# Supplementary material for: Disordered gut microbiota and alterations in metabolic patterns are associated with atrial fibrillation
Source: Gigascience. 2019 May 30;8(6):giz058. doi: 10.1093/gigascience/giz058 (PMC6543127; doi:10.1093/gigascience/giz058)
Supplement: giz058_Supplement_Files [file giz058_supplement_files.zip]

Archive with 16 entries (16 files):
- Additional files 28 computational code.docx
- Figure S1-r1.pdf
- Figure S10-r1.pdf
- Figure S11-r1.pdf
- Figure S12-r1.pdf
- Figure S2-r1.pdf
- Figure S3-r1.pdf
- Figure S4-o.pdf
- Figure S5-r1.pdf
- Figure S6-r1.pdf
- Figure S7-r1.pdf
- Figure S8-r1.pdf
- Figure S9-o.pdf
- Supplementary_tables_S1-12_S15.xlsx
- Table_S13.docx
- Table_S14.docx
