# Supplementary material for: Disordered gut microbiota and alterations in metabolic patterns are associated with atrial fibrillation
Source: Gigascience. 2019 May 30;8(6):giz058. doi: 10.1093/gigascience/giz058 (PMC6543127; doi:10.1093/gigascience/giz058)
Supplement: giz058_Supplement_Files [file giz058_supplement_files.zip › Supplementary_tables_S1-12_S15.xlsx]

## Sheet: Supplementary Table Legends
Table S1	Data production of 100 samples in control and AF.
Table S2	Relative abundance profile at the phylum level.
Table S3	Relative abundance profile at the genus level.
Table S4	Detailed information of differential genera.
Table S5	Detailed information for 121145 gene markers.
Table S6	Reference genomes for CAG's taxonomy assignment.
Table S7	Detailed information of enriched CAGs in different groups.
Table S8	Detailed information of 477 CAGs.
Table S9	Spearman’s correlation between enriched CAGs.
Table S10	Detailed information of differential KEGG modules.
Table S11	Detailed information of differential KEGG orthologys.
Table S12	Detailed information of differential eggNOG family.
Table S15	Detailed information of 16 metabolites differently enriched across groups.

## Sheet: Table S1
Group	Data production								Single-sample assembly			Gene prediction			Mapping to reference set	Shannon Index	Enterotypes (based on all 100 samples)
	Sample ID	Insert size (bp)	Read length (bp)	# of reads	Raw data	Clean data	High quality data (Gb)	Human DNA (%)	# of contigs	N50 length (bp)	Total length (Mb)	# of ORFs	Average length (bp)	% of complete ORFs	gene catalogue (%)
	CTR1	350	125	55842242	6.98028	6.6801	6.4711	3.1287	53369	2045	81472858	97315	771.03	42.75	66.63	16.8259	2
	CTR2	350	125	42404016	5.3005	5.18754	5.1875	0.000771078	43292	1346	51867190	66918	720.29	31.89	60.29	16.6877	1
	CTR3	350	125	44288026	5.536	5.22876	5.2272	0.029835	31216	1856	45281157	57273	719.1	40.52	66.26	14.2905	1
	CTR4	350	125	73748562	9.21857	8.96526	7.0044	21.8718	51741	2062	79470721	100537	716.2	43.75	67.78	16.9194	1
	CTR5	350	125	44118088	5.51476	5.36397	5.36082	0.0587252	28769	1970	42414738	53308	720.84	41.37	66.49	15.7785	1
	CTR6	350	125	60263726	7.53297	6.49183	6.48234	0.146184	35525	1836	51516825	61929	767.88	41.89	65.52	15.758	1
	CTR7	350	125	44921696	5.61521	5.45669	5.45408	0.0478312	37058	3284	70040669	83065	764.63	50.82	72.02	17.0404	2
	CTR8	350	125	46486348	5.81079	5.60986	5.60806	0.0320864	23560	2048	36298149	43919	755.89	43.72	67.52	14.3744	2
	CTR9	350	125	47194078	5.89926	5.17438	5.0371	2.65307	6552	2568	10651022	12958	741.54	45.13	68.1	13.266	1
	CTR10	350	125	54441996	6.80525	6.60065	6.59704	0.0546916	34425	2661	57684621	67472	779.91	47.62	69.69	14.6263	2
	CTR11	350	125	43626438	5.4533	5.18813	5.18806	0.00134923	40623	2403	67314299	78710	785.7	46.11	68.99	14.4614	2
	CTR12	350	125	46650230	5.83128	5.6139	5.56278	0.910597	29436	2513	49773206	58448	774.58	48.12	69.92	15.7563	2
	CTR13	350	125	57904818	7.2381	6.06107	6.05598	0.0839786	20455	5207	51035552	55192	835.61	60.84	77.98	15.2106	2
	CTR14	350	125	49923452	6.24043	5.41473	5.41196	0.0511568	37473	1696	51502741	62126	771.56	38.9	62.98	16.0384	1
	CTR15	350	125	42010116	5.25126	5.05842	5.05518	0.0640516	36497	2143	58048915	68275	780.12	43.43	67.32	14.922	2
	CTR16	350	125	48257670	6.03221	5.11054	5.10786	0.0524406	35974	2176	56705447	67237	773.73	43.53	67.63	16.1854	2
	CTR17	350	125	50734738	6.34184	5.70947	5.69292	0.289869	34212	1945	51189316	62888	745.8	41.97	66.24	16.0757	2
	CTR18	350	125	58942482	7.36781	6.49367	6.49336	0.00477388	44359	1742	63211318	81531	708.05	39.18	65.62	15.6908	1
	CTR19	350	125	43953902	5.49424	5.02838	5.0172	0.222338	22273	1294	26216160	31924	776.03	31.06	56.29	14.2771	2
	CTR20	350	125	41239770	5.15497	4.92886	4.92718	0.034085	30380	2754	53135247	63933	750.95	48.49	71.04	14.9642	2
	CTR21	350	125	43371340	5.42142	5.17866	5.17608	0.0498198	29875	1954	44020246	54292	739.22	41.42	66.43	15.6889	2
	CTR22	350	125	43297522	5.41219	5.22042	5.21954	0.0168569	60739	1891	89764663	113978	725.24	41.43	66.47	16.7829	1
	CTR23	350	125	56872556	7.10907	6.91028	6.9099	0.00549905	33675	1526	43260421	56075	714.55	34.59	61.76	14.8367	1
	CTR24	350	125	42488754	5.31109	5.20207	5.20194	0.00249901	35668	3872	74771237	85310	790.41	53.25	74.13	16.6556	2
	CTR25	350	125	50070690	6.25884	4.99372	4.9912	0.0504634	17882	2974	32619631	37704	763.08	48.79	70.37	14.7187	1
	CTR26	350	125	55567780	6.94597	6.6096	6.60928	0.00484144	58032	2573	100893465	121134	756.33	45.17	69.38	16.8919	1
	CTR27	350	125	50847940	6.35599	5.15451	5.11982	0.673003	8140	3110	13813010	16091	774.11	48.69	69.41	13.2275	1
	CTR28	350	125	44407060	5.55088	5.39082	5.38784	0.0552792	39782	1926	58868380	73728	724.28	42.1	66.73	16.043	2
	CTR29	350	125	47170128	5.89627	5.18461	5.17492	0.186899	5888	6933	14418900	14659	873.76	61.59	77.41	13.8299	1
	CTR30	350	125	46004886	5.75061	5.53182	5.5316	0.00397699	28308	2059	43309936	50707	788.39	41.83	66.26	15.7902	2
	CTR31	350	125	45319142	5.66489	4.93905	4.92888	0.20591	42587	1653	57045696	72390	733.18	38.96	63.43	16.9262	1
	CTR32	350	125	50159844	6.26998	5.5606	5.33834	3.99705	34537	2209	54344114	68992	712.81	43.55	68.57	16.8478	2
	CTR33	350	125	44323510	5.54044	5.24547	5.23836	0.135546	36387	5891	89562234	97939	826.77	59.23	77.31	15.9694	2
	CTR34	350	125	40330556	5.04132	4.90342	4.9028	0.0126442	40007	1949	58944395	71505	755.55	41.72	65.73	16.8618	1
	CTR35	350	125	54365842	6.79573	6.72565	6.71348	0.180949	53254	2962	99884766	120764	740.38	48.9	71.98	15.6304	1
	CTR36	350	125	46905458	5.86318	5.73231	5.73104	0.0221551	23989	2208	38218069	46197	752.84	45.04	68.13	15.051	2
	CTR37	350	125	45379734	5.67247	5.54174	5.53766	0.0736231	24931	4922	51609129	57791	808.34	54.55	73.62	16.084	2
	CTR38	350	125	43031552	5.37894	5.15976	5.1285	0.605842	55688	1617	75271860	96072	714.26	36.79	64.01	15.9055	1
	CTR39	350	125	44097686	5.51221	5.40999	5.39746	0.231609	11729	2075	17990385	21396	766.8	43.48	66.74	13.5261	1
	CTR40	350	125	50341382	6.29267	6.24931	6.24626	0.0488054	30027	2058	45954444	59102	699.81	41.64	67.66	16.2132	1
	CTR41	350	125	46775644	5.84696	5.71802	5.71612	0.0332283	48890	2201	77674040	94182	755.8	44.93	67.85	16.3246	1
	CTR42	350	125	41048028	5.131	4.91115	4.91102	0.00264704	22600	3219	38658914	46273	757.79	49.07	70.1	15.5447	1
	CTR43	350	125	45985240	5.74815	5.3486	5.34292	0.106196	24312	1578	32208568	42011	699.87	37.17	63.32	14.9954	1
	CTR44	350	125	56455440	7.05693	6.8544	6.8538	0.0087535	53138	2132	83010842	104739	719.75	43.94	68.32	16.8669	1
	CTR45	350	125	41994730	5.24934	4.95594	4.94334	0.25424	17561	2325	29029440	33261	801.48	43.21	67.27	13.65	2
	CTR46	350	125	47299470	5.91243	5.60696	5.6057	0.0224721	35668	2532	59620998	70949	765.44	47.41	70.09	16.334	2
	CTR47	350	125	40846922	5.10587	4.96941	4.96912	0.0058357	33447	2673	56718474	67445	762.59	48.37	70.88	16.0198	2
	CTR48	350	125	45819706	5.72746	5.48088	5.47772	0.057655	19625	2586	32407260	38671	760.54	46.29	68.11	14.5001	1
	CTR49	350	125	54278368	6.7848	6.39549	6.3881	0.11555	29851	1878	43130429	53356	736.45	39.82	66.42	14.0793	2
	CTR50	350	125	52359480	6.54494	6.48098	6.47392	0.108934	22925	6731	54924508	59949	823.08	56.68	76.09	15.6052	2
AF	AF1	350	150	51886304	7.78295	7.73294	7.41498	0.018104	94406	5063	201556014	245341	731.55	54.11	75.76	17.4454	2
	AF2	350	150	52657876	7.89868	7.88166	7.5485	0.019285	61636	5409	138890571	161459	767.05	54.64	75.87	16.1716	2
	AF3	350	150	46996564	7.04948	7.03455	6.81987	0.00725	36463	6489	85639418	99516	770.95	55.98	76.51	14.8644	2
	AF4	350	150	47698850	7.15483	7.14316	6.56949	0.058238	25122	15760	69868438	78738	790.5	62.08	79.76	15.0582	1
	AF5	350	150	52298732	7.84481	7.81386	1.13072	0.85182	75545	5104	166980047	194697	765.09	53.64	75.56	16.5481	2
	AF6	350	150	47842416	7.17636	7.14007	5.75886	0.174088	58611	7573	153630177	172177	795.93	59.18	78.42	16.8905	2
	AF7	350	150	50073742	7.51106	7.49325	7.07251	0.033497	18776	19363	67351732	71192	843.09	68.75	83.68	14.6833	2
	AF8	350	150	49330496	7.39957	7.34649	6.81982	0.049411	103383	3741	202054614	251454	717.58	50.75	73.92	17.3552	1
	AF9	350	150	53432392	8.01486	7.97054	7.19975	0.075026	43670	3898	84681617	104343	713.13	50.78	74.18	14.5767	1
	AF10	350	150	49677908	7.45169	7.42597	6.56931	0.094129	59675	1866	86776601	117180	655.54	40.42	68.05	15.3506	1
	AF11	350	150	49271408	7.39071	7.33482	7.07307	0.012543	38396	11244	106120049	115061	827.6	60.51	78.8	16.2218	2
	AF12	350	150	52423204	7.86348	7.82867	7.48991	0.02031	30694	24527	78961756	90346	780.32	59.9	78.74	15.2697	2
	AF13	350	150	46753200	7.01298	6.98175	6.66089	0.02306	34897	9113	83799288	94887	789.42	56.84	76.7	15.5763	2
	AF14	350	150	48202158	7.23032	7.20046	6.44185	0.083884	17215	13510	46635967	51412	807.81	60.66	78.86	13.8931	2
	AF15	350	150	50332566	7.54988	7.49918	7.15936	0.022402	99775	2744	173114911	221463	697.19	46.62	71.52	17.3218	2
	AF16	350	150	53799798	8.06997	8.00485	5.85337	0.251223	36598	16235	106640521	120284	789.12	64.12	81.38	15.8928	2
	AF17	350	150	47747588	7.16214	7.10509	6.80478	0.019282	83075	3753	165653361	203579	723.84	50.86	74.27	16.5024	2
	AF18	350	150	53737588	8.06064	8.01058	7.29158	0.06791	100593	5658	210406663	255173	735.38	53.51	75.35	17.6091	2
	AF19	350	150	52569648	7.88545	7.81715	7.5314	0.013432	42231	8063	112896869	128284	783.1	60.38	79.72	15.513	2
	AF20	350	150	51750792	7.76262	7.71537	7.48474	0.00661	34790	3855	60044652	75592	700.76	46.45	71.22	14.4729	2
	AF21	350	150	49026700	7.35401	7.28548	5.5034	0.226478	66055	5673	142505491	168079	758.45	53.22	75.01	16.7587	2
	AF22	350	150	47342644	7.1014	7.05564	6.55824	0.048188	66298	2796	113653236	143642	704.99	46.54	71.52	16.1234	1
	AF23	350	150	48416230	7.26243	7.2221	6.76182	0.041262	91332	3343	167465964	206805	720.13	48	71.99	17.0008	2
	AF24	350	150	47794224	7.16913	7.13913	6.47864	0.070737	95861	2317	156793910	206698	673.52	44.38	70.58	16.5607	2
	AF25	350	150	47261846	7.08928	7.04338	6.19275	0.099668	144169	2280	228811965	301315	675.07	43.43	70.1	18.0309	2
	AF26	350	150	49493490	7.42402	7.36575	6.84839	0.047925	57694	4406	109607467	138334	701.67	50.61	73.41	15.7823	2
	AF27	350	150	48834828	7.32522	7.28864	6.81703	0.042258	118995	2673	199395760	258609	684.38	45.58	70.98	17.8065	2
	AF28	350	150	47543920	7.13159	7.11379	5.82499	0.161517	52678	4553	111711798	133946	744.15	53.62	75.59	16.1212	1
	AF29	350	150	49322560	7.39838	7.35848	6.98289	0.028267	58869	6815	135406093	159226	756.77	56.45	77.22	16.7873	2
	AF30	350	150	47931244	7.18969	7.14471	5.53683	0.206446	41286	10407	118102870	131343	804.36	63.3	80.76	16.4288	2
	AF31	350	150	50283962	7.54259	7.50325	6.96704	0.049179	68907	9045	195001902	216664	800.73	61.75	79.94	17.1192	2
	AF32	350	150	48360146	7.25402	7.19563	6.78187	0.034882	135855	3021	241278284	308398	695.47	47.61	72.34	17.8891	2
	AF33	350	150	48692304	7.30385	7.28056	6.43023	0.095597	78585	4888	160372191	192012	743.53	52.02	74.27	17.0021	2
	AF34	350	150	52738624	7.91079	7.83068	7.04364	0.07892	91265	3469	172774418	217551	705.37	50.31	73.78	16.9839	2
	AF35	350	150	51370104	7.70552	7.68323	6.88889	0.081867	84466	4318	166767079	207018	715.62	51.63	74.37	16.86	2
	AF36	350	150	48057734	7.20866	7.17976	6.65015	0.051534	81151	7959	185540832	219869	747.76	56.1	76.98	17.3101	2
	AF37	350	150	50476354	7.57145	7.5111	5.08311	0.307012	40753	11283	112477717	124367	809.57	61.91	79.44	16.4672	2
	AF38	350	150	48723678	7.30855	7.27065	6.56802	0.074959	58324	12174	153213483	175647	774.52	60.81	79.3	16.7803	2
	AF39	350	150	52328514	7.84928	7.81956	7.19293	0.05806	107253	3871	209142758	261321	710.59	51.23	74.19	17.609	2
	AF40	350	150	52725402	7.90881	7.86691	7.54092	0.018432	64735	3388	127330047	156075	724.81	49.86	73.9	15.9707	1
	AF41	350	150	49955844	7.49338	7.44915	6.9064	0.05061	80720	6439	184274473	217247	755.55	55.47	76.51	17.3066	2
	AF42	350	150	50256188	7.53843	7.48407	6.64753	0.090459	141743	2316	227631870	304505	663.64	44.53	71.04	17.9479	2
	AF43	350	150	53036792	7.95552	7.84681	7.43927	0.029184	65239	3592	121120101	152460	703.1	48.9	73.28	15.8734	2
	AF44	350	150	51284162	7.69262	7.66085	6.8436	0.085239	57220	5970	130013121	152915	753.32	55.75	76.4	16.3984	1
	AF45	350	150	47709562	7.15643	7.11328	6.8157	0.018838	33685	16430	99627213	109200	815.92	63.83	80.83	15.7501	2
	AF46	350	150	50601246	7.59019	7.5278	6.69707	0.089003	78704	2864	139102140	178422	690.14	47.63	72.47	16.5359	1
	AF47	350	150	53531812	8.02977	7.98691	7.24601	0.070991	74271	5130	167891814	197180	759.28	55.17	76.43	16.7111	2
	AF48	350	150	53484644	8.0227	7.99573	7.18822	0.079417	60780	10001	162133860	185491	777.37	61.44	79.53	16.979	2
	AF49	350	150	47822786	7.17342	7.1509	6.89345	0.012866	122208	2808	210926044	268250	701.35	45.55	70.9	17.554	2
	AF50	350	150	47195680	7.07935	7.0385	6.70361	0.024721	106472	2791	187389380	239594	694.73	46.72	71.99	17.3516	2

## Sheet: Table S2
Phylum	AF1	AF2	AF3	AF4	AF5	AF6	AF7	AF8	AF9	AF10	AF11	AF12	AF13	AF14	AF15	AF16	AF17	AF18	AF19	AF20	AF21	AF22	AF23	AF24	AF25	AF26	AF27	AF28	AF29	AF30	AF31	AF32	AF33	AF34	AF35	AF36	AF37	AF38	AF39	AF40	AF41	AF42	AF43	AF44	AF45	AF46	AF47	AF48	AF49
k__Bacteria;p__Bacteroidetes	0.41394	0.542418	0.710541	0.4141	0.387351	0.518216	0.396769	0.380666	0.0917818	0.666863	0.644887	0.465261	0.624238	0.129013	0.251668	0.466425	0.153521	0.331805	0.209162	0.120397	0.430356	0.299399	0.392154	0.077949	0.197993	0.0389082	0.254933	0.447329	0.32771	0.429424	0.400637	0.201972	0.384496	0.182021	0.105733	0.222089	0.382858	0.23084	0.0735585	0.0945855	0.183346	0.150508	0.120564	0.223128	0.553925	0.367441	0.258023	0.188599	0.295068
k__Bacteria;p__Firmicutes	0.422208	0.275105	0.110543	0.259227	0.406633	0.301407	0.491238	0.432676	0.24944	0.166743	0.196209	0.439071	0.222592	0.169794	0.592696	0.386815	0.609269	0.475994	0.621585	0.0744955	0.39244	0.225108	0.468486	0.423499	0.57433	0.336369	0.558978	0.268057	0.368637	0.432555	0.365707	0.566335	0.443225	0.656774	0.464363	0.540439	0.424065	0.581909	0.74954	0.673746	0.607714	0.663626	0.330279	0.463869	0.281701	0.47044	0.385922	0.643058	0.527651
k__Bacteria;p__Proteobacteria	0.0130124	0.0206188	0.030558	0.203318	0.00960888	0.0674212	0.00683229	0.0390076	0.0229998	0.0275885	0.0201452	0.00628319	0.0367628	0.593361	0.0382825	0.0247059	0.0324889	0.0549868	0.0208407	0.671733	0.0242846	0.339311	0.00669016	0.355353	0.0619723	0.383975	0.0423585	0.164974	0.00682884	0.00229624	0.0549026	0.00929183	0.00828425	0.0120239	0.257832	0.0256512	0.0273519	0.0380356	0.010891	0.00473639	0.0480895	0.0188976	0.43849	0.02399	0.0554996	0.0239153	0.102632	0.00445103	0.00435263
k__Bacteria;p__Actinobacteria	0.00277316	0.00106548	0.000628628	0.00398988	0.00472328	0.000717537	0.016879	0.00134689	0.528888	0.00306301	0.000588726	0.00090159	0.00150352	0.00052345	0.003525	0.0109399	0.0671819	0.00682819	0.0675174	0.0186785	0.00664884	0.00472653	0.0367185	0.026598	0.0393267	0.141828	0.0132844	0.0118058	0.175019	0.0626533	0.0128793	0.0748077	0.0602141	0.0340174	0.0652739	0.0714553	0.00090568	0.0047132	0.0335737	0.102577	0.0368547	0.0313473	0.0103941	0.151886	0.00261542	0.00807883	0.115177	0.0195799	0.012337
k__Bacteria;p__Verrucomicrobia	0.000291651	0.000512773	0.00525828	6.29692e-06	3.30547e-05	1.18567e-05	3.85873e-08	7.75617e-05	0.00102916	1.24604e-05	6.84205e-06	1.31557e-06	4.6972e-06	4.41537e-06	4.02852e-05	2.05262e-05	0.000125977	0.00689167	1.02556e-05	1.76329e-06	0.000142238	7.07641e-05	0.000360888	2.01789e-05	0.000891908	3.26335e-05	0.0130867	2.29554e-06	2.41102e-05	3.30476e-05	0.0248769	0.00519288	1.60913e-05	1.29408e-05	8.48525e-05	0.0115099	1.39171e-05	0.00720194	0.0192491	1.36457e-05	1.93525e-05	0.00213447	5.53539e-05	4.79368e-05	3.02816e-06	2.78869e-05	0.000278536	2.90195e-05	0.00430054
k__Bacteria;p__Chlamydiae	0.000230853	0.00063288	0.00025424	0.011257	0.00114306	0.000275894	2.23592e-05	0.00951245	0.000674262	0.00268822	0.000277852	0.000220268	6.64867e-05	0.00423331	0.000400018	0.00010747	0.00071645	0.000142048	0.000614781	1.97994e-05	0.000378168	0.0028188	6.80424e-05	0.00166895	0.000583973	0.000265322	0.000415097	0.000645604	0.000303761	0.000226541	0.000836831	0.000135464	0.000113102	0.000270435	0.000351295	0.000242337	0.000177206	0.000683177	0.000248069	0.000811539	0.000831376	0.00128136	7.04947e-05	0.000556217	0.000115687	0.00475504	0.000152726	0.000137101	0.00084277
k__Bacteria;p__Fusobacteria	0.000172652	0.00012199	2.80524e-05	5.78335e-05	0.000143558	0.000142282	1.79412e-05	0.000230454	5.00857e-05	0.00108108	3.73577e-05	6.09085e-05	0.00899687	0.000112271	0.000155743	3.24369e-05	0.000165512	0.000161506	0.00720952	1.8185e-05	0.0114484	6.65526e-05	0.000120057	8.09573e-05	0.00013226	4.38944e-05	0.000137395	8.15139e-05	7.61568e-05	0.000171825	6.10886e-05	0.000129988	4.88296e-05	0.000101422	0.000160208	0.000115226	3.96349e-05	0.000188609	0.000184875	4.91363e-05	0.000189023	0.000276449	2.39776e-05	7.14785e-05	3.28828e-05	8.58001e-05	0.000168192	0.000102642	0.00114477
k__Bacteria;p__Synergistetes	0.000161885	0.000100815	6.17032e-06	4.36837e-06	0.000934163	7.16945e-05	1.04358e-06	9.8156e-05	0.000118074	2.50221e-05	3.32973e-05	4.02648e-06	0.000103075	7.31642e-06	3.7919e-05	1.85125e-05	0.000344671	0.000119664	5.97722e-05	8.46511e-06	1.28867e-05	6.17793e-05	3.3049e-05	0.000252814	0.000172646	7.41393e-05	6.59775e-05	1.63302e-05	2.47326e-05	6.70127e-06	2.5766e-05	0.000239569	2.34667e-05	2.8253e-05	2.84696e-05	0.000255849	9.20002e-05	0.00033786	0.000282064	6.38977e-05	0.000131137	0.000179659	1.03464e-05	1.05912e-05	4.4173e-06	7.05836e-05	1.90141e-05	4.46542e-05	7.66069e-05
k__Archaea;p__Euryarchaeota	5.84641e-05	0.000119403	2.25691e-05	0.000131789	0.000114687	7.06837e-05	8.50481e-06	9.75824e-05	1.70463e-05	5.63746e-05	2.54867e-05	1.49204e-05	9.66096e-06	1.78974e-05	6.54093e-05	3.5704e-05	0.000139958	6.26464e-05	1.53947e-05	7.45352e-06	0.000156557	0.000119967	5.17907e-05	3.05342e-05	0.000659102	9.94841e-06	0.000236643	4.58983e-05	1.95158e-05	3.80143e-05	2.43257e-05	0.0059279	5.11636e-05	0.000181338	7.31183e-05	0.000132924	4.75881e-05	5.44442e-05	0.000126946	8.77419e-05	7.21663e-05	0.00238944	4.83625e-05	0.000113175	1.46061e-05	7.63622e-05	4.55669e-05	2.87134e-05	3.98348e-05
k__Bacteria;p__Lentisphaerae	0.000156816	7.21483e-05	1.28616e-05	1.84241e-07	2.57416e-05	1.37455e-05	6.06857e-08	3.45095e-05	4.55077e-07	2.90442e-05	6.2431e-06	6.14851e-07	7.38391e-08	1.10707e-07	3.7696e-06	4.8166e-06	5.38377e-06	2.88059e-05	2.06483e-05	1.58446e-07	2.47615e-05	1.6331e-05	4.32966e-05	1.43978e-05	5.80559e-05	1.77769e-06	5.24996e-05	7.11441e-07	1.20084e-06	2.37662e-07	4.65052e-05	5.78629e-05	4.0098e-06	1.85239e-06	8.6781e-06	1.83751e-05	2.05006e-07	1.36239e-05	0.000121676	1.35806e-06	6.85891e-06	4.99851e-05	4.81087e-06	2.69702e-07	6.07077e-07	3.25846e-06	1.12409e-05	1.52162e-06	9.17919e-06
k__Bacteria;p__Tenericutes	0.000331468	2.2106e-06	3.75861e-05	9.01711e-07	1.28346e-05	0.000116616	2.40066e-06	0.000775285	5.33711e-06	4.26503e-05	1.00097e-05	7.82699e-06	1.0402e-05	1.35216e-06	8.21394e-05	4.94777e-07	0.000110821	6.41788e-05	1.80126e-05	2.95508e-06	5.28102e-05	5.05473e-05	1.98463e-05	1.41021e-05	0.000222814	1.94871e-05	0.000172198	1.24526e-06	2.22924e-05	1.21215e-05	1.27799e-05	0.00434247	9.23574e-06	0.000127613	0.00124474	8.73067e-05	5.97144e-06	1.0474e-05	0.000748679	5.42187e-06	3.99302e-05	0.000122028	1.9841e-05	2.53271e-05	4.8415e-06	0.000446929	1.26721e-05	8.85357e-06	6.66258e-05
k__Eukaryota;p__Ascomycota	1.85313e-05	6.58689e-07	1.47216e-05	5.20069e-06	6.14461e-06	3.16877e-07	1.09169e-07	5.29177e-06	0.00235526	1.0594e-06	1.8975e-05	6.99174e-07	3.38839e-07	9.2772e-07	1.46369e-06	2.99962e-06	5.58403e-07	8.80677e-06	2.07429e-06	1.44481e-06	1.17733e-05	4.51038e-06	2.18017e-06	3.56582e-06	2.26918e-06	9.40641e-07	7.94881e-07	3.14911e-07	2.99042e-05	2.93674e-05	3.42121e-06	2.62602e-06	3.02326e-07	3.92845e-06	2.21838e-05	6.55637e-07	0	9.97943e-08	5.47296e-06	1.85933e-06	2.67085e-05	1.89429e-05	3.38733e-06	5.80317e-06	1.10721e-07	1.66234e-06	1.7825e-07	3.0377e-06	5.86369e-06
k__Bacteria;p__Planctomycetes	2.55774e-05	1.53174e-05	7.21309e-06	2.88358e-06	0.000131993	2.16632e-05	1.32328e-06	4.62344e-05	4.80299e-06	5.56767e-06	9.06945e-07	1.03303e-05	5.04624e-05	0	3.39492e-05	4.86886e-06	0.00012057	2.09923e-05	1.41261e-05	1.39655e-06	3.70373e-05	1.15149e-05	4.97561e-05	2.30714e-05	3.01413e-05	1.54515e-05	2.01412e-05	6.14524e-07	4.51258e-06	2.66996e-05	1.82243e-05	3.37575e-05	3.35724e-06	2.76115e-06	4.14209e-06	3.13746e-05	1.42793e-05	1.72987e-05	3.16631e-05	6.75645e-06	6.40779e-05	3.3637e-05	3.47812e-06	3.06857e-06	8.13629e-05	3.08195e-05	7.33262e-06	1.28375e-05	2.47272e-05
k__Bacteria;p__Spirochaetes	0.000301655	0.000236402	9.79599e-05	6.76808e-05	0.000167724	8.79643e-05	7.42059e-05	0.000300129	4.4484e-05	0.000129491	6.55238e-05	3.78453e-05	0.000166444	1.41681e-05	0.000145615	8.9783e-05	0.000142451	0.000213576	0.000197667	1.71029e-05	0.000266893	0.000132542	0.000165725	0.000123526	0.00024663	8.45199e-05	0.000182469	0.000118578	0.000153923	9.25309e-05	6.23386e-05	0.00032397	9.55816e-05	0.000169346	9.14269e-05	0.000119635	5.3831e-05	0.000135072	0.000361985	0.000110702	0.000207273	0.000331051	7.82972e-05	7.25923e-05	3.65548e-05	0.00021176	7.21536e-05	0.000190229	0.000241808
k__Bacteria;p__Nitrospirae	2.26319e-05	1.85101e-05	4.32872e-07	1.12045e-06	4.15187e-06	1.11881e-05	2.08371e-06	6.78559e-06	1.01166e-06	2.96953e-06	1.22912e-06	3.52876e-07	8.07103e-06	0	2.35204e-05	3.91195e-06	4.71535e-06	7.36973e-06	1.01152e-06	2.07802e-06	1.72112e-05	5.15081e-06	7.62213e-07	6.3662e-06	8.45919e-06	9.11215e-08	2.79672e-06	0	2.94819e-06	2.52355e-08	5.52684e-06	5.54458e-06	2.29046e-06	1.84966e-07	3.84409e-06	3.49357e-06	1.01045e-05	1.06521e-05	3.04136e-06	1.89736e-08	1.55719e-06	2.06102e-05	4.80852e-06	1.16092e-06	1.08473e-07	1.1348e-06	3.48472e-06	5.85838e-07	2.02309e-05
k__Bacteria;p__Candidatus Magasanikbacteria	1.92545e-05	3.28174e-05	3.04853e-07	0	1.88458e-06	0	7.71417e-08	9.31407e-06	1.95554e-07	1.29957e-07	0	0	0	4.90891e-07	2.86852e-07	0	0	2.04756e-06	0	1.18099e-07	0	3.01207e-07	0	1.4697e-06	2.43346e-07	0	3.85485e-08	0	1.72081e-06	0	0	5.34266e-06	0	8.63084e-06	0	7.81535e-06	6.95386e-08	1.51953e-06	1.17272e-06	0	0	4.08887e-06	2.01508e-07	1.5e-06	4.92094e-08	8.68752e-07	0	0	8.52427e-07
k__Bacteria;p__Deinococcus-Thermus	4.99558e-06	2.98245e-05	4.99664e-08	3.72067e-07	9.15043e-06	4.4157e-07	0	3.25179e-06	1.40325e-07	2.37588e-07	0	2.94419e-07	1.61637e-07	0	8.3517e-07	0	9.1292e-07	3.41704e-06	0	1.16806e-06	6.51794e-07	1.91069e-06	1.02908e-05	3.58991e-06	4.81508e-06	5.1028e-07	6.7633e-06	6.45096e-07	2.81857e-06	0	7.39195e-07	7.21904e-06	3.92895e-07	1.21764e-06	1.30559e-06	6.3419e-06	0	6.01028e-06	4.71824e-06	2.73815e-07	1.38156e-05	3.58753e-06	3.52149e-07	1.68345e-06	0	2.32305e-06	4.20265e-06	5.50817e-06	2.14386e-06
k__Bacteria;p__Chloroflexi	0.000124083	1.17372e-05	6.61073e-06	1.38889e-06	0.000734991	3.09655e-05	3.40503e-06	0.000111181	6.56801e-06	1.00702e-05	1.20915e-05	1.44574e-06	9.83172e-06	6.80106e-06	4.20122e-05	6.5046e-05	0.000149942	7.81926e-05	1.24712e-05	1.68063e-05	3.04189e-05	5.07828e-05	2.91041e-05	5.66654e-05	0.000155381	1.62519e-05	7.58831e-05	7.37911e-06	2.03209e-05	5.39506e-06	2.20915e-05	6.77068e-05	3.22712e-05	8.59043e-05	3.57318e-05	3.08289e-05	3.04452e-05	4.24125e-05	0.00012809	1.84283e-05	4.77477e-05	7.92482e-05	2.60744e-05	1.75342e-05	5.19681e-06	1.84099e-05	2.16121e-05	9.40919e-05	2.45071e-05
k__Bacteria;p__Aquificae	6.19782e-05	0.000159557	0.00019436	2.52264e-05	1.04491e-05	2.3398e-05	4.6856e-08	2.11985e-05	0.000129536	3.59937e-06	1.25158e-06	0	7.3357e-07	9.15298e-08	2.39682e-05	0	3.98366e-07	1.5635e-05	0	6.8474e-07	0	0	3.40781e-08	1.49224e-05	1.21638e-05	0	1.60275e-05	0	3.08823e-07	0	0	2.71943e-05	0	1.93081e-08	0.000142626	4.94242e-06	0	5.37503e-06	1.75386e-05	1.03065e-05	6.90806e-07	2.35225e-06	1.01424e-06	4.60683e-08	0	4.46613e-06	1.835e-07	0	9.80172e-06
k__Bacteria;p__Cyanobacteria	5.0914e-05	5.98995e-06	2.86814e-05	1.16223e-05	4.57913e-05	3.49286e-05	1.39796e-06	0.000229005	3.75205e-06	8.40713e-05	1.06625e-05	7.77987e-06	8.08718e-05	1.13895e-06	0.000103363	3.01881e-05	0.000113694	4.32248e-05	3.06027e-06	4.43702e-06	9.09547e-05	2.38442e-05	2.51498e-05	1.17394e-05	3.82123e-05	3.41359e-06	8.73053e-05	5.00327e-05	3.05355e-05	5.87363e-06	3.8882e-05	4.87538e-05	3.81301e-05	6.49641e-05	3.36333e-05	3.08844e-05	3.94466e-05	6.1023e-05	3.88405e-05	4.25452e-05	4.55202e-05	0.000114263	9.91478e-06	1.10259e-05	9.55179e-06	1.84486e-05	4.0347e-05	4.70959e-06	2.56363e-05
k__Bacteria;p__Candidatus Parcubacteria	3.71951e-06	3.09161e-07	7.91077e-06	0	1.58763e-06	1.50257e-06	0	1.47548e-06	2.18284e-07	2.40777e-06	0	2.89852e-07	0	0	0	0	0	1.04491e-05	1.01792e-06	3.2492e-07	0	9.09916e-07	1.46245e-07	0	7.09421e-07	7.52195e-07	2.4051e-07	0	4.11764e-07	0	0	1.3678e-06	0	1.72756e-05	2.75325e-06	1.52422e-07	8.58738e-07	0	2.44092e-06	1.28791e-06	1.14286e-05	8.56611e-07	0	0	1.66704e-06	4.48262e-06	0	0	2.04579e-06
k__Bacteria;p__Ignavibacteriae	2.54392e-06	4.56484e-07	0	0	4.0174e-06	7.60117e-06	7.48677e-08	9.8225e-06	3.97356e-08	2.04954e-07	1.11688e-07	1.33579e-05	4.41965e-08	0	2.34574e-06	2.75758e-06	3.93541e-06	1.00466e-05	2.34659e-06	1.94293e-06	0	5.393e-06	3.95909e-06	4.87223e-06	3.59135e-06	1.08762e-05	1.06111e-06	1.33979e-05	2.36562e-05	9.83068e-07	5.18166e-06	3.28035e-06	4.7575e-06	2.22949e-06	2.05464e-06	1.04524e-05	0	1.01737e-05	2.69409e-06	4.39614e-08	1.67599e-05	1.37673e-06	1.62486e-07	3.14229e-06	1.2239e-05	1.66772e-06	3.34881e-07	4.52309e-06	5.11685e-06
k__Bacteria;p__Candidatus Woesebacteria	0	1.98791e-05	8.26392e-07	0	0	9.27861e-07	0	5.10747e-06	0	0	4.20997e-06	0	0	0	1.03948e-06	1.11479e-07	0	0	0	0	0	0.000184208	1.92591e-06	8.15371e-06	4.36469e-07	7.96919e-07	2.28954e-06	0	0	0	0	9.5783e-08	3.62277e-06	0	1.26147e-06	2.81933e-06	0	7.72168e-06	1.94221e-06	0	1.80601e-07	2.64191e-06	2.48314e-06	0	0	5.53405e-07	0	2.27418e-06	7.03459e-08
k__Bacteria;p__Acidobacteria	1.91619e-05	1.43147e-05	1.39075e-07	6.40091e-08	4.37304e-05	1.61135e-05	0	8.47607e-05	1.34019e-06	2.81603e-06	7.2608e-06	8.49891e-07	2.8314e-05	8.96714e-06	2.49153e-06	1.24361e-07	1.87793e-06	2.41301e-05	2.82161e-07	1.58947e-06	8.40467e-07	8.61563e-05	3.48796e-06	2.24962e-06	2.17856e-05	1.18539e-07	1.27834e-05	1.59582e-07	1.09978e-05	0	4.90246e-06	1.00361e-05	5.34137e-08	9.62718e-07	3.02711e-06	7.49421e-06	2.78987e-08	2.4961e-05	1.18612e-05	4.3922e-06	4.66111e-06	2.12166e-05	4.42649e-06	1.89032e-05	9.5591e-08	1.88219e-06	5.62886e-06	3.02609e-06	6.73033e-06
k__Bacteria;p__Fibrobacteres	3.19074e-05	3.69098e-06	6.85545e-05	0	7.55504e-06	2.01763e-06	4.46778e-06	1.88735e-05	4.79533e-06	6.2193e-07	1.53243e-05	8.85205e-05	0	1.81823e-07	9.78804e-06	1.63854e-06	4.18534e-06	5.58023e-06	1.12733e-06	2.73116e-06	3.61966e-05	3.66766e-05	1.6491e-05	1.19546e-06	9.68482e-06	3.76193e-07	9.79211e-06	4.67031e-06	4.43793e-06	1.9258e-05	1.38425e-05	1.98433e-05	7.29824e-06	0	3.73913e-06	5.98798e-06	5.36573e-07	0	1.06673e-05	3.86643e-06	2.92928e-06	5.42208e-06	7.75472e-06	2.74603e-06	6.88367e-06	2.16797e-07	6.07709e-08	3.38694e-07	7.17475e-06
k__Bacteria;p__Candidatus Schekmanbacteria	0	0	0	0	0	0	0	1.70626e-06	0	5.89567e-08	6.35784e-07	0	0	0	5.58216e-07	0	0	4.04725e-06	0	0	3.28771e-06	1.24379e-06	1.18304e-07	0	5.63173e-07	0	0	0	0	0	0	0	0	5.18806e-08	0	0	0	1.69456e-06	5.28341e-06	0	0	0	2.08656e-07	0	0	6.36641e-08	3.56226e-07	0	0
k__Eukaryota;p__Microsporidia	9.35898e-07	2.88747e-08	0	1.55242e-06	5.71235e-06	2.16722e-08	0	7.35407e-07	2.07409e-08	2.233e-08	3.60672e-07	0	3.78267e-06	0	1.06542e-07	3.53487e-06	4.16205e-07	8.51561e-08	0	2.94753e-08	1.6252e-07	3.35833e-08	2.15256e-08	8.43116e-08	9.05608e-07	8.52042e-07	4.53928e-07	0	7.38595e-05	0	0	5.25639e-07	1.60206e-07	9.61358e-07	2.07801e-07	8.76702e-06	1.28277e-07	1.88485e-06	2.7195e-06	0	4.33443e-08	2.77895e-07	5.92718e-08	4.84973e-07	0	3.20786e-07	9.41058e-08	0	1.61407e-06
k__Bacteria;p__Deferribacteres	2.30976e-06	9.91957e-07	4.10074e-06	2.00562e-07	1.39595e-06	1.3482e-06	0	2.29652e-07	1.1206e-06	3.022e-06	0	4.24746e-06	4.67319e-06	0	6.36447e-06	2.31098e-07	5.45893e-06	7.46294e-06	6.34505e-06	1.33648e-06	6.58324e-06	5.89363e-07	1.31436e-07	1.22399e-05	4.9998e-06	0	3.86219e-06	3.05288e-07	1.92157e-07	0	1.34241e-06	1.69783e-06	1.15984e-07	1.84131e-06	1.73001e-07	2.76523e-06	1.73318e-05	1.46743e-07	1.75624e-07	1.0312e-06	0	3.20803e-06	1.10098e-06	0	1.11373e-06	6.17915e-05	0	0	6.56994e-07
k__Bacteria;p__Armatimonadetes	5.79616e-06	4.87968e-07	3.21375e-07	4.77528e-08	6.7181e-06	1.99393e-06	0	6.52969e-06	2.81379e-07	1.69041e-06	3.34846e-07	0	3.07942e-07	0	4.5322e-07	0	9.50645e-07	8.03595e-06	0	0	1.27406e-05	1.33946e-06	2.07862e-06	7.3296e-07	2.73852e-06	0	4.87694e-06	0	3.2754e-07	0	0	3.18352e-06	7.02713e-07	1.08618e-07	1.47444e-07	4.80911e-06	8.87445e-08	4.29631e-06	2.17379e-06	1.56226e-06	3.07843e-07	2.68884e-06	6.93912e-07	4.61731e-07	0	1.29697e-07	7.94844e-08	6.67669e-07	3.8046e-06
k__Bacteria;p__Elusimicrobia	2.38495e-06	5.36672e-07	2.86124e-06	0	5.67884e-06	3.23766e-07	0	7.73259e-06	6.88579e-08	5.65898e-07	0	7.52313e-08	6.19828e-08	3.65633e-05	3.09903e-07	0	3.65107e-06	3.17866e-07	0	0	3.31162e-05	4.80823e-06	2.71342e-07	3.13962e-06	7.15343e-07	8.42444e-08	8.59741e-06	0	2.62032e-07	0	2.29996e-06	7.37732e-06	0	6.89387e-07	8.43892e-07	2.42273e-06	9.81572e-08	1.92605e-06	5.01932e-06	3.00807e-06	3.34627e-07	4.58753e-06	0	0	1.20623e-07	5.6592e-05	8.71879e-07	4.16676e-06	7.32425e-06
k__Bacteria;p__Thermotogae	1.20446e-05	2.16757e-06	2.07975e-06	1.45181e-07	1.6923e-05	6.98865e-06	3.18399e-06	1.74899e-05	2.29656e-06	3.12336e-06	1.95309e-05	5.96573e-06	2.85489e-05	2.63318e-06	8.90582e-06	1.96093e-06	8.68116e-06	1.1131e-05	8.35618e-06	1.85555e-06	1.05511e-05	6.88935e-06	9.04223e-06	1.55917e-05	7.35558e-06	6.5195e-06	1.04718e-05	5.24573e-06	8.42197e-06	1.25979e-05	2.66248e-07	2.50451e-05	3.91051e-06	1.30072e-05	5.73334e-06	1.82429e-05	5.75781e-06	6.82549e-06	2.44147e-05	4.86738e-05	4.76183e-06	2.29232e-05	7.79872e-06	1.99828e-05	8.87986e-06	6.2235e-06	6.56196e-06	2.11804e-06	5.95107e-06
k__Bacteria;p__Candidatus Saccharibacteria	2.27554e-07	0	0	0	0	0	0	2.10993e-06	0	0	0	0	0	0	3.61371e-07	0	0	0	0	0	0	1.03036e-07	0	0	3.72081e-06	0	0	0	0	0	0	0	0	1.33175e-07	0	0	0	0	2.14007e-06	0	3.01794e-06	0	0	0	0	0	0	0	5.06688e-06
k__Bacteria;p__Candidatus Raymondbacteria	8.43057e-07	3.69163e-07	0	0	0	4.30895e-08	0	2.06856e-07	0	3.3044e-07	0	4.05264e-08	0	0	0	0	0	0	0	0	3.23213e-08	5.08072e-08	1.82306e-06	0	1.25413e-06	0	0	0	0	0	0	2.85654e-06	0	0	0	0	0	0	0	3.4264e-08	0	3.98031e-08	0	0	1.67795e-06	0	3.13683e-07	0	0
k__Bacteria;p__Gemmatimonadetes	2.83211e-07	0	0	0	0	8.64332e-07	0	4.42345e-05	0	1.04959e-06	0	0	0	0	0	0	0	2.22266e-06	0	0	0	0	1.11933e-06	5.26542e-07	0	9.01577e-07	0	0	0	0	0	5.52594e-07	0	2.45435e-07	0	0	0	9.23493e-07	2.50673e-07	0	0	8.45816e-07	0	0	0	0	0	0	1.39339e-07
k__Bacteria;p__Candidatus Kaiserbacteria	0	0	0	0	5.09694e-07	0	0	0	4.46067e-08	0	0	0	0	0	0	0	0	4.37768e-05	0	8.6212e-07	0	2.19912e-07	0	0	0	0	1.02417e-05	0	0	0	0	0	0	0	0	0	0	0	0	0	0	0	0	0	0	0	0	0	1.49175e-06
k__Bacteria;p__Candidatus Gottesmanbacteria	2.44567e-07	1.21616e-07	0	0	1.48776e-06	0	0	4.58293e-06	6.98415e-06	1.96636e-06	0	0	0	0	0	0	0	0	0	0	2.94837e-06	6.88509e-08	0	0	6.95925e-08	4.94275e-08	8.27813e-07	2.591e-08	0	1.14631e-06	0	1.56736e-07	0	0	3.3515e-07	3.78676e-06	5.15766e-08	4.80976e-07	0	0	0	6.32386e-08	3.52341e-06	4.99782e-08	6.50396e-07	0	2.84298e-07	1.79949e-07	0
k__Bacteria;p__Candidatus Edwardsbacteria	4.84179e-07	2.99146e-07	1.62534e-07	1.72898e-07	6.77918e-07	2.69433e-06	0	1.61681e-07	4.64525e-07	4.16763e-07	1.73196e-07	0	0	0	7.89202e-08	0	0	2.40433e-06	0	0	0	3.63168e-06	0	3.14715e-07	0	0	1.60397e-07	0	0	0	0	5.78001e-07	4.89932e-07	0	0	0	0	3.94266e-06	0	2.67811e-07	2.80243e-06	0	0	0	0	7.79336e-08	0	3.55503e-07	1.66566e-07
k__Bacteria;p__Thermodesulfobacteria	0	0	0	0	0	0	0	6.55934e-06	0	0	0	0	0	0	0	0	0	0	0	0	3.07368e-05	4.07019e-06	0	0	1.29222e-07	0	0	0	0	0	3.85253e-08	0	0	0	0	0	0	0	1.24143e-06	0	0	3.871e-06	0	0	0	0	0	0	0
k__Bacteria;p__Candidatus Giovannonibacteria	0	0	0	0	0	0	0	2.04795e-06	0	0	0	0	0	0	1.78464e-06	2.48061e-08	5.93311e-07	0	0	0	1.4624e-05	0	5.16005e-08	0	5.70605e-08	0	7.17521e-07	0	0	0	0	2.67479e-06	0	0	0	0	0	0	0	0	0	3.16666e-07	0	0	0	1.43051e-06	0	4.38706e-07	0
k__Bacteria;p__Candidatus Moranbacteria	1.25617e-05	0	1.26254e-07	0	0	4.22203e-08	0	3.9101e-06	8.99553e-08	4.11036e-06	0	0	0	3.05184e-05	8.99127e-07	0	0	1.16256e-06	0	0	1.84614e-05	2.54036e-06	1.32996e-06	0	8.99813e-06	1.99328e-07	6.94212e-07	0	0	0	0	1.14651e-05	2.19905e-05	0	1.04264e-06	6.49431e-08	3.49432e-08	0	3.87946e-08	4.85407e-07	0	3.06858e-06	8.27893e-08	0	0	0	8.54697e-07	0	3.8955e-07
k__Bacteria;p__Candidatus Microgenomates	0	0	0	3.55829e-05	0	0	0	2.31943e-06	0	0	0	0	0	0	0	0	0	0	0	0	1.05663e-05	0	0	0	7.9217e-08	0	0	0	0	0	0	0	0	0	0	0	0	0	0	0	0	0	0	0	0	0	0	0	0
k__Eukaryota;p__Mucoromycota	3.66156e-06	3.46087e-08	3.04461e-06	3.80687e-07	1.32067e-06	2.06596e-06	2.96889e-08	0	9.18023e-07	0	2.33614e-07	6.10915e-07	4.96616e-06	1.96106e-06	1.10854e-06	2.34045e-07	0	3.21832e-06	4.22606e-07	0	1.49516e-07	1.14218e-07	0	0	0	0	5.44249e-07	4.97266e-07	1.72899e-05	1.43123e-05	9.46859e-07	6.9408e-08	8.98804e-07	3.55505e-08	0	0	3.01234e-08	5.46632e-08	1.14821e-06	1.44219e-06	3.49495e-05	4.17455e-06	1.04046e-06	6.10094e-08	2.96857e-07	7.17484e-08	0	0	0
k__Bacteria;p__Chlorobi	3.18608e-06	9.8354e-06	5.08186e-07	1.40523e-07	3.54042e-06	1.40749e-05	0	5.40351e-06	4.59313e-06	1.77197e-06	2.05933e-06	3.38728e-08	1.82063e-06	0	2.00703e-06	2.85381e-06	6.71543e-06	2.74546e-06	6.25296e-06	4.53181e-07	7.30705e-07	2.16966e-06	1.10127e-05	7.04385e-06	5.26514e-06	9.99616e-08	2.10077e-06	9.966e-07	8.42484e-06	0	1.45866e-05	4.57647e-06	4.92884e-06	3.17478e-08	3.22764e-08	5.75637e-06	5.39663e-08	0	1.06256e-05	4.88896e-06	4.53232e-06	6.0024e-06	1.6179e-06	3.36918e-08	7.38141e-08	1.94974e-06	2.22459e-07	3.93387e-06	5.69501e-06
k__Bacteria;p__candidate division WOR-3	9.73217e-07	1.1065e-06	0	0	0	0	0	2.34816e-06	0	0	0	0	0	0	0	0	0	0	0	0	1.47126e-05	0	3.02603e-06	7.02057e-08	0	0	0	0	0	0	0	0	0	0	0	0	0	0	0	0	0	9.9875e-08	0	0	0	0	0	0	0
k__Bacteria;p__Candidatus Nomurabacteria	5.75117e-06	0	5.35046e-07	0	1.11544e-06	7.0775e-08	3.24111e-05	0	1.21472e-08	2.66251e-07	0	0	8.24204e-08	0	4.09042e-07	0	0	2.01229e-07	0	4.56148e-08	1.56868e-05	0	4.04204e-08	0	2.28514e-06	0	2.00082e-07	0	0	0	1.06822e-06	0	0	0	2.97489e-07	1.27703e-06	0	0	4.59788e-08	1.13349e-06	0	1.05323e-07	0	4.61076e-07	0	5.31854e-07	1.95625e-06	0	1.72237e-07
k__Bacteria;p__Candidatus Uhrbacteria	0	6.95875e-08	0	3.75116e-08	3.26843e-08	0	0	3.45323e-06	0	4.64851e-08	0	0	0	0	0	0	1.08536e-06	5.12958e-07	0	0	1.17899e-05	1.49585e-07	1.84662e-06	3.16534e-07	1.07702e-06	0	3.20059e-07	0	0	1.29437e-06	0	1.17791e-05	0	0	9.00007e-07	0	0	0	3.97177e-07	0	8.68275e-08	4.49279e-06	0	0	0	0	0	0	4.15381e-07
k__Bacteria;p__Candidatus Aminicenantes	5.7892e-07	1.82407e-07	0	0	2.51756e-06	0	0	3.98652e-06	1.14649e-07	1.62238e-07	0	0	0	0	1.65182e-08	0	0	0	0	0	1.80533e-05	0	4.49259e-07	9.88059e-08	1.56605e-07	0	7.83335e-08	0	5.77857e-09	0	0	5.18473e-08	0	0	5.20253e-09	1.64496e-07	0	0	4.33056e-08	0	0	1.93452e-06	0	0	0	1.52242e-07	0	0	1.3364e-07
k__Eukaryota;p__Basidiomycota	8.06011e-06	3.82731e-07	1.43573e-07	6.64371e-06	6.81534e-07	1.61586e-06	0	3.58222e-06	1.36778e-07	0	0	1.24737e-07	0	1.37999e-07	7.37011e-07	0	0	2.54436e-06	3.78606e-07	0	1.04331e-07	0	0	0	5.48068e-06	0	0	7.20166e-08	2.25693e-06	1.47928e-06	1.09581e-06	4.53153e-06	0	0	0	2.09904e-07	0	0	3.83382e-07	0	1.68244e-06	3.35215e-06	1.39241e-06	4.67712e-06	0	0	2.00301e-07	0	1.06553e-07
k__Bacteria;p__Candidatus Falkowbacteria	0	0	0	0	5.93819e-07	1.85405e-06	0	3.95155e-07	0	0	0	0	0	0	0	0	0	0	0	0	0	0	0	0	0	0	2.60145e-07	0	0	0	0	2.18806e-07	0	0	0	0	0	0	0	0	2.63194e-07	1.38564e-07	1.2804e-06	0	0	0	4.05139e-08	0	0
k__Bacteria;p__candidate division Zixibacteria	2.58244e-07	3.29428e-06	0	2.23509e-08	2.41204e-06	0	0	8.22501e-06	0	0	3.31005e-06	0	0	0	0	0	0	0	0	1.36604e-06	0	0	0	0	8.60856e-08	0	1.62148e-06	0	0	0	0	0	0	0	0	1.09946e-07	0	0	0	0	0	0	0	0	0	0	0	0	2.11123e-06
k__Bacteria;p__Candidatus Peregrinibacteria	0	5.7074e-08	5.55619e-08	0	0	0	0	5.35482e-06	0	0	0	0	0	0	6.97062e-08	0	0	3.89218e-07	0	1.11594e-06	1.7207e-05	0	0	0	3.12708e-06	0	6.30559e-07	0	0	0	3.2057e-06	0	2.79136e-08	0	2.74885e-05	8.31884e-08	0	0	1.84056e-06	0	0	1.01543e-07	0	0	0	0	0	0	0
k__Bacteria;p__Candidatus Margulisbacteria	2.52505e-06	0	0	0	0	9.98893e-07	0	2.4463e-07	0	0	4.40587e-08	0	4.45841e-08	0	0	0	1.70654e-06	2.26122e-06	2.86723e-06	0	0	0	0	0	2.58138e-06	6.27884e-07	1.43926e-06	0	3.37775e-07	0	0	2.88201e-07	0	0	2.6124e-05	3.71429e-07	0	0	1.02145e-06	0	4.0046e-06	9.45559e-07	7.54844e-07	0	0	0	0	0	3.39639e-07
k__Bacteria;p__Candidatus Acetothermia	1.92248e-06	2.8537e-08	0	0	1.72453e-06	3.55421e-06	0	3.57824e-06	5.48758e-07	4.81005e-07	0	0	0	0	3.97011e-07	4.33838e-06	3.05763e-07	4.32387e-06	2.88569e-06	0	0	3.23116e-08	2.2731e-07	2.5643e-06	4.07928e-07	0	9.18063e-07	0	0	0	0	4.16288e-06	0	1.09154e-06	2.38075e-08	0	5.12927e-08	0	1.20218e-06	0	1.14325e-06	6.69247e-07	0	0	0	1.23914e-06	0	0	1.58895e-07
k__Bacteria;p__Candidatus Yanofskybacteria	9.09451e-06	2.24975e-06	1.07943e-07	3.23006e-06	2.549e-05	1.83639e-06	0	2.85582e-06	3.08501e-07	0	0	0	2.3279e-07	0	3.14476e-06	0	1.9158e-06	5.80644e-07	0	9.87161e-08	1.0159e-05	2.24948e-07	1.73234e-06	2.09009e-07	1.13686e-06	5.11254e-07	3.54098e-06	1.09713e-07	4.07049e-06	0	1.17105e-06	7.0063e-06	8.67666e-07	6.36635e-06	1.42884e-06	3.23228e-07	3.29147e-06	1.57105e-06	9.41653e-06	2.66789e-07	1.41655e-05	9.29752e-07	4.89784e-07	0	0	2.24254e-05	1.40782e-06	5.63264e-06	3.23727e-07
k__Bacteria;p__Candidatus Kryptonia	4.15149e-06	2.09885e-07	0	0	0	1.89038e-06	0	1.10526e-06	0	0	0	0	0	0	0	0	0	1.62394e-06	0	0	0	0	0	3.31212e-07	0	0	0	0	0	0	0	4.63466e-07	0	0	2.09276e-07	0	0	2.3087e-05	0	0	1.09235e-07	3.27296e-06	1.50262e-08	0	0	1.09358e-07	0	2.19495e-06	3.50595e-07
k__Bacteria;p__Candidatus Omnitrophica	2.27248e-06	0	2.54615e-07	0	5.34956e-07	0	0	9.78519e-07	0	1.94455e-07	1.79156e-05	2.13878e-07	0	0	2.74041e-07	0	2.03471e-06	2.5828e-06	0	1.30207e-06	2.83781e-07	4.18127e-06	0	2.99234e-07	1.6914e-06	5.49399e-07	1.39993e-06	0	2.92624e-07	1.05471e-06	3.61964e-06	1.89057e-06	0	1.03211e-06	1.07699e-06	1.7907e-06	1.46359e-07	0	4.81055e-07	1.77408e-07	0	6.13361e-06	1.31684e-06	0	0	1.86752e-07	0	0	4.94843e-07
k__Bacteria;p__Candidatus Wallbacteria	0	0	0	0	0	0	0	0	0	0	0	0	0	0	0	0	0	0	0	0	0	0	0	0	0	0	0	0	0	0	0	0	0	0	0	0	0	0	0	0	0	2.16529e-05	0	0	0	0	0	0	0
k__Bacteria;p__Candidatus Glassbacteria	0	7.52189e-08	0	0	9.25159e-07	1.53408e-07	0	4.20308e-07	0	0	0	0	0	0	0	0	0	4.79767e-07	0	6.09352e-07	0	0	0	7.165e-07	8.60856e-08	2.1039e-07	3.48361e-07	0	2.08866e-07	4.87931e-07	0	2.02501e-07	0	0	0	1.66051e-07	0	1.10254e-06	3.0226e-06	6.09936e-08	0	4.90328e-08	0	0	0	0	0	0	5.25046e-08
k__Bacteria;p__Candidatus Tectomicrobia	7.81656e-07	1.66694e-07	3.00223e-07	0	6.1219e-07	4.47544e-07	0	3.69725e-07	0	6.33114e-08	0	0	0	0	4.37329e-07	0	0	0	0	1.41361e-06	2.71128e-07	0	1.95758e-07	6.3459e-07	5.95983e-07	2.0848e-07	9.05433e-08	1.3306e-07	3.72179e-07	0	6.81022e-07	3.60952e-06	0	0	0	1.09839e-07	0	0	2.43777e-06	0	0	2.19024e-06	1.99725e-07	1.72536e-07	0	8.3169e-08	0	0	3.08325e-07
k__Bacteria;p__Candidatus Lindowbacteria	0	0	0	0	0	1.14905e-06	0	0	0	0	0	0	0	0	0	0	0	0	0	0	0	0	1.69002e-06	0	0	0	0	0	0	0	0	1.81867e-08	0	0	0	0	0	0	0	0	0	0	0	1.86874e-05	0	0	0	0	1.12913e-06
k__Bacteria;p__Candidatus Zambryskibacteria	0	0	0	0	0	0	0	0	0	0	0	0	3.38088e-08	0	6.08963e-08	0	0	0	0	0	0	1.01614e-06	0	0	0	0	0	0	0	0	0	0	0	0	0	0	0	0	3.60933e-06	0	0	0	0	0	3.26798e-08	0	0	0	0
k__Archaea;p__Candidatus Bathyarchaeota	3.47935e-06	3.19332e-07	8.12672e-08	6.20105e-06	5.73795e-06	0	0	8.13039e-07	0	1.37456e-07	0	7.82579e-08	1.87945e-07	0	5.90022e-07	0	3.8198e-07	0	0	7.43207e-08	0	1.19006e-07	1.67257e-07	5.13871e-07	4.03882e-07	3.22768e-07	1.87204e-06	8.45978e-08	2.62488e-06	0	3.91314e-06	2.29487e-07	4.25275e-07	8.14472e-07	4.30654e-07	6.65769e-08	0	8.22734e-07	2.88022e-06	1.82028e-07	1.02858e-06	1.66001e-06	0	7.05422e-08	8.93774e-07	1.10847e-07	7.54145e-07	5.21691e-07	6.69211e-07
k__Bacteria;p__candidate division NC10	1.04282e-05	0	0	0	0	0	0	2.73249e-06	0	3.63493e-08	0	0	0	0	1.50236e-07	0	0	8.69798e-07	0	0	0	1.81228e-07	0	0	2.23865e-06	0	4.18245e-07	0	4.532e-08	0	0	3.78091e-07	0	0	0	0	0	0	7.12861e-06	3.20912e-07	0	3.90621e-06	0	0	0	4.53148e-07	0	0	0
k__Bacteria;p__Candidatus Pacebacteria	0	0	0	0	0	0	0	0	0	0	0	0	1.79974e-05	0	0	0	0	0	0	0	0	0	0	0	0	0	0	0	0	0	0	0	0	0	0	0	0	0	0	0	1.08805e-05	0	0	0	0	0	0	0	0
k__Eukaryota;p__Chytridiomycota	2.57352e-06	5.16384e-08	9.26263e-07	7.83445e-08	0	0	0	0	1.81148e-06	0	0	2.22623e-06	1.773e-07	5.15857e-06	2.17956e-06	2.25988e-07	0	3.51362e-06	1.03403e-07	0	0	0	0	0	0	0	6.01258e-07	3.92544e-07	1.598e-05	1.58796e-05	0	8.35317e-08	1.31956e-07	0	0	7.84127e-08	8.90271e-08	0	2.9861e-06	2.34042e-06	1.79659e-05	5.89053e-06	7.46067e-08	2.00764e-07	0	2.61424e-07	0	0	7.54753e-08
k__Bacteria;p__Candidatus Atribacteria	6.6534e-06	1.78435e-05	0	0	2.08038e-06	1.16273e-07	0	5.27607e-06	2.67817e-08	3.52346e-07	0	0	1.00645e-07	0	0	0	1.12291e-06	1.20388e-06	0	0	0	4.70738e-08	9.62072e-07	9.73833e-07	3.69243e-07	0	4.40028e-07	0	0	0	5.06296e-07	8.70428e-06	0	5.89692e-07	4.28221e-08	1.16647e-07	0	0	3.71003e-06	7.68962e-08	4.47032e-08	5.45565e-06	8.5194e-07	0	9.79316e-08	2.68894e-07	1.01127e-06	0	1.80409e-06
k__Bacteria;p__Candidatus Shapirobacteria	0	1.45765e-06	0	1.83814e-07	2.40968e-06	0	0	3.72425e-07	0	2.06769e-07	0	0	0	0	3.91547e-06	0	0	0	0	0	0	0	0	9.47991e-07	1.17115e-05	0	0	0	0	0	0	7.73659e-06	0	0	1.66483e-05	3.43558e-07	0	0	1.2743e-06	4.82465e-06	0	2.37035e-06	1.1588e-05	0	0	0	8.3796e-06	0	7.7313e-06
k__Bacteria;p__Candidatus Handelsmanbacteria	9.27233e-07	4.2081e-07	1.65774e-08	0	2.20319e-06	1.39929e-06	0	8.52498e-08	0	1.62959e-07	6.12524e-08	8.61827e-08	0	1.21397e-06	8.3225e-08	0	1.96349e-07	3.05524e-07	0	9.72316e-08	3.72854e-07	1.27018e-07	0	1.73292e-07	4.63988e-06	0	0	1.82472e-07	0	0	3.72438e-06	1.73411e-07	8.99243e-08	2.60793e-07	4.25912e-07	1.68376e-06	2.37622e-06	3.86436e-07	2.19155e-06	0	1.71457e-07	4.46738e-07	9.28156e-08	0	0	0	0	4.51763e-06	4.64414e-07
k__Bacteria;p__Candidatus Llyodbacteria	3.20937e-06	0	0	0	0	0	1.73279e-06	0	2.54174e-07	0	1.3078e-05	0	9.5898e-08	0	0	0	4.38453e-06	0	0	0	8.3885e-06	0	0	6.8881e-07	0	5.64438e-06	0	0	0	0	1.4911e-06	0	0	0	0	0	0	0	0	0	0	2.63852e-06	0	0	0	0	0	3.11233e-06	7.2912e-07
k__Bacteria;p__Chrysiogenetes	1.20975e-06	0	0	0	0	3.11658e-06	0	1.37348e-07	0	7.0576e-08	0	0	0	0	4.34349e-07	0	0	9.51013e-07	0	0	0	0	0	1.98543e-07	2.89884e-07	0	3.39527e-08	0	0	0	0	4.54445e-07	0	0	0	7.60001e-06	0	0	6.34306e-07	0	0	1.84281e-06	0	0	0	0	0	0	3.52586e-08
k__Bacteria;p__Candidatus Collierbacteria	1.36295e-07	0	0	0	0	0	0	0	0	0	0	0	0	0	0	0	0	1.98084e-06	0	0	0	0	0	7.13026e-07	0	0	0	0	0	0	0	0	0	0	0	0	0	2.0009e-06	0	0	0	0	0	0	0	0	7.82425e-07	0	0
k__Bacteria;p__Nitrospinae	1.09036e-07	0	0	0	0	6.0433e-06	0	1.03749e-05	6.4956e-06	6.04307e-08	0	0	0	0	1.34128e-06	0	0	9.0174e-07	0	2.18846e-06	2.99021e-06	0	3.03153e-07	1.02463e-06	0	4.46495e-07	2.58418e-07	6.43648e-07	0	0	2.38247e-06	0	1.41418e-05	4.99051e-07	5.40629e-08	0	1.20494e-07	0	1.08625e-07	4.85407e-08	0	5.32604e-06	0	0	1.85458e-07	0	0	0	4.30684e-06
k__Bacteria;p__Candidatus Rokubacteria	5.81527e-08	0	0	0	5.64304e-07	2.60452e-07	0	1.2424e-05	0	0	7.82316e-07	8.6066e-07	0	0	3.40014e-07	0	0	0	0	4.27604e-06	6.11597e-08	6.54848e-08	0	3.04225e-07	0	1.75006e-07	1.20298e-07	0	0	0	0	5.32018e-07	1.22483e-07	0	2.32174e-06	6.27302e-07	0	0	5.21399e-07	1.00429e-07	9.62582e-07	2.93267e-06	0	3.05736e-08	0	5.84502e-08	5.45945e-07	0	1.00814e-06
k__Bacteria;p__Dictyoglomi	1.24988e-06	2.45634e-06	0	0	5.09178e-06	2.03478e-07	0	2.4647e-06	0	1.8235e-07	1.135e-06	0	0	0	2.06111e-07	0	1.43854e-06	8.20505e-07	0	1.12708e-06	9.85351e-08	5.116e-07	8.13846e-07	9.85619e-07	4.68839e-06	4.39176e-08	4.53907e-06	0	0	0	7.09126e-07	1.08191e-06	8.47268e-07	0	0	2.31382e-07	0	4.65101e-07	6.06052e-07	0	2.29578e-07	3.47656e-06	8.41465e-08	1.33871e-05	4.7779e-06	1.19612e-07	0	0	1.92296e-06
k__Archaea;p__Crenarchaeota	0	0	1.32498e-05	6.74536e-08	0	0	0	9.524e-07	0	0	0	0	0	0	0	1.66861e-06	0	3.30141e-07	0	0	1.82245e-06	5.53337e-06	0	0	0	0	0	0	0	0	0	3.26453e-06	0	1.75863e-06	0	0	0	0	2.19814e-08	0	0	9.13034e-07	0	0	0	5.59445e-06	0	0	9.37273e-07
k__Bacteria;p__Candidatus Staskawiczbacteria	1.27836e-06	0	0	0	0	1.33186e-06	0	0	0	2.19876e-06	0	0	0	0	0	0	0	8.01445e-07	0	0	5.05905e-06	0	0	5.7441e-07	0	0	6.44954e-07	0	0	0	9.75255e-07	0	0	0	0	0	0	3.38503e-06	0	6.68417e-07	0	0	0	0	0	0	0	0	0
k__Eukaryota;p__Zoopagomycota	0	0	0	0	0	0	0	0	0	0	0	0	0	0	0	0	0	0	0	0	0	0	0	0	0	0	0	0	0	0	0	0	0	0	0	0	0	0	0	0	0	0	0	0	0	0	0	0	0
k__Bacteria;p__Rhodothermaeota	0	5.21558e-08	0	0	0	0	0	0	0	2.90649e-08	0	0	0	0	0	0	5.03957e-07	0	1.11575e-05	0	0	0	0	2.74351e-08	4.98504e-06	0	1.68127e-07	0	0	0	4.53073e-06	2.87925e-08	0	0	0	3.40103e-07	0	0	3.9262e-07	0	2.71445e-08	1.05982e-06	0	0	2.29704e-06	0	0	0	0
k__Bacteria;p__Candidatus Taylorbacteria	0	0	0	0	0	0	0	3.13432e-06	0	0	0	0	0	0	0	0	0	0	0	0	0	0	0	0	0	0	0	0	0	0	0	0	0	0	0	0	0	0	0	0	0	0	0	2.2337e-06	0	0	0	0	0
k__Archaea;p__Candidatus Parvarchaeota	0	0	0	0	0	0	0	0	0	0	0	0	0	0	1.94322e-07	0	0	0	1.20118e-06	0	1.07087e-06	8.34005e-07	1.09821e-05	6.4576e-08	0	0	0	3.31208e-07	0	0	0	0	1.34038e-07	5.4181e-07	0	0	2.63722e-07	0	3.32023e-06	1.64855e-07	0	1.2767e-07	0	0	0	4.09372e-06	6.4956e-07	5.25206e-07	0
k__Bacteria;p__Candidatus Nealsonbacteria	0	0	0	0	0	0	0	0	0	0	0	0	0	0	0	0	0	0	0	0	0	0	0	0	0	0	0	0	0	0	0	0	0	0	0	0	0	0	0	0	0	0	1.06657e-05	0	0	0	0	0	0
k__Bacteria;p__Candidatus Fischerbacteria	0	0	0	0	0	0	0	0	0	1.26116e-07	0	0	0	0	0	0	0	0	0	0	0	0	0	0	1.06192e-05	0	0	0	0	0	0	0	0	0	0	0	0	0	0	0	0	0	0	0	0	0	0	0	0
k__Bacteria;p__Candidatus Daviesbacteria	1.23565e-06	0	8.42074e-06	0	0	1.248e-06	0	5.59758e-06	0	2.62398e-07	0	0	0	0	0	0	0	0	0	0	0	0	5.23429e-08	7.04528e-07	0	0	2.58418e-07	0	0	0	0	0	0	0	0	5.22752e-08	0	0	0	0	5.0167e-07	4.38121e-07	7.12908e-07	0	0	0	0	0	0
k__Bacteria;p__Candidatus Yonathbacteria	0	0	0	9.08796e-06	0	0	0	0	0	0	0	0	0	0	0	0	0	0	0	0	0	0	0	0	0	0	0	0	0	0	0	0	0	0	0	0	0	0	7.75892e-07	0	0	0	9.02274e-07	0	0	0	0	0	0
k__Bacteria;p__Candidatus Marinimicrobia	0	0	0	0	0	0	0	0	0	0	0	0	0	0	0	0	0	0	0	0	0	0	0	0	0	0	0	0	0	0	0	0	0	0	0	0	0	0	0	0	0	0	0	0	0	0	0	0	1.07343e-06
k__Archaea;p__Thaumarchaeota	2.45542e-06	1.57225e-06	0	0	8.89485e-06	7.90897e-07	0	2.67928e-07	0	7.45674e-08	0	0	0	0	9.17828e-07	0	0	0	0	0	0	3.78768e-08	0	0	2.90162e-06	0	4.70447e-07	0	0	0	0	3.32409e-07	0	2.29662e-07	0	0	0	0	8.68999e-07	0	0	1.85179e-06	2.24735e-08	0	0	3.48598e-08	0	0	0
k__Bacteria;p__Candidatus Berkelbacteria	4.11027e-07	0	0	0	0	0	0	0	0	0	0	0	0	0	0	0	0	0	0	0	0	0	0	0	9.83023e-08	0	0	0	0	0	0	0	0	1.21549e-07	0	4.65818e-08	0	0	0	0	5.7484e-06	2.09919e-06	0	0	0	0	0	0	0
k__Bacteria;p__Candidatus Roizmanbacteria	1.70666e-06	3.36747e-07	0	0	0	0	0	0	7.07e-06	0	0	0	0	0	0	0	3.71308e-06	0	0	0	1.35564e-07	7.41587e-08	0	0	0	0	8.45248e-06	4.97987e-08	0	1.65239e-06	3.84099e-06	5.6343e-08	3.34839e-06	0	1.38033e-07	0	1.48694e-07	3.89233e-07	1.53353e-07	0	0	0	0	0	8.94408e-07	4.80867e-08	0	0	1.3393e-07
k__Bacteria;p__candidate division KD3-62	2.78391e-06	0	0	0	0	0	0	0	0	0	0	0	0	0	0	0	0	0	0	0	0	0	0	0	0	0	0	0	0	0	0	0	0	0	0	0	0	0	0	0	0	4.31906e-07	3.41286e-08	0	0	0	0	0	0
k__Bacteria;p__Candidatus Jorgensenbacteria	0	0	0	0	0	0	0	0	0	0	0	0	0	0	0	0	0	0	0	0	0	0	0	0	0	0	0	0	0	0	0	0	0	8.35862e-06	0	0	0	0	0	0	0	0	6.68728e-06	0	0	0	0	0	0
k__Bacteria;p__candidate division WWE3	7.51333e-06	0	0	0	8.71236e-07	4.23423e-07	0	2.03269e-07	2.5988e-06	0	0	2.64772e-07	0	0	0	0	0	4.9301e-07	0	7.18434e-08	3.9414e-08	0	0	8.00591e-08	1.1456e-06	0	0	0	0	0	0	3.96815e-06	4.10637e-08	0	0	0	0	0	7.53467e-08	3.36699e-08	2.34886e-07	1.50367e-07	0	0	0	4.14347e-07	0	0	4.18823e-08
k__Eukaryota;p__Neocallimastigomycota	1.95874e-07	0	2.11684e-07	0	0	0	0	0	1.61332e-07	0	0	1.63076e-07	0	7.25114e-07	2.05571e-07	0	0	0	4.01277e-08	0	0	4.4114e-08	0	0	0	0	8.35602e-08	2.52274e-07	7.46477e-06	0	0	0	0	0	0	0	0	0	2.73188e-07	1.74398e-07	2.96045e-06	0	0	0	0	2.00781e-06	0	0	0
k__Eukaryota;p__Blastocladiomycota	7.24798e-07	0	1.93705e-07	0	0	0	0	0	7.38149e-08	0	0	8.20293e-08	0	1.62107e-07	0	1.33919e-06	0	1.46597e-06	0	0	0	0	0	0	0	0	0	1.69196e-07	4.28737e-06	7.23475e-06	0	0	3.89261e-08	0	1.38771e-07	4.68913e-08	0	0	1.85661e-07	7.01793e-08	2.87244e-06	2.0887e-06	0	0	0	3.71519e-08	0	0	0
k__Eukaryota;p__Cryptomycota	6.80087e-07	0	0	6.62649e-08	0	0	0	0	1.18689e-07	0	0	5.99862e-08	0	2.47713e-07	1.33537e-07	1.10758e-07	0	1.89971e-06	7.12907e-07	0	0	0	0	0	0	0	6.14738e-08	6.18645e-08	1.01581e-06	7.10056e-06	8.90179e-07	0	0	4.9087e-08	0	0	0	0	5.74228e-08	1.02641e-07	2.08845e-06	2.18814e-06	1.02386e-06	0	0	5.21556e-08	0	3.21338e-08	3.76396e-08
k__Bacteria;p__Candidatus Firestonebacteria	5.03244e-07	1.32784e-07	0	0	0	1.05147e-06	0	0	0	1.38788e-07	0	0	0	0	0	0	0	0	0	0	6.44957e-06	0	0	7.20532e-07	0	0	1.30262e-06	0	0	0	3.3364e-07	1.34695e-07	0	0	4.21691e-06	0	0	0	6.6505e-08	0	8.88896e-07	0	0	0	0	0	0	0	0
k__Bacteria;p__Candidatus Blackburnbacteria	0	0	0	0	0	0	0	0	0	0	0	0	0	0	0	0	2.38238e-06	0	0	0	0	0	0	0	0	6.37851e-07	0	0	4.44059e-07	0	0	0	0	0	0	0	0	0	0	0	5.76709e-06	0	0	0	0	0	0	0	3.32853e-06
k__Bacteria;p__candidate division CPR2	2.04443e-07	0	0	0	0	0	0	1.12032e-06	0	0	0	0	0	0	2.81684e-07	0	0	0	0	0	0	0	0	0	4.11819e-06	0	1.35841e-06	0	0	0	0	0	0	6.6472e-08	0	0	0	0	3.13577e-06	0	2.60482e-06	1.19409e-06	0	0	0	0	0	0	0
k__Archaea;p__Candidatus Micrarchaeota	0	0	0	0	0	0	0	0	0	0	1.18646e-07	0	0	0	4.41547e-08	0	0	0	0	0	0	0	0	0	0	0	0	0	0	5.29403e-06	0	0	0	0	0	1.36151e-07	0	0	0	0	0	0	0	0	0	0	0	0	0
k__Bacteria;p__Candidatus Brennerbacteria	2.56556e-07	0	0	0	4.36881e-06	0	0	0	0	1.4219e-07	0	0	0	0	0	0	0	0	0	0	0	0	0	1.34217e-07	0	0	0	0	0	0	0	0	0	0	0	1.38375e-07	0	0	0	0	0	0	0	0	0	0	0	0	0
k__Bacteria;p__Candidatus Cloacimonetes	0	0	0	0	0	0	0	0	0	0	0	0	0	0	0	0	0	0	0	0	0	0	0	0	0	0	0	0	0	0	0	1.60488e-06	0	4.27116e-06	0	0	0	0	0	0	0	3.79032e-06	0	0	0	0	0	0	0
k__Bacteria;p__Candidatus Niyogibacteria	0	0	0	2.01715e-07	0	0	0	0	0	0	0	0	0	0	0	0	0	1.21431e-07	0	0	2.99003e-07	0	1.61681e-06	0	5.70605e-07	0	0	0	0	0	1.54957e-06	0	0	0	0	0	0	0	0	0	0	2.02218e-06	0	0	0	0	0	3.83944e-06	0
k__Bacteria;p__Candidatus Terrybacteria	0	2.50247e-08	0	5.78544e-08	0	0	7.9475e-08	0	2.59062e-08	0	0	0	0	0	2.64079e-08	0	0	3.16935e-07	0	2.48689e-08	0	0	5.59667e-08	1.8429e-07	1.1456e-07	3.09112e-07	0	2.70062e-08	1.38574e-07	0	0	2.76297e-08	1.09293e-07	2.45435e-08	2.24569e-07	5.42857e-08	1.88155e-07	3.53566e-06	2.05552e-06	2.24034e-08	7.81447e-08	5.98578e-07	9.37748e-07	2.60463e-08	0	0	0	0	1.39339e-07
k__Bacteria;p__Candidatus Ryanbacteria	3.37286e-06	0	0	0	0	0	0	0	0	0	0	0	0	0	0	0	0	0	0	0	0	0	0	0	0	0	0	0	0	0	0	0	0	0	0	0	0	0	0	0	0	0	0	0	0	1.17727e-06	0	0	0
k__Bacteria;p__candidate division Hyd24-12	5.009e-07	0	0	0	0	0	0	2.2934e-07	0	1.57645e-07	0	0	0	0	1.49262e-07	0	0	3.10045e-06	0	0	0	0	0	7.44027e-08	0	0	0	0	0	0	0	3.14052e-07	0	0	9.87236e-07	0	0	0	2.64997e-06	1.89942e-07	0	7.35492e-08	0	0	0	0	6.8037e-08	0	3.18489e-07
k__Bacteria;p__Candidatus Campbellbacteria	0	0	0	0	0	0	0	0	0	0	3.06071e-06	0	0	0	0	0	0	0	0	0	0	0	0	0	0	0	0	0	0	0	0	0	0	0	0	0	0	0	0	0	0	0	0	0	0	0	0	0	0
k__Bacteria;p__Candidatus Wolfebacteria	0	0	0	0	0	0	0	0	0	0	0	0	0	0	0	0	0	0	0	0	0	0	0	0	0	0	0	0	0	0	0	0	0	0	0	0	0	0	0	0	0	2.75917e-06	0	4.3832e-07	0	0	0	0	0
k__Bacteria;p__Candidatus Dadabacteria	0	0	0	0	0	0	0	6.42293e-08	0	0	3.4402e-08	8.39396e-07	0	0	2.50815e-07	0	3.81994e-07	1.73663e-07	2.69277e-06	2.36197e-07	4.85926e-07	3.36395e-08	0	0	0	0	5.41615e-07	3.84746e-07	8.88395e-07	0	1.52834e-06	0	0	5.82768e-08	0	0	0	0	5.95205e-08	5.31953e-08	3.09248e-07	0	0	0	0	0	4.28726e-07	0	0
k__Bacteria;p__Candidatus Wildermuthbacteria	0	0	0	0	0	0	0	0	0	0	0	0	0	0	2.34737e-07	0	0	0	0	0	0	0	0	0	1.69719e-06	0	0	0	0	0	0	0	0	0	0	0	0	0	0	0	2.66271e-06	0	0	0	0	0	0	0	0
k__Bacteria;p__Candidatus Amesbacteria	0	0	0	0	0	0	0	0	0	0	0	0	0	0	0	0	0	0	0	0	0	0	0	0	0	0	0	0	0	0	0	0	0	0	0	0	0	0	0	0	0	0	0	0	0	0	0	0	0
k__Bacteria;p__Candidatus Buchananbacteria	0	0	0	0	0	0	0	0	0	0	0	0	0	0	0	0	0	0	0	0	0	0	0	0	0	0	0	0	0	0	0	2.1357e-06	0	0	0	0	0	0	0	0	0	1.70806e-06	0	0	0	0	0	0	0
k__Bacteria;p__Caldiserica	2.01298e-07	0	0	0	0	0	0	1.51482e-06	0	0	0	0	0	0	0	0	0	0	0	0	0	0	0	0	1.1456e-07	0	0	0	0	0	0	0	0	0	0	0	0	0	0	0	0	0	0	0	0	0	0	0	0
k__Bacteria;p__Candidatus Jacksonbacteria	0	0	0	0	0	1.29079e-07	0	0	0	0	0	0	0	0	6.04939e-08	0	0	0	0	1.87995e-06	0	0	0	0	0	0	0	0	0	0	0	0	0	0	0	0	0	0	0	0	0	0	0	0	0	0	0	0	0
k__Bacteria;p__Candidatus Abawacabacteria	4.20719e-08	0	0	0	0	0	0	0	0	0	0	0	0	0	0	0	0	0	0	0	0	0	0	0	0	0	0	0	0	0	0	0	0	0	0	0	0	0	0	0	0	0	0	0	0	0	0	0	0
k__Bacteria;p__Candidatus Kuenenbacteria	0	0	0	0	0	0	0	0	0	0	0	0	0	0	0	1.71081e-06	0	0	0	0	6.79263e-07	0	0	0	0	0	0	0	0	0	0	0	0	3.39432e-07	0	3.00304e-07	0	0	0	0	0	7.91828e-07	0	0	0	0	0	0	0
k__Bacteria;p__Candidatus Doudnabacteria	0	0	0	0	0	0	0	0	0	0	0	0	0	0	0	0	0	0	0	0	0	0	0	0	0	0	0	0	0	0	0	0	0	0	0	0	0	0	0	0	0	0	0	0	0	0	0	0	0
k__Bacteria;p__Candidatus Komeilibacteria	0	0	0	0	0	1.10988e-06	0	0	0	0	0	0	0	0	0	0	1.64581e-06	0	0	0	0	1.31768e-06	5.18533e-07	0	0	0	1.05716e-07	0	0	0	0	0	0	0	0	0	0	0	0	0	0	2.05046e-07	0	0	0	0	0	0	0
k__Bacteria;p__Candidatus Levybacteria	0	0	0	0	1.6019e-06	1.62783e-07	0	1.56291e-07	0	0	0	0	0	0	0	0	0	0	0	1.43687e-07	0	0	0	1.52112e-07	0	0	6.8071e-07	0	0	0	0	0	0	0	0	0	0	4.57349e-07	0	1.29442e-07	0	0	0	0	0	0	0	0	0
k__Bacteria;p__Candidatus Vogelbacteria	0	0	0	0	0	0	0	0	0	0	0	0	0	0	0	0	1.5492e-06	0	0	0	0	0	0	0	0	0	0	0	0	0	1.16826e-06	0	0	0	0	0	0	0	0	0	0	0	0	0	0	0	0	0	0
k__Bacteria;p__Candidatus Latescibacteria	0	0	0	0	0	0	0	0	0	0	0	0	0	0	0	0	0	9.75185e-07	0	0	0	0	0	1.50441e-07	0	0	0	0	0	0	0	0	0	0	7.12918e-07	0	0	0	5.72966e-07	0	0	1.48715e-07	0	0	0	0	0	0	0
k__Bacteria;p__Candidatus Beckwithbacteria	0	0	0	0	0	0	0	0	0	0	0	0	0	0	0	0	0	0	0	0	0	0	3.81424e-08	0	0	0	0	0	0	0	0	0	0	0	1.36043e-07	0	5.12927e-07	0	0	1.48103e-06	0	0	0	0	0	0	0	0	0
k__Bacteria;p__Candidatus Eisenbacteria	0	0	0	0	0	0	0	0	0	0	0	0	0	0	0	0	0	0	0	1.05732e-06	0	0	0	8.61013e-08	1.87331e-07	3.36978e-07	0	0	0	0	0	9.03613e-08	0	0	2.44813e-07	1.77538e-07	0	0	0	0	0	0	4.03533e-07	0	0	0	0	0	0
Others	0.145838	0.158632	0.141642	0.107725	0.187991	0.111233	0.0881026	0.134433	0.102405	0.131539	0.137571	0.0879936	0.105303	0.102819	0.11261	0.110673	0.135334	0.122348	0.0726655	0.114562	0.1333	0.127662	0.0948925	0.114201	0.123015	0.098317	0.115782	0.106833	0.120895	0.0723312	0.139755	0.130883	0.103272	0.114037	0.104404	0.127675	0.164261	0.135629	0.110736	0.123046	0.122131	0.128388	0.0998398	0.136099	0.105905	0.12419	0.137375	0.143604	0.153669
[truncated: 52 more columns]

## Sheet: Table S3
Genera	AF1	AF2	AF3	AF4	AF5	AF6	AF7	AF8	AF9	AF10	AF11	AF12	AF13	AF14	AF15	AF16	AF17	AF18	AF19	AF20	AF21	AF22	AF23	AF24	AF25	AF26	AF27	AF28	AF29	AF30	AF31	AF32	AF33	AF34	AF35	AF36	AF37	AF38	AF39	AF40	AF41	AF42	AF43	AF44	AF45	AF46	AF47	AF48	AF49
f__Prevotellaceae;g__Prevotella	0.0127752	0.00139537	0.00289818	0.255922	0.00283429	0.0246871	0.000706473	0.137355	0.0358867	0.468234	0.00187646	0.00529381	0.00342722	0.0437519	0.000983442	0.00144464	0.00111125	0.00218206	0.0836402	0.00101507	0.00225234	0.12928	0.00410185	0.00396978	0.0366137	0.00208569	0.00136389	0.126325	0.00155333	0.00156801	0.00158264	0.00158393	0.0011254	0.00115875	0.000895858	0.00117037	0.00160856	0.0512573	0.00143557	0.000655711	0.0172659	0.0301706	0.000456397	0.120175	0.00156069	0.252342	0.00113764	0.000912935	0.039251
f__Bacteroidaceae;g__Bacteroides	0.260756	0.428048	0.60662	0.0896222	0.265136	0.321504	0.362318	0.104258	0.0424056	0.0953815	0.525394	0.40815	0.51633	0.0669579	0.187948	0.432926	0.105707	0.201975	0.0881806	0.0956475	0.328668	0.102721	0.309973	0.0274836	0.0790399	0.0163458	0.144447	0.249441	0.184999	0.39039	0.298187	0.118952	0.308977	0.146735	0.0646253	0.119334	0.250756	0.13086	0.0512204	0.0521695	0.110956	0.0523445	0.0368331	0.0535298	0.48951	0.0496372	0.192466	0.135211	0.144926
f__Bifidobacteriaceae;g__Bifidobacterium	0.00168816	0.000257798	0.00022616	0.00275764	0.00321235	0.000293843	0.0159054	0.000577715	0.514807	0.00255446	0.000254312	0.000308309	0.00126948	0.000404328	0.00105931	0.0108003	0.0536642	0.00241944	0.0195326	0.000100987	0.00468494	0.000918877	0.0282501	0.00808009	0.00372518	0.091559	0.0046179	0.00311914	0.167702	0.0598983	0.00632008	0.0583383	0.0498526	0.029879	0.0307254	0.0495468	0.000174033	0.000346562	0.0105628	0.0869022	0.0320544	0.00056493	0.00134487	0.136531	0.00125069	0.00233375	0.0030127	0.000385266	0.000331084
f__Ruminococcaceae;g__Faecalibacterium	0.0346939	0.0199904	0.00621009	0.00494273	0.0163682	0.0417944	0.0960685	0.0408963	0.0417461	0.0219765	0.0190213	0.0323259	0.00201382	0.00144539	0.0610103	0.0126302	0.0406512	0.0658556	0.000459433	0.00490503	0.0665611	0.0204866	0.104637	0.0520498	0.0682743	0.0623778	0.10552	0.063962	0.0373552	0.0381358	0.0242835	0.0395317	0.083287	0.108205	0.0658368	0.111426	0.06048	0.012252	0.0549199	0.356382	0.109149	0.0849954	0.0381098	0.0413088	0.0155002	0.0658696	0.0183265	0.0877447	0.0206651
f__Rikenellaceae;g__Alistipes	0.0473655	0.0272161	0.00746127	0.00090122	0.053102	0.0685817	0.000208391	0.0545596	0.000362276	0.00843333	0.0108268	0.000566136	0.00124323	7.14306e-05	0.0105183	0.00110931	0.0213959	0.0628473	0.00204899	0.0107971	0.00905122	0.00999318	0.0393898	0.0203294	0.0301211	0.00522121	0.0632083	0.000641735	0.0594476	0.000733023	0.0214965	0.037197	0.0208965	0.000216054	0.0137445	0.049355	0.0251283	0.0134387	0.00629508	0.0211225	0.0166162	0.0317417	0.0600452	0.0113584	0.00264142	0.00937676	0.0195402	0.00695889	0.0246438
f__Selenomonadaceae;g__Megamonas	0.00491888	4.40295e-05	2.49338e-05	7.33763e-05	0.00337769	0.000105282	3.41763e-05	0.00829627	3.26788e-05	1.94634e-05	8.51139e-06	6.18191e-05	0.0558499	0.0918488	9.60998e-06	1.17081e-05	1.84607e-05	1.88736e-05	0.288667	2.1292e-06	0.00762471	0.00777116	2.14286e-05	2.79874e-05	2.56727e-05	2.37438e-05	4.03588e-05	4.59141e-05	3.9879e-06	1.46991e-05	0.000962699	1.25839e-05	1.59917e-05	1.23057e-05	1.27742e-05	0.00186574	7.70281e-05	6.31299e-05	0.0198141	5.05832e-06	0.0341974	4.97778e-05	3.81835e-05	2.43299e-05	2.77926e-05	4.77041e-05	1.00278e-05	8.20004e-05	0.0551446
f__Eubacteriaceae;g__Eubacterium	0.0304914	0.0231724	0.00854188	0.00614796	0.00450894	0.0627976	0.266284	0.0412057	0.00956056	0.0125966	0.00668202	0.0252888	0.00318301	0.000726703	0.0850356	0.0343738	0.0460942	0.0131395	0.00313613	0.00889937	0.0120091	0.00864069	0.0218904	0.02169	0.0366305	0.0358744	0.0491438	0.00486372	0.0140759	0.0502121	0.0235945	0.0599565	0.0449969	0.0214043	0.016455	0.0356331	0.0191403	0.0154444	0.0664706	0.0130028	0.0989134	0.0807567	0.0117628	0.0109668	0.00228806	0.0250683	0.0166703	0.0334618	0.0304424
f__Sutterellaceae;g__Sutterella	0.00741245	0.00575512	8.01423e-05	0.00467274	0.0002497	0.00315785	4.99118e-08	0.00145172	0.0001606	0.00960161	0.000332392	1.70211e-07	0.0109552	0.00025938	0.00212841	0.000643591	0.000204597	2.46448e-05	0.000934932	1.08602e-06	0.0049871	6.19649e-05	0.000117263	1.20963e-05	0.00154441	6.31464e-06	0.00116745	5.89434e-05	7.16486e-05	8.71217e-06	2.85571e-06	0.000239494	0.000229167	1.47035e-05	1.15893e-05	0.000870469	0.013707	8.07645e-05	3.13468e-05	1.54046e-05	0.000332694	0.00192504	7.7453e-06	0.000372662	9.84408e-05	7.63393e-05	1.92993e-05	1.28291e-05	0.00171336
f__Ruminococcaceae;g__Ruminococcus	0.0192982	0.0104118	0.00241938	0.00159014	0.0650759	0.0167203	0.00314837	0.0149463	0.0193037	0.00467447	0.0160374	0.0546738	0.018463	0.000253572	0.0177964	0.00688845	0.240476	0.0260173	0.0033386	0.00280905	0.0224744	0.0136061	0.0457293	0.0329422	0.0280734	0.0248642	0.0228995	0.00411777	0.0384964	0.00351552	0.0137247	0.0277966	0.0193675	0.0272656	0.062967	0.0198649	0.0275093	0.0250701	0.046323	0.0441008	0.0277151	0.0409816	0.0141627	0.0132004	0.00361055	0.0103739	0.0416616	0.0456695	0.0332438
f__Enterobacteriaceae;g__Escherichia	9.15005e-05	0.00123089	0.00493545	0.0158571	0.000433041	0.0129083	0.000406131	0.00523654	0.00151513	0.000669692	0.000382374	0.000365837	0.00491482	0.115071	0.00135322	0.00285245	0.00310692	0.010317	0.00237372	0.163861	5.66567e-05	0.0638505	6.44008e-05	0.0639823	0.00662195	0.0668185	0.00650524	0.040244	0.000447547	4.25413e-05	0.0025583	0.000222224	0.000155647	0.000143306	0.00236019	0.00426821	0.000158009	0.00925735	0.00111596	0.000108061	0.00807298	0.00100431	0.093656	0.000166264	0.0104538	0.00090099	0.0193395	0.000865573	9.51841e-05
f__Lachnospiraceae;g__Roseburia	0.0273189	0.0482526	0.00342571	0.0196606	0.0057394	0.00209219	0.00203161	0.0537772	0.00694934	0.0223013	0.00589335	0.0379115	0.00407163	6.98424e-05	0.0895952	0.0291302	0.00728423	0.0197178	0.00152689	0.000786517	0.100229	0.024944	0.0216902	0.0262625	0.0177231	0.0046871	0.0595064	0.0175529	0.0272031	0.00164751	0.0016766	0.0185483	0.0270593	0.136578	0.0078646	0.00929352	0.0252799	0.0413022	0.0152557	0.00420382	0.0706686	0.0570633	0.00578159	0.0075163	0.0013075	0.103451	0.022328	0.0340761	0.0333462
f__Coriobacteriaceae;g__Collinsella	0.000358069	0.000540547	2.35735e-05	0.000808426	0.000624843	9.90453e-05	0.000698281	0.000143049	0.000389343	0.000224471	0.000204718	0.000234243	0.000111688	4.25945e-05	0.000441864	6.9558e-06	9.91774e-05	0.00102287	0.0438459	0.000414005	9.97412e-05	0.00257741	0.000138118	0.00880215	0.0256636	0.0432199	0.00356948	0.00761545	0.000428142	5.78918e-05	5.28136e-05	0.00639573	0.00546857	0.000358215	0.024925	0.0111674	7.86783e-05	5.43971e-05	0.0180947	0.0113303	0.00351489	0.0250588	0.00689936	0.00522807	1.47893e-05	0.00438869	0.104259	0.0138003	0.0102013
f__Clostridiaceae;g__Clostridium	0.0889161	0.0320917	0.0186511	0.00756819	0.0223238	0.0370404	0.0108332	0.0600493	0.00628544	0.0102906	0.0478163	0.00987747	0.0145682	0.00218952	0.0542456	0.0208176	0.0233471	0.0333324	0.0802481	0.00241941	0.017368	0.0182667	0.0322657	0.0218795	0.0610989	0.00779983	0.0379766	0.0123227	0.0100507	0.0456918	0.0216658	0.103868	0.0148919	0.0401079	0.0337462	0.0285979	0.0237348	0.00893313	0.0699406	0.0165448	0.045689	0.0637791	0.0202373	0.0066966	0.00420575	0.046838	0.0262423	0.041411	0.0604731
f__Veillonellaceae;g__Megasphaera	0.00024559	6.30487e-05	1.88233e-05	0.015293	0.0390865	0.000103572	5.08086e-06	0.000607986	0.000741801	3.72398e-05	4.23127e-05	3.88963e-05	0.0556892	0.00093999	5.90961e-05	8.62486e-06	3.33566e-05	0.000222706	0.0300784	5.41735e-05	5.87727e-05	0.00313069	0.000181507	0.000962648	0.00102366	0.00027835	0.000111747	0.000102296	2.85987e-05	0.000351138	2.25196e-05	0.000370576	3.7613e-05	4.07345e-05	5.20028e-05	0.00121472	2.06311e-05	0.0167896	0.00837485	9.5936e-05	0.000569943	0.000202354	9.70636e-05	0.0259908	3.39781e-05	0.000520363	3.51333e-05	0.00018312	0.000403502
f__Streptococcaceae;g__Streptococcus	0.000342953	0.00037968	0.000174983	0.000339704	0.000274076	0.000283386	0.00192899	0.000556087	0.000346765	0.0180358	0.000227855	0.000300083	0.000157594	0.00226187	0.0388761	0.0312122	0.00697245	0.0212057	0.00107847	0.00245998	0.000625118	0.000213454	0.00828023	0.00357391	0.00254753	0.00062336	0.000710783	0.000733216	0.000613744	0.00611841	0.00720008	0.00750905	0.000746367	0.0049888	0.00307621	0.00534205	0.000812759	0.0282786	0.000958083	0.000830343	0.000919643	0.00165406	0.000637205	0.0889136	0.000391565	0.000864375	0.00228968	0.00381341	0.0708017
f__Oscillospiraceae;g__Oscillibacter	0.017732	0.00787822	0.00288358	6.87705e-05	0.0399877	0.00668342	0.000213318	0.0190531	0.000304589	0.00604962	0.00119923	0.000382948	0.0015842	9.29337e-06	0.00463951	0.00267273	0.00379648	0.0245757	0.000212133	0.000697707	0.000511728	0.0045031	0.00295354	0.00558533	0.00473762	0.00281231	0.00338511	0.000428022	0.00540854	0.00021749	0.00665524	0.00649934	0.00101565	0.00309604	0.0106365	0.0108989	0.00101489	0.00243337	0.0140924	0.00168091	0.00412649	0.0128582	0.000800252	0.000500211	0.000222217	0.00238001	0.00118258	0.00147002	0.00389165
f__Enterobacteriaceae;g__Klebsiella	1.76058e-05	4.43589e-05	0.000830443	0.0402969	1.74773e-05	0.00013837	1.85897e-05	0.000195743	0.00239127	0.00103011	0.00067017	9.16589e-05	8.35589e-05	0.00244733	0.000893326	0.000132933	0.0029251	0.00172307	0.000697577	0.00299081	1.66124e-05	0.00354886	1.27033e-05	0.00343106	0.00016224	0.00156926	0.00222361	0.000475091	1.46899e-05	0.000118564	0.0194548	0.000651715	2.78607e-05	0.00349342	0.0778887	8.81322e-05	0.00414037	0.000109882	0.000528609	2.39674e-05	0.000330732	4.43209e-05	0.00785197	0.00181204	0.000232714	0.00480247	0.000469949	9.81886e-06	5.50701e-06
f__Veillonellaceae;g__Dialister	0.00644536	7.13954e-05	2.63536e-05	0.000117794	0.00764895	8.90029e-05	2.44324e-06	0.000759734	0.0252626	4.67513e-05	2.88524e-05	0.00016411	0.00690329	0.000109331	0.00085188	1.58381e-05	4.9947e-05	0.000265799	0.000113015	0.00227706	1.71732e-05	0.0106447	0.00393081	0.0219918	0.0374362	0.00955696	0.00203634	2.94187e-05	0.00241907	2.58233e-05	0.0025265	0.0124378	0.000196986	0.00362449	0.000248593	0.0495846	8.79203e-05	0.0642976	0.0307005	1.6383e-05	0.00127309	4.93776e-05	0.00227473	0.0126952	1.53237e-05	0.00843228	4.86236e-05	0.0285988	3.44881e-05
f__Enterococcaceae;g__Enterococcus	0.000231061	0.000126983	0.000156835	0.000146773	0.000348413	0.000179905	0.000225266	0.000298013	0.000241903	7.47705e-05	0.000107394	0.000162625	0.000107704	7.91175e-05	0.000290823	0.000358426	0.00034518	0.000445517	0.00141707	6.25566e-05	0.00018564	0.000502621	0.000263679	0.000296534	0.000336129	0.000448479	0.000598757	0.000167337	0.000240409	0.000340995	0.000379354	0.000508963	0.000265658	0.00115208	0.00026593	0.000382121	0.00022238	0.000462481	0.000971933	0.00055709	0.000414294	0.000434346	0.0627897	0.00013604	0.000266074	0.000245423	0.000500366	0.000332967	0.000786094
f__Succinivibrionaceae;g__Succinatimonas	8.75349e-06	3.18601e-07	2.74148e-07	9.97054e-06	5.20505e-06	1.87876e-05	0	2.25189e-05	1.75029e-06	6.09927e-07	2.99862e-07	1.35491e-07	9.6086e-06	0	9.40413e-06	0	4.96185e-08	5.20872e-06	0	7.78927e-07	7.34485e-05	3.92211e-07	1.77497e-05	3.3843e-06	9.98477e-06	2.4541e-07	7.29365e-06	2.88757e-06	1.29154e-06	3.41661e-05	1.38768e-07	1.06615e-05	5.01705e-06	0	2.94462e-06	1.88836e-06	5.60604e-05	1.35072e-06	2.46913e-06	3.73128e-06	2.67312e-06	1.59949e-05	6.38425e-07	2.45942e-05	4.33314e-06	6.61007e-07	1.42786e-06	5.0541e-06	6.89997e-07
f__Lactobacillaceae;g__Lactobacillus	0.000190682	0.000122237	0.000119749	0.000232349	0.000316708	0.000169493	0.00196114	0.000169546	0.0547573	6.66787e-05	9.39159e-05	0.000112452	0.000157206	0.0042621	0.00439539	0.000223205	0.000539452	0.0553158	0.000180856	5.47695e-05	0.000123521	0.000173369	0.000210246	0.00237758	0.000466132	0.00016229	0.000372352	8.50681e-05	0.0200395	0.000407882	0.000402504	0.000314627	0.000166228	0.000618125	0.000860112	0.057824	0.000675341	0.00453145	0.000272895	0.000432842	0.000237925	0.00102445	0.000187412	0.0567631	0.000150213	0.00212622	0.000209796	0.000497564	0.000305667
f__Enterobacteriaceae;g__Enterobacter	4.59123e-05	2.23387e-05	0.000245681	0.000433437	7.38241e-06	4.89627e-05	9.55703e-05	6.09485e-05	5.03617e-05	0.00116481	5.76266e-06	1.21373e-05	9.02195e-05	0.000608652	0.0092068	1.3501e-05	7.01284e-05	9.86853e-05	8.37144e-05	0.00101477	2.96174e-07	0.00237339	1.43808e-05	0.000817293	9.31284e-05	0.0017715	0.000302243	0.000147871	7.69403e-05	2.72205e-06	0.000594383	6.01344e-06	5.06728e-06	6.78951e-05	0.000876625	2.44339e-05	3.35672e-05	6.80422e-05	0.000105653	7.32153e-07	0.000292496	1.0608e-05	0.000495641	4.93961e-05	0.000113396	8.66343e-05	0.000190625	5.32236e-06	1.18133e-05
f__Akkermansiaceae;g__Akkermansia	0.000238418	0.000482892	0.00513215	6.24912e-06	1.04254e-05	5.04084e-06	0	2.02135e-05	0.00102099	2.80147e-06	6.08142e-06	1.31557e-06	5.69735e-07	4.30137e-06	3.86002e-05	3.21753e-06	0.000121885	0.00681128	9.16598e-06	4.57394e-07	7.13688e-05	4.04735e-05	0.000315033	4.35756e-06	0.000861796	3.1331e-05	0.0129879	1.38132e-06	2.30567e-05	3.39942e-06	0.0247068	0.00512739	5.81848e-06	1.21922e-05	4.50664e-05	0.0113816	8.34853e-06	0.00714089	0.0190327	8.36943e-06	7.47669e-06	0.00209844	5.25715e-05	2.72771e-05	1.64666e-06	2.51143e-05	0.000274506	1.46671e-06	0.00425282
f__Veillonellaceae;g__Veillonella	0.000184366	0.000737048	0.001107	0.000274718	0.00392256	0.00063665	0.00644941	0.00023854	0.000307298	0.0144333	0.000188391	0.000390625	0.00034218	0.0446139	0.00517909	0.00126132	0.00394802	0.000954326	0.000525822	5.03809e-05	0.00054521	0.000319719	0.00215386	0.000613019	0.000454465	0.000331958	0.000346944	0.000179035	0.000391009	0.00662454	0.00248601	0.000265394	0.00016332	0.000877018	0.000815638	0.00022747	0.000338049	0.00223745	0.000285134	0.000146141	0.001819	0.000245329	9.96483e-05	0.00269559	0.000226967	0.000838397	0.000251355	0.000871063	0.00138736
f__Lachnospiraceae;g__Coprococcus	0.00243083	0.0021035	0.000594303	0.00172497	0.000766398	0.00105818	0.00230702	0.00615239	0.00161159	0.00112404	0.00123885	0.00121456	0.000636891	4.18963e-05	0.00436465	0.00160053	0.00938174	0.00275787	0.00188413	0.00114855	0.00249088	0.00226158	0.025783	0.0040832	0.00843494	0.00395642	0.0204164	0.00295186	0.00514112	0.00134196	0.00123935	0.0138676	0.00395276	0.041002	0.00640167	0.00408321	0.00141075	0.00314291	0.0121497	0.00461162	0.00186874	0.00675874	0.00094076	0.00186489	0.000580263	0.0124376	0.00457778	0.0433491	0.00446512
f__Ruminococcaceae;g__Subdoligranulum	0.0079233	0.00585399	0.000177775	0.000716309	0.0271717	0.00171547	0.00511471	0.00343467	0.00229795	0.000332443	6.37425e-05	0.000126393	0.000554986	4.57003e-06	0.00376587	0.00023415	0.00936073	0.00183267	5.44025e-05	0.000605011	0.00197196	0.00488928	0.00661038	0.0057794	0.0093829	0.00238242	0.00751741	0.00116593	0.00754258	0.000204263	0.00390957	0.009649	0.0049534	0.0101143	0.00385643	0.00248282	0.00127782	0.0133592	0.00936634	0.00219263	0.0222386	0.00938516	0.00279862	0.00200667	0.00147099	0.00480176	0.00631877	0.0404151	0.0042839
f__Lachnospiraceae;g__Blautia	0.00408403	0.012672	0.00291648	0.00431332	0.00297841	0.00297701	0.00598637	0.00383671	0.0051351	0.00268495	0.00420621	0.00770692	0.00133095	0.000737688	0.0137243	0.0239722	0.0228597	0.00819377	0.0188943	0.00443023	0.0132938	0.00545024	0.0153924	0.019336	0.0388909	0.0203706	0.0140422	0.0128605	0.0108357	0.0369988	0.0251417	0.0241377	0.0154187	0.0190141	0.0233655	0.0101665	0.0260277	0.0318761	0.0272307	0.0119141	0.00775994	0.0194905	0.0236612	0.018035	0.0236247	0.0113561	0.0348018	0.0265931	0.0129163
f__Porphyromonadaceae;g__Parabacteroides	0.0133102	0.0140649	0.00522458	0.00365573	0.00774144	0.0118554	0.00129021	0.015722	0.00156543	0.00540352	0.0143185	0.0028435	0.00763269	0.00406163	0.00869366	0.00180528	0.00153054	0.00949032	0.0081882	0.00163984	0.0195004	0.00673319	0.00337899	0.0058693	0.00987926	0.00556658	0.00731702	0.00505477	0.0157863	0.00343371	0.0261093	0.00515326	0.0133235	0.00530587	0.00695986	0.00701779	0.0331649	0.00584767	0.00318294	0.00718885	0.00917614	0.00507715	0.0045793	0.0112174	0.00603332	0.00664701	0.00525895	0.0131224	0.0240368
f__Lachnospiraceae;g__Dorea	0.00151289	0.00201092	0.000990285	0.00236294	0.000759345	0.00114807	0.00290455	0.00139689	0.00407648	0.000994279	0.000813781	0.00120943	0.00050991	0.000156421	0.0051829	0.00899682	0.00648042	0.00408662	0.0321886	0.00620551	0.00257551	0.00356393	0.00348575	0.00901156	0.0173146	0.0248065	0.00668714	0.00481533	0.00945157	0.00462535	0.00672152	0.00360966	0.0049257	0.00533025	0.011319	0.02485	0.00292938	0.0236002	0.0173916	0.0107024	0.0037253	0.0225297	0.0126542	0.00241388	0.00149017	0.00723468	0.01007	0.0104338	0.00938109
f__Selenomonadaceae;g__Mitsuokella	1.01356e-05	6.96468e-06	9.56773e-06	0.0320589	0.000154712	1.23445e-06	7.56135e-06	7.54124e-06	0.000823865	8.99761e-06	2.69505e-06	1.17765e-06	0.000140968	0.000301383	6.2504e-06	0	6.08831e-06	4.94718e-05	0.000529888	4.45758e-06	1.45687e-05	4.33617e-05	1.56667e-05	4.01357e-05	4.10455e-05	1.35248e-05	0.001516	3.32516e-06	1.60371e-06	3.5834e-06	4.63845e-06	1.84139e-05	1.08409e-05	6.4472e-07	5.22042e-06	6.00132e-05	1.59003e-05	5.33362e-05	3.94865e-05	1.24064e-05	9.31119e-06	1.93618e-05	4.22971e-06	0.00868785	2.63246e-05	1.06617e-05	1.41962e-05	1.10957e-05	0.000122623
f__Desulfovibrionaceae;g__Bilophila	0.00288769	0.00194531	0.00211833	9.95459e-06	0.00327769	0.00276242	3.59678e-08	0.00390193	0.0011367	0.000378441	5.75743e-06	0.00156358	0.000916531	7.51601e-07	0.0019463	3.94103e-08	0.0038474	0.00107368	0.0050441	0.0011685	0.000776585	0.00232506	0.000599813	0.00325653	0.00910025	0.000407117	0.00077453	0.000534331	0.000750849	7.45569e-07	0.00318521	0.000948357	7.51052e-07	4.32393e-06	2.97807e-06	0.00319731	0.000164886	7.583e-06	0.00227025	0.000650822	0.00126612	0.00207525	0.00113547	0.000810771	3.30591e-06	0.0020228	0.000451888	2.24594e-06	0.000558403
f__Prevotellaceae;g__Paraprevotella	0.000715488	0.000481682	0.000536147	0.00135466	0.000568587	0.00057007	8.62691e-05	0.0102384	0.000111964	0.00237538	0.000697574	0.000806919	0.0209602	0.000139098	0.000309888	0.000221715	0.000294004	0.00117675	0.000218818	0.000138485	0.000272048	0.00313023	0.000208834	0.000119824	0.00867134	7.77588e-05	0.000249891	0.000621632	0.00120162	0.000260341	0.00628054	0.00199654	0.000436179	0.000203906	0.000102926	0.00199681	0.000429112	0.000165728	0.000387884	9.62956e-05	0.00015521	0.000592439	6.34791e-05	0.000446776	0.000323659	0.000708294	0.000309017	9.87836e-05	0.0125143
f__Lachnospiraceae;g__Lachnoclostridium	0.00194847	0.00133839	0.00150504	0.000748545	0.00375348	0.00452769	0.00159687	0.00177407	0.000687343	0.000663941	0.00264115	0.00305448	0.00159487	8.83483e-05	0.00276711	0.00539645	0.00157749	0.0019119	0.00377248	0.000853348	0.00169878	0.000674289	0.00140212	0.00160985	0.0028008	0.00115113	0.00217317	0.00121335	0.00118063	0.00363275	0.00809042	0.00204147	0.00143622	0.00221836	0.00151381	0.00206828	0.00336136	0.00663727	0.00330381	0.00247556	0.00369198	0.00256022	0.00221622	0.0010242	0.0290693	0.00166026	0.00264789	0.00288139	0.00187279
f__Chlamydiaceae;g__Chlamydia	0.000230273	0.000631274	0.000254213	0.011257	0.00114172	0.00026944	2.23592e-05	0.0095078	0.000674204	0.00268804	0.000277741	0.000218516	6.6449e-05	0.00423331	0.000396861	3.14799e-05	0.000711515	0.000140879	0.000614781	1.96106e-05	0.000364547	0.00281736	6.65509e-05	0.00166795	0.000572603	0.000263857	0.000410407	0.000645604	0.000301804	0.000202379	0.000821828	0.00013459	0.000102194	0.000263073	0.00035023	0.000229401	0.000141859	0.000681751	0.000222909	0.000810975	0.000826264	0.00127786	6.9619e-05	0.000555057	0.000115157	0.00475388	0.000149469	0.000136887	0.000839243
f__Rhodospirillaceae;g__Azospirillum	1.71746e-05	0	2.1901e-06	0	3.99483e-07	8.45217e-07	0	0.00211945	1.18171e-05	1.22619e-05	3.38314e-06	0	2.27798e-06	1.77038e-08	3.71138e-07	4.91563e-06	0.000416009	1.2505e-07	1.76351e-07	1.92294e-06	0.010332	1.19304e-07	1.34863e-06	8.14308e-07	5.94851e-05	5.54498e-07	2.03725e-06	4.37416e-06	3.66753e-06	0	0	4.90316e-07	1.17299e-06	0	5.00134e-07	4.40542e-06	1.02062e-07	1.60666e-06	1.60632e-06	6.41827e-07	1.01055e-05	4.43213e-05	1.03519e-07	0	7.64805e-07	4.49591e-07	1.89562e-07	4.87302e-08	1.62136e-06
f__Unclassified;g__Flavonifractor	0.00212831	0.000888321	0.000518478	0.000107601	0.00426628	0.00207644	0.000236797	0.00175411	0.000243362	0.00048835	0.000991254	0.000968395	0.000766129	1.23008e-05	0.000899195	0.00204395	0.00114628	0.00202879	0.00100922	0.000153202	0.000251224	0.000491697	0.000531853	0.000771739	0.00153679	0.000364563	0.00126552	0.000536403	0.000452334	0.00415168	0.00377463	0.00169066	0.00109016	0.00155667	0.000996934	0.00143911	0.000420608	0.000927079	0.00157385	0.00236559	0.0024412	0.00198762	0.000446139	0.000218131	0.00216856	0.000487096	0.000520964	0.0014783	0.000728099
f__Desulfovibrionaceae;g__Desulfovibrio	8.83539e-05	0.000132311	1.9175e-05	7.83416e-06	0.000192091	0.000691897	6.77396e-07	0.00136337	1.91887e-05	7.0035e-05	1.5839e-05	4.24908e-05	0.000239196	1.27575e-05	0.000290789	7.71389e-05	8.56926e-05	0.00120595	0.000110047	4.75448e-05	8.93666e-05	7.2726e-05	8.74487e-05	0.00138165	0.00662075	2.23955e-05	0.002619	1.38545e-05	2.38507e-05	1.04193e-05	6.02358e-05	0.00337244	5.75341e-06	5.57009e-06	1.1703e-05	4.86516e-05	8.08897e-05	4.91776e-06	0.000407066	0.00229249	0.000731327	0.00693804	2.05567e-05	7.71307e-05	3.05946e-06	4.08457e-05	5.87752e-06	8.78484e-06	0.000858549
f__Acidaminococcaceae;g__Phascolarctobacterium	0.000638164	0.00988257	0.0108005	0.0125527	0.00420549	0.0108288	7.37324e-06	0.0104904	5.37298e-05	0.00585225	0.00385596	0.00888919	0.00236204	0.00448165	0.00124472	1.39994e-05	0.00387984	0.00329123	0.0139796	0.000368127	0.0010308	6.41793e-05	2.3006e-05	0.000115022	0.000889132	0.00181	0.000165814	0.0122224	0.00119801	1.38383e-05	8.29423e-05	0.000328092	0.000601478	2.97401e-05	0.00145345	0.000414712	0.00374278	0.000115801	0.000919243	0.00112587	0.00863864	0.00436342	2.86226e-05	3.78348e-05	0.00186877	0.00045086	0.00412753	7.58511e-05	0.00710057
f__Lachnospiraceae;g__Fusicatenibacter	0.000585448	0.00091358	0.000267184	0.0011154	0.000240729	0.000802162	7.23448e-05	0.000413114	0.00146443	0.000131703	0.000771394	0.000550627	0.000555954	7.36357e-06	0.00221139	0.0126495	0.00187391	0.00125463	0.000319389	0.000479574	0.00164312	0.00110102	0.00322617	0.0043911	0.0020949	0.00603827	0.00399427	0.00264877	0.0186415	0.000401178	0.00204233	0.0057279	0.00452019	0.00482977	0.00286046	0.00253424	0.00403778	0.0127737	0.00263086	0.01204	0.000365193	0.00211557	0.00432455	0.0160296	0.000166747	0.00171408	0.00864479	0.00942383	0.00231841
f__Clostridiaceae;g__Butyricicoccus	0.000882186	0.000415815	0.000229916	0.000635658	0.00102404	0.00146285	0.00120373	0.000967313	0.00052114	0.000309522	0.00228271	3.56114e-05	0.000587232	3.97224e-06	0.00102437	0.00104051	0.00148224	0.00187345	0.00132519	0.00166147	0.000959912	0.00115514	0.00247422	0.00212216	0.00254369	0.0026013	0.000828321	0.00354791	0.00170834	0.000187302	0.00100704	0.00164925	0.00364862	0.00124872	0.000609834	0.00268487	0.00284709	0.0025277	0.00192713	0.00216857	0.00291346	0.00355094	0.000851206	0.000287786	0.000962193	0.00178026	0.00168275	0.000918892	0.00115478
f__Eggerthellaceae;g__Adlercreutzia	0.000114512	6.15705e-06	7.77159e-06	1.55777e-06	1.90819e-05	3.19053e-05	2.39748e-05	1.43789e-05	3.59912e-05	5.71212e-06	2.5424e-06	1.65321e-06	3.0093e-06	3.02619e-07	0.0011349	1.19264e-06	0.00905111	0.00150645	2.88284e-05	0.0126527	0.00109799	5.18512e-05	0.00615232	0.00518291	0.00196786	0.00122865	0.00126408	8.96169e-06	0.00131363	2.1775e-05	5.02616e-05	0.00411636	0.000752957	1.47546e-05	0.0029134	0.00221376	9.12401e-06	2.41775e-05	0.000612435	0.0010847	0.000216612	0.000946002	0.000475953	0.0001397	6.60926e-06	0.000185685	0.000165342	2.99123e-05	0.000367868
f__Pasteurellaceae;g__Haemophilus	8.76212e-07	0.000171699	0.000251185	2.8716e-06	1.56644e-06	1.90218e-05	0.00401077	2.46856e-05	0.000176895	0.0056821	0.00011685	0.0016739	3.58104e-05	0.000133157	0.0078031	8.15728e-05	0.000117662	6.85023e-05	5.14653e-05	2.29505e-06	0.000328773	1.9324e-06	0.000106782	2.88241e-05	1.75138e-05	2.98385e-06	3.30008e-06	4.3372e-06	2.14131e-06	5.94284e-05	9.94908e-08	2.05185e-05	0.000113422	0.000128911	9.09978e-06	1.18855e-05	1.26992e-05	2.26318e-07	8.1088e-07	5.64412e-06	1.11289e-05	3.06776e-05	1.3658e-06	0.0125699	8.03344e-05	4.30372e-05	1.40232e-05	7.59996e-06	1.66279e-05
f__Erysipelotrichaceae;g__Holdemanella	5.11183e-05	4.59739e-05	1.62974e-05	1.02005e-05	3.9286e-05	1.90428e-05	2.41711e-05	0.000414793	0.0109675	0.000512579	2.09624e-05	3.36359e-05	5.89924e-06	5.5149e-05	7.95289e-05	8.84901e-05	0.000162227	7.88165e-05	9.35488e-05	3.5692e-05	7.0961e-05	0.00166084	8.65104e-05	0.000105786	0.000217475	0.00135437	0.00153403	5.30727e-05	7.7061e-05	0.000121587	4.69217e-05	0.000141374	0.00011596	9.13715e-05	0.000143421	0.000123659	5.79198e-05	0.000128248	0.000207249	6.87638e-05	5.56648e-05	0.000198039	0.000225672	0.000140863	7.03498e-05	0.00178706	0.000102603	0.000247229	0.00374964
f__Fusobacteriaceae;g__Fusobacterium	0.000145084	0.000116458	2.58658e-05	5.35493e-05	0.000114259	9.55675e-05	9.57918e-06	0.000166643	4.40351e-05	0.00104012	3.47583e-05	5.7949e-05	0.00784994	0.000104288	0.000112301	2.58897e-05	0.00013993	0.000146636	0.00688144	1.26203e-05	0.0108038	4.68467e-05	5.52814e-05	6.3912e-05	0.000114544	2.35409e-05	0.00010747	7.11255e-05	6.80716e-05	0.000125912	4.24458e-05	9.66064e-05	3.61277e-05	8.08499e-05	8.34353e-05	9.5684e-05	2.26753e-05	6.06176e-05	0.000129577	4.44766e-05	0.000102512	0.000245063	1.91309e-05	5.17627e-05	2.72375e-05	5.29192e-05	0.000155127	6.86019e-05	0.00107178
f__Eggerthellaceae;g__Eggerthella	0.000185918	3.08548e-05	9.11978e-05	0.000261608	9.63331e-05	6.79022e-05	5.61512e-05	8.56601e-05	0.0102507	5.6406e-05	3.0007e-05	0.000210171	1.29261e-05	1.34875e-05	0.000216232	9.34128e-06	0.00145922	0.000314215	0.000715429	0.00102182	0.000230195	0.000107847	0.000269596	0.00210616	0.0014577	0.00144804	0.0020117	0.000508811	0.0010803	0.00203783	0.00482633	0.000987594	0.0002672	0.00305733	0.00186687	0.00187229	0.000287983	0.00362357	0.00077239	0.00149681	0.000260399	0.00089761	0.000564798	0.000165018	0.00113016	0.00019125	0.00260213	0.00402643	0.000201337
f__Lachnospiraceae;g__Anaerostipes	0.000482128	0.000528615	0.00088742	0.000511457	8.24357e-05	9.09316e-05	0.000676606	0.000149941	0.00108009	8.1016e-05	0.000249334	0.000402622	6.69159e-05	0.000121671	0.000672138	0.00422415	0.000373247	0.00121278	0.00370064	0.000185672	0.00205409	0.000160433	0.0028716	0.00195518	0.000562946	0.0015979	0.000444641	0.000642852	0.00151862	0.00932164	0.000529219	0.00243551	0.00351408	0.00157148	0.00139086	0.00287456	0.00269617	0.00342261	0.000391412	0.00112771	0.000257504	0.00138579	0.000485148	0.000367805	0.00473408	0.000466014	0.00104003	0.00161834	0.000401971
f__Lachnospiraceae;g__Butyrivibrio	0.0036784	0.0013432	8.90047e-05	0.000639507	0.000640083	0.000537417	0.000752038	0.000790238	0.000289403	0.00030586	0.000669851	0.000800831	0.000162003	8.00218e-06	0.00117115	0.000499149	0.000907664	0.000604552	0.000272622	0.000101685	0.000659387	0.000439585	0.000787177	0.000644227	0.000934748	0.000328534	0.00893612	0.000361611	0.000540523	0.000268413	0.000297237	0.000997698	0.000940178	0.00115274	0.000460675	0.000513926	0.000497777	0.000824248	0.00131187	0.000551479	0.000936328	0.00276419	0.000253221	0.00102621	0.000158426	0.000869869	0.000462592	0.000973614	0.000738804
f__Atopobiaceae;g__Olsenella	7.69086e-05	3.34125e-05	5.16175e-06	9.24863e-06	0.00012368	6.90152e-05	1.00666e-05	5.87091e-05	3.25739e-05	1.40551e-05	9.6671e-06	2.41649e-06	1.14836e-06	3.33034e-07	2.77442e-05	2.05765e-07	0.000152693	8.82107e-05	0.000523086	0.000194863	1.7496e-05	6.71457e-05	0.00011786	0.000118981	0.000352537	0.000264002	8.37231e-05	6.24764e-05	0.000145209	1.76047e-05	1.45233e-05	0.000204703	0.00164573	4.37651e-05	0.000182284	0.00278187	2.58265e-05	0.000148092	0.000244891	7.15143e-05	5.71177e-05	0.000441067	0.000119536	0.00778526	1.10145e-05	6.46332e-05	0.000801811	0.000150055	0.000132549
f__Synergistaceae;g__Pyramidobacter	4.64211e-05	7.81702e-05	1.92553e-06	2.17736e-06	0.000730343	1.36805e-05	3.98763e-07	3.89139e-05	9.31197e-07	1.19665e-05	5.00303e-06	2.55409e-06	1.84971e-06	0	8.27534e-06	7.28377e-06	0.000326522	4.90214e-05	4.39431e-07	3.57e-06	1.20457e-06	6.58477e-06	7.92801e-06	2.32022e-05	2.54567e-05	5.21969e-06	2.47581e-05	1.23292e-06	1.00333e-05	2.3097e-06	9.57973e-06	7.15975e-05	1.14875e-05	9.29945e-06	5.89381e-06	1.28634e-05	2.72039e-05	1.05256e-05	4.9562e-05	4.1013e-05	2.98016e-05	4.84029e-05	2.03968e-06	4.46929e-06	4.31535e-07	6.66278e-06	5.57476e-06	3.2589e-06	1.60227e-05
f__Odoribacteraceae;g__Butyricimonas	0.0074598	0.00148925	4.83353e-05	0.000132143	0.0013494	0.00510684	3.05151e-05	0.00166863	8.40474e-05	0.00117608	7.87449e-05	9.46538e-05	0.000373025	3.51762e-05	0.00102015	2.47309e-07	0.000102051	0.00741475	1.69584e-05	0.000308463	0.000408805	0.000513471	0.000201696	0.000894687	0.00201496	0.000159721	0.00035828	0.000268216	0.00026769	0.000117942	0.000195029	0.000579823	2.82432e-05	3.90967e-06	0.000414063	0.00371308	5.23992e-05	6.69223e-05	0.000715466	3.46166e-05	0.000490192	0.00254234	0.00153616	8.437e-05	9.03249e-06	0.000278122	0.000568054	7.10835e-05	0.000634618
f__Clostridiaceae;g__Hungatella	0.000795931	0.000491146	0.000315249	0.000291504	0.000926508	0.000863428	0.000387564	0.00068131	0.000172371	0.000176116	0.000735221	0.000443589	0.00038803	7.57824e-05	0.000711563	0.0010909	0.000442508	0.00142329	0.000499052	0.000265467	0.000349404	0.000335966	0.00034366	0.000324547	0.000631449	0.000335116	0.000546315	0.000413422	0.000446136	0.000895053	0.00117591	0.000831189	0.00034729	0.000859147	0.000363152	0.000447191	0.000571872	0.000686587	0.00142444	0.000726732	0.0011895	0.00084044	0.000377939	0.000233738	0.00230296	0.000684319	0.00047927	0.000931599	0.000413213
f__Erysipelotrichaceae;g__Coprobacillus	0.000422189	0.000472721	6.17211e-05	0.000474906	0.000148785	0.000228862	0.000144764	0.000249569	0.000489383	0.000295626	0.000139006	0.000350359	8.72262e-05	1.04222e-05	0.00107423	0.000190066	0.000385106	0.0016565	0.000566701	0.000358171	0.000525967	0.000324161	0.000444959	0.00155211	0.000906521	0.000354009	0.000404493	0.00077893	0.00129382	0.00734744	0.00691655	0.00178855	0.000392359	0.0037029	0.00160684	0.000532649	0.000544695	0.000327934	0.00308727	0.00034193	0.00166986	0.00193071	0.00407819	0.00040741	0.000603365	0.000390088	0.00100465	0.000364685	0.00287812
f__Ruminococcaceae;g__Anaerotruncus	0.00101183	0.000545229	0.000103414	0.000119027	0.00158634	0.000596463	0.000103808	0.00111586	0.000147182	0.000217868	0.000151603	7.25865e-05	8.86197e-05	8.29791e-06	0.000722611	0.000133078	0.000620788	0.00117439	0.000445372	0.000135148	0.000199271	0.000331907	0.000515377	0.000573116	0.000636906	0.00025896	0.000629391	0.000234563	0.000345068	0.0001926	0.00027186	0.00111071	0.000239392	0.000367722	0.000781707	0.00050664	0.000292654	0.000501588	0.0012135	0.000473995	0.000835285	0.00160478	0.000221081	0.000114733	0.000140521	0.00060907	0.00028077	0.0005179	0.000365512
f__Peptostreptococcaceae;g__Romboutsia	9.10886e-05	6.06379e-05	0.00167761	1.45988e-05	2.6025e-05	2.67434e-06	2.40311e-05	0.000344411	5.90895e-05	0.000372262	2.41838e-07	3.10267e-05	0.000518046	8.93146e-06	0.000958522	1.9882e-06	0.000216717	0.00084931	7.84834e-06	0.00191328	2.37774e-05	9.05401e-05	0.000498873	9.55305e-05	0.000866466	2.50894e-06	0.00267672	2.04932e-05	0.00148813	0.000295191	0.00212753	0.0050834	0.00242409	0.00348744	0.000150931	0.00149634	0.000246189	5.09443e-06	0.00159135	0.00114599	0.000604639	0.00598773	0.000922259	0.000258551	0.000410049	0.00122198	8.26317e-05	0.00142855	0.000390175
f__Odoribacteraceae;g__Odoribacter	0.00340179	0.004276	0.000168615	0.000336293	0.00595728	0.00532942	0.000294091	0.0035626	7.91179e-05	0.00116405	0.000556832	0.000108506	0.000510527	0.000103938	0.00428536	0.000265047	0.000198502	0.00431603	0.000188428	0.000167319	0.0032372	0.0047413	0.000120308	0.0010216	0.00269509	0.00175303	0.00418069	0.000481869	0.00203786	0.000102415	0.0051736	0.00205275	0.000189395	0.000127858	0.0016472	0.00321303	0.000116609	0.00190972	0.000388898	0.00161143	0.00176552	0.00318272	0.000553264	7.00846e-05	0.000140706	0.00126924	0.000625766	9.68067e-05	0.0011034
f__Enterobacteriaceae;g__Shigella	2.44211e-06	5.01891e-06	0.000118025	0.000958647	4.51693e-06	0.000492172	1.55116e-05	0.000220545	3.15742e-05	3.72496e-05	1.43754e-05	1.54727e-05	0.000199754	0.0057991	8.53575e-05	8.91657e-05	0.000161785	0.000702593	9.25712e-05	0.0055856	3.00129e-06	0.0040191	2.16257e-06	0.00327772	0.000309038	0.00444426	0.000269534	0.0013684	2.03324e-05	1.1277e-06	0.000134256	6.06566e-06	4.85845e-06	1.56443e-05	0.000267442	0.000181644	1.25177e-05	0.000256004	4.64251e-05	9.06485e-07	0.000437832	4.34821e-05	0.00426561	1.77403e-05	0.000484904	4.69666e-05	0.000982134	2.73008e-05	2.82625e-06
f__Lachnospiraceae;g__Tyzzerella	0.000691901	0.000800979	0.000544397	0.000436505	0.000869607	0.000411117	0.000516563	0.000629195	0.000233641	0.000300621	0.000490211	0.004019	0.000125285	8.40171e-05	0.000944519	0.00118639	0.000686923	0.00522908	0.00113692	0.000107286	0.0006601	0.00060659	0.000650839	0.00090589	0.00118692	0.000610226	0.00126871	0.00210955	0.000688681	0.00427732	0.000844409	0.000946095	0.000863472	0.000719276	0.000608922	0.000803878	0.000684987	0.00135176	0.00103333	0.00185279	0.000757334	0.00105379	0.000564612	0.000610214	0.00340738	0.000750093	0.00136021	0.00123491	0.000870696
f__Enterobacteriaceae;g__Kluyvera	1.45804e-06	5.054e-06	2.7238e-05	0.000228732	4.09912e-06	1.74602e-05	3.41319e-06	8.68578e-06	3.51441e-05	4.44645e-05	8.45272e-06	1.3395e-06	6.77383e-06	0.000195959	7.16189e-05	3.92141e-06	2.11404e-05	3.4192e-05	8.13025e-06	0.000195775	4.5624e-08	0.00512787	6.57507e-07	0.000140626	8.89265e-06	0.000120717	6.8232e-05	9.61698e-05	2.1323e-06	6.83678e-07	8.02874e-05	3.493e-06	1.41486e-05	2.33043e-05	0.000465697	6.38457e-06	1.54875e-05	7.29066e-06	6.32089e-06	9.36142e-08	1.53382e-05	9.94394e-07	0.000150009	1.14323e-05	1.46181e-05	2.19061e-05	3.49461e-05	1.16145e-06	6.7459e-06
f__Lachnospiraceae;g__Lachnospira	0.00362895	0.000826156	0.000130635	0.00111066	0.00063295	0.000320386	0.00116943	0.001504	0.000243562	0.000456192	0.000163834	0.00194234	0.000593218	8.77004e-06	0.0017102	0.00323269	0.000767142	0.000524789	0.000110792	0.000140803	0.000966659	0.00120557	0.00163599	0.00167107	0.00201375	0.000255489	0.00147931	0.000701484	0.000818329	0.000149305	0.000355834	0.00117748	0.000941744	0.00404624	0.000640925	0.000908481	0.00461606	0.000499563	0.000947764	0.000256424	0.00252021	0.0011574	0.000236442	0.000478699	6.79276e-05	0.00212216	0.000699853	0.00297357	0.0022859
f__Porphyromonadaceae;g__Dysgonomonas	6.90941e-05	0.000214114	1.73932e-05	8.65091e-06	0.00122348	3.78574e-05	0.000148439	0.000104749	6.33135e-06	3.43202e-05	5.05785e-05	7.54733e-05	6.74896e-06	5.2419e-05	1.54799e-05	0.000191796	1.43921e-05	0.000196969	5.69088e-05	1.80141e-05	8.27473e-05	9.24594e-05	0.000134469	5.44834e-05	0.000101223	1.52828e-05	3.42112e-05	7.70081e-05	5.08634e-05	0.000194042	9.48187e-05	5.74043e-05	5.26695e-05	1.96959e-05	7.65967e-06	7.35239e-05	3.64844e-05	6.93358e-05	2.82411e-05	1.74911e-05	4.35712e-05	0.00010292	3.12913e-05	6.3213e-05	8.72831e-05	0.000186722	7.84583e-06	4.43135e-05	0.000197524
f__Porphyromonadaceae;g__Barnesiella	0.00114913	0.000238932	1.02429e-05	0.000207131	0.00114648	0.000276593	7.59743e-05	0.00118549	3.09567e-05	0.00028852	5.01673e-05	0.000162025	0.000104062	1.32133e-05	0.00044354	2.70832e-07	2.2028e-05	0.000166353	1.35452e-05	6.60492e-06	0.000122814	0.000876915	0.000108551	0.000924105	5.90663e-05	0.000911998	0.000957941	0.000103764	0.00502534	3.50955e-07	6.58079e-05	0.00145909	3.16027e-05	1.45774e-07	4.06313e-06	0.00219413	2.58499e-05	2.08369e-05	0.00025497	2.58575e-05	0.000124329	0.00124033	0.00120432	0.000224878	1.42989e-05	0.000574991	4.59268e-06	2.27149e-05	0.00021946
f__Acidaminococcaceae;g__Acidaminococcus	7.76582e-05	5.95702e-05	3.87205e-05	0.000117849	0.000513001	9.38892e-05	5.67954e-05	0.000111487	0.000127561	2.96094e-05	4.55904e-05	7.21133e-05	0.000236507	0.000158163	5.23274e-05	1.50799e-05	0.000205402	6.33935e-05	0.000795176	2.63221e-05	1.63513e-05	9.8463e-05	6.05482e-05	0.000267049	0.000348963	4.88875e-05	0.0001023	0.000141054	2.57804e-05	3.06577e-05	2.90447e-05	5.52183e-05	3.01906e-05	1.51956e-05	2.61713e-05	0.000182478	3.89333e-05	0.00479489	0.00138514	2.65464e-05	6.91174e-05	9.30131e-05	2.60386e-05	0.00136175	3.01683e-05	0.000117171	2.62632e-05	0.000148012	5.87602e-05
f__Ruminococcaceae;g__Ruminiclostridium	0.00113323	0.000735377	0.00101797	0.000188968	0.00163167	0.00133788	0.000280415	0.00164865	0.000343562	0.000311432	0.000290184	0.000441937	0.000239043	6.03461e-05	0.00256655	0.000341062	0.0012585	0.00181548	0.000285217	0.000133345	0.000646323	0.000462817	0.00099275	0.000947175	0.00162221	0.000822701	0.00189173	0.000399511	0.000850331	0.000294056	0.000416796	0.00286001	0.000615377	0.00112481	0.00113258	0.00113588	0.000596991	0.000755935	0.00189973	0.00188166	0.0018694	0.00307745	0.000466249	0.000458984	0.000221728	0.00186862	0.000629542	0.00120563	0.000874017
f__Methanobacteriaceae;g__Methanobrevibacter	8.17728e-06	1.40423e-05	1.25937e-05	1.62037e-06	0	1.94545e-05	1.09912e-07	1.53085e-05	1.38323e-06	5.25327e-06	1.04843e-05	1.60049e-06	1.56628e-07	1.27472e-07	6.32785e-06	4.40566e-06	0.000107417	3.96739e-06	2.51066e-06	6.45963e-07	5.24341e-05	7.81073e-05	3.979e-06	2.40845e-06	0.000601312	4.26614e-06	0.00017546	8.93784e-06	1.24381e-06	8.87647e-06	9.98042e-06	0.00423137	5.24211e-06	3.31484e-06	1.4386e-05	4.33253e-05	2.2901e-05	9.37712e-06	3.85605e-05	2.39696e-06	5.55279e-06	0.00227407	9.14369e-06	7.9316e-07	1.67486e-07	2.32113e-06	6.58164e-06	2.20406e-06	2.21467e-06
f__Mycoplasmataceae;g__Mycoplasma	0.000226931	1.68125e-06	2.02659e-05	3.98247e-07	2.63888e-06	6.40575e-05	1.68407e-08	0.000569	1.59327e-06	2.74955e-05	8.00331e-06	4.6571e-06	0	1.15134e-06	7.42654e-05	0	7.81967e-05	3.41471e-05	0	2.44903e-07	8.49169e-06	3.12399e-05	7.6947e-06	4.40677e-06	0.00014119	8.80463e-06	0.000110173	2.84568e-07	5.81698e-07	9.9204e-06	4.52598e-06	0.00410943	3.62909e-06	0.000107003	0.000961489	3.93532e-05	3.973e-06	2.46775e-06	0.000683428	2.53182e-06	8.14635e-06	9.24323e-05	9.58885e-06	2.19575e-05	3.45591e-06	0.000432899	2.7451e-06	6.62467e-07	4.9638e-05
f__Sutterellaceae;g__Parasutterella	2.74158e-05	0.00155938	0.00118723	5.92155e-06	0.000231263	4.53349e-05	3.67351e-08	3.57814e-05	0.00131533	6.49319e-06	0.00284336	9.97728e-08	8.10443e-05	3.83107e-07	8.47641e-05	0.00243796	0	0.00026914	9.1391e-07	0	3.85743e-05	0.000138856	0.000729422	5.6041e-05	0.000229258	9.72194e-05	2.157e-05	0.000417633	0.000525816	0.000177748	1.09154e-06	2.73728e-05	0.00104323	0	0.000119344	1.06193e-05	0.000166195	0.000498958	7.08525e-05	0.000122646	1.99041e-05	5.92476e-05	2.74335e-05	0.000166395	7.9098e-07	0.000352706	0.000110189	0	1.80704e-06
f__Prevotellaceae;g__Alloprevotella	0.00019251	9.40306e-06	2.33447e-07	6.55569e-05	7.20647e-07	2.84798e-05	8.06713e-07	8.9379e-05	2.28705e-07	0.00208009	1.9499e-06	1.84513e-06	3.68146e-07	4.32038e-07	3.65932e-07	1.10604e-05	1.24994e-05	2.37695e-05	7.46803e-06	3.04507e-06	1.08168e-05	0.000135451	1.09633e-05	1.43117e-06	0.00012372	3.85968e-06	1.52109e-05	8.15456e-05	8.39484e-06	6.80786e-05	1.08027e-05	8.77872e-06	1.76216e-07	1.22921e-06	1.14868e-06	1.30588e-05	3.8059e-06	1.94355e-05	1.30567e-05	3.85617e-06	5.50148e-06	1.12874e-05	3.09827e-07	4.67338e-05	2.85949e-07	4.60766e-05	1.05478e-05	3.59636e-06	1.65031e-05
f__Chitinophagaceae;g__Chitinophaga	6.77411e-05	0.000152743	1.5216e-06	7.16714e-06	2.70704e-05	1.84538e-05	0.000115858	1.62764e-05	2.9265e-07	7.53925e-06	0	0	5.3598e-05	2.11634e-06	1.3994e-06	0	0	2.59916e-05	3.8459e-05	6.70295e-07	4.05759e-05	1.77002e-06	1.39897e-05	3.665e-06	1.00126e-05	5.49962e-07	8.73016e-06	3.233e-06	1.98425e-06	1.37933e-06	8.99477e-06	1.56486e-05	2.53087e-06	9.62508e-07	5.36287e-06	4.2739e-06	5.12932e-07	5.00867e-06	3.42655e-06	1.16844e-05	9.01442e-06	4.22621e-06	2.10964e-05	4.87252e-06	3.42509e-07	1.98376e-06	1.68949e-05	4.82016e-06	2.7939e-05
f__Unclassified;g__Intestinimonas	0.00094522	0.000363862	0.00010536	6.13669e-05	0.00134336	0.000461668	0.000103749	0.000947541	9.6659e-05	0.000242099	9.78819e-05	0.000227821	5.27665e-05	2.74382e-06	0.000322893	9.58081e-05	0.000560325	0.000974025	4.5094e-05	8.88654e-05	0.000154078	0.000242207	0.000233964	0.000391607	0.000445595	0.000183553	0.000505022	0.000117686	0.000319928	8.16674e-05	0.000109811	0.000685555	0.000200802	0.000309303	0.000481546	0.000496375	0.000184413	0.000192297	0.000780364	0.000474393	0.000510518	0.000770045	0.00013711	9.53411e-05	6.81018e-05	0.000254403	0.000154355	0.000288894	0.000258827
f__Oxalobacteraceae;g__Oxalobacter	4.40582e-06	1.8878e-05	6.18527e-06	1.95227e-07	5.06389e-06	0.00352112	0	1.23678e-05	2.22302e-05	4.10352e-06	3.81033e-05	8.95847e-08	4.39919e-06	1.84314e-08	2.389e-05	5.04869e-06	1.37883e-06	2.37514e-06	1.78627e-05	0	2.01807e-05	4.65345e-06	3.29881e-06	6.07293e-06	5.02226e-06	1.43261e-07	2.60936e-07	3.38751e-06	2.62066e-06	0	1.22072e-05	0.000234293	6.64251e-06	3.82083e-06	1.50025e-06	2.15038e-06	1.30163e-05	0.000129275	1.0055e-05	2.40855e-06	1.26167e-06	2.93773e-05	1.22794e-07	6.93771e-07	6.43445e-07	1.42573e-06	3.63623e-06	9.44391e-08	1.06782e-06
f__Puniceicoccaceae;g__Coraliomargarita	5.51828e-06	1.37678e-06	1.05786e-06	0	7.10375e-08	8.3972e-07	3.85873e-08	3.56395e-05	0	5.29464e-07	0	0	8.26438e-08	0	4.15374e-07	5.27019e-06	2.51388e-06	8.86544e-07	1.08965e-06	1.42108e-07	1.54038e-05	1.84563e-06	1.3895e-05	1.66322e-06	1.95973e-06	6.75371e-07	7.18709e-07	0	0	4.4619e-06	0	1.30798e-06	3.61309e-06	1.03761e-07	1.26732e-07	1.40287e-06	2.91666e-06	1.1227e-06	1.15026e-06	1.94163e-07	1.82336e-07	2.94453e-06	2.78208e-07	0	0	7.16924e-07	7.03662e-07	2.24709e-05	7.29408e-07
f__Ruminococcaceae;g__Ruthenibacterium	0.000378808	0.000494117	4.04955e-05	6.84009e-05	0.00134276	0.000304188	0.000326446	0.000266974	0.000225487	4.76427e-05	7.04629e-05	9.57407e-05	2.92965e-05	1.66228e-07	0.0004817	2.34484e-05	0.000371971	0.000412295	2.8412e-05	0.000382462	0.000126169	0.000274124	0.000337022	0.000422461	0.000611101	0.000286329	0.000547855	0.000239686	0.000383633	0.000213485	0.000988794	0.000539249	0.000341362	0.00046276	0.000413592	0.000479235	6.49778e-05	0.00104199	0.000835219	0.000524483	0.00162965	0.000521918	0.000296235	0.000173973	0.00010632	0.000264155	0.000287278	0.00127461	0.000200865
f__Lachnospiraceae;g__Eisenbergiella	0.000559509	0.000228377	5.22115e-05	0.000330604	0.00116442	0.000255838	7.5162e-05	0.00101081	6.0808e-05	0.000120353	8.15592e-05	9.84197e-05	0.000301167	2.0256e-06	0.000417601	6.13682e-05	0.000144082	0.00037727	2.73212e-05	7.36149e-05	0.000261245	0.000155234	0.000301842	0.000250729	0.000324491	0.000125644	0.000627304	8.20636e-05	0.000159712	0.000160599	0.00255257	0.000852125	0.000242451	0.000249712	0.000917473	0.000267409	0.000245009	0.000324404	0.00124691	0.000348453	0.00023003	0.000568983	9.4833e-05	9.6201e-05	0.000180837	0.000167768	0.000169684	0.000452977	0.000297419
f__Enterobacteriaceae;g__Citrobacter	1.46733e-06	7.98077e-07	0.000251699	0.000211587	9.71627e-07	7.91587e-05	8.3626e-06	4.47852e-05	1.97275e-05	1.84739e-05	3.70657e-06	4.59367e-06	4.63378e-05	0.00106987	0.000263998	1.72368e-05	4.78026e-05	0.000107886	2.30475e-05	0.00119564	1.15778e-06	0.000580797	1.26424e-05	0.00092395	6.08013e-05	0.00076622	0.000181701	0.000316829	7.63637e-06	8.51467e-07	5.33176e-05	2.69895e-06	1.38635e-06	1.02137e-05	0.00280513	2.47887e-05	1.13399e-05	4.06305e-05	8.72252e-06	2.11295e-07	0.000137695	8.53811e-06	0.000774206	4.59604e-06	9.42185e-05	2.00067e-05	0.000182503	6.08706e-06	8.13442e-06
f__Coriobacteriaceae;g__Senegalimassilia	4.86523e-06	3.20701e-07	4.83028e-07	3.3172e-06	3.76581e-05	3.78148e-06	1.84165e-06	1.03247e-05	2.29715e-05	1.27348e-05	2.42358e-06	2.58877e-06	6.66758e-07	1.82805e-07	9.41511e-06	9.97146e-07	3.49196e-05	1.0224e-05	0.000121957	5.91192e-05	3.34175e-06	0.000386414	4.73853e-05	3.12295e-05	0.00271213	0.000264461	0.000561134	8.10815e-06	8.69735e-05	1.0437e-05	1.85614e-05	4.24955e-05	0.000552694	1.90472e-05	5.68471e-05	8.50141e-05	1.32771e-05	2.12689e-05	0.000421102	2.45158e-05	9.67096e-06	0.00113234	3.95315e-05	5.5035e-05	6.25087e-06	0.000178118	0.000122593	2.72152e-05	0.000264134
f__Erysipelotrichaceae;g__Turicibacter	2.58474e-05	3.82148e-06	0.000109296	4.77624e-06	4.18225e-05	3.21828e-06	8.66753e-07	7.76598e-05	7.74438e-06	1.98314e-05	7.1486e-06	2.25751e-05	6.66359e-06	2.58415e-06	1.70606e-05	3.00756e-06	4.4389e-05	5.32452e-05	9.11447e-05	2.25503e-06	1.09473e-05	6.28082e-05	0.00133763	1.10394e-05	1.89097e-05	2.31597e-05	0.00252011	1.53571e-05	4.18873e-05	7.96924e-06	0.00043004	0.000956433	2.89308e-05	0.000278701	1.80093e-05	1.13808e-05	2.16245e-06	1.56585e-05	0.000248611	0.000176787	0.000267553	9.29415e-05	2.82878e-05	2.81217e-05	6.98767e-05	0.0010051	3.47868e-06	9.46846e-06	2.03262e-05
f__Pichiaceae;g__Pichia	0	0	1.196e-05	0	0	0	0	0	0.00232864	0	0	3.57052e-07	0	1.51013e-07	0	0	0	0	0	0	0	0	0	0	0	0	0	0	0	0	0	0	0	0	0	1.2602e-07	0	0	3.92795e-07	0	0	0	0	0	0	0	0	0	0
f__Selenomonadaceae;g__Propionispira	1.45744e-05	8.65229e-06	9.89909e-06	7.44617e-06	3.5357e-05	1.7675e-05	8.15128e-08	5.71732e-05	1.54941e-06	9.06357e-06	2.53134e-06	4.30006e-07	3.96347e-05	0.000481298	6.44669e-06	7.55477e-06	0.000175702	5.30198e-06	0.00221661	3.42342e-07	4.65942e-05	1.86101e-05	5.38645e-06	1.84131e-06	1.14622e-05	1.28518e-05	1.90747e-05	2.65523e-07	7.59294e-06	1.39542e-05	1.90052e-05	5.6884e-06	4.92889e-06	8.11902e-06	2.91763e-06	1.27257e-05	2.08195e-06	3.06288e-05	6.27408e-05	9.14632e-06	0.000181708	1.13267e-05	2.04144e-06	2.37017e-05	2.14295e-06	1.21351e-06	4.36304e-06	2.99507e-05	0.000127958
f__Eggerthellaceae;g__Cryptobacterium	4.12869e-07	6.24884e-06	0	5.70267e-07	2.35073e-05	5.29457e-06	2.14288e-07	6.55809e-06	1.95512e-05	4.68832e-07	0	0	1.24931e-07	2.32606e-07	2.67498e-05	0	4.36765e-06	0.000517477	2.88529e-07	1.85078e-05	2.40396e-07	0.000230484	4.66428e-06	1.89055e-05	3.15099e-05	0.0003912	7.75974e-06	2.29147e-05	2.37771e-06	3.33636e-06	2.74029e-06	0.00214462	9.38695e-06	5.24935e-07	7.53139e-06	6.60065e-05	5.62498e-07	2.02498e-06	6.36526e-05	2.8788e-06	1.24653e-07	0.000295122	7.40534e-06	2.69999e-05	1.02024e-06	9.1741e-05	1.39357e-06	1.50041e-05	3.61318e-06
f__Acetobacteraceae;g__Acetobacter	6.09257e-06	4.83289e-06	5.23722e-08	0	1.28549e-06	5.96061e-06	0	0.000242085	1.11095e-06	1.9021e-06	2.05684e-06	8.35391e-08	4.61862e-06	1.69031e-07	2.08441e-06	0	3.50793e-06	5.11159e-06	0	3.81244e-07	0.00107747	8.24081e-07	9.91541e-06	5.88195e-07	6.96904e-06	4.61459e-07	9.66431e-07	0	4.96491e-07	8.08983e-08	9.71658e-07	2.62885e-05	3.71559e-07	4.7269e-08	1.18562e-06	1.59884e-06	2.14375e-08	1.61658e-06	3.31901e-06	3.28962e-07	9.3018e-07	1.42295e-05	8.67292e-07	4.56815e-07	2.05888e-07	1.75543e-06	1.26615e-07	0	1.01251e-05
f__Acetobacteraceae;g__Acidiphilium	0.00052998	2.85335e-06	0	0	8.43265e-06	2.12919e-06	6.55984e-08	1.71884e-05	8.32214e-07	0.00011148	0	0	0	2.51493e-08	4.55256e-06	0	4.40464e-06	3.36598e-05	0	6.57376e-07	2.3596e-06	8.09834e-06	1.08479e-05	8.67867e-06	9.98285e-06	9.75342e-07	6.46326e-06	1.33427e-07	1.0542e-06	7.13127e-06	1.99231e-07	1.61469e-05	9.0497e-08	4.20878e-06	1.50057e-05	0.000160172	1.55538e-07	3.12029e-06	1.12827e-05	3.98997e-06	1.6071e-05	4.22189e-05	3.0359e-06	9.34457e-07	0	1.10781e-05	1.23004e-06	1.83582e-05	3.38187e-06
f__Alcaligenaceae;g__Castellaniella	0	2.801e-05	0	0	0	4.68814e-07	0	2.89652e-07	0	5.58538e-08	0	4.53896e-07	0	0	0	0	0	1.44226e-06	0	0	0	3.79256e-08	3.88036e-08	1.28852e-06	4.52741e-06	0	1.33964e-06	0	0	0	0	3.6907e-06	0	0	0	9.40953e-07	0	1.92471e-06	1.738e-07	2.05036e-06	4.64782e-07	0	3.79851e-07	1.34221e-06	0	0	0	0	0
f__Peptostreptococcaceae;g__Clostridioides	0.00187241	0.000466604	0.000267402	0.000582076	0.000708141	0.000616108	0.000226306	0.000595004	0.00111464	0.00029199	0.000296597	0.000779351	0.000169499	1.64402e-05	0.000909302	0.00092525	0.00137151	0.000805293	0.000658117	0.000236929	0.000644915	0.000285225	0.000838029	0.000948358	0.000943407	0.000734556	0.000855796	0.000437711	0.00107814	0.00176358	0.001413	0.00126944	0.000805665	0.00127191	0.000987274	0.00063381	0.00101894	0.00163793	0.00108517	0.00152037	0.000900354	0.000997153	0.000751962	0.000498111	0.000952082	0.000830029	0.00109517	0.00166447	0.000777098
f__Succinivibrionaceae;g__Succinivibrio	5.67423e-06	7.34342e-06	9.57596e-08	1.11692e-07	1.28749e-05	4.01414e-06	0	6.19719e-06	2.11178e-07	1.98068e-06	1.1375e-06	2.66997e-07	2.75355e-07	0	2.0144e-05	0	9.44208e-08	4.31379e-06	1.5566e-06	2.91914e-08	1.53826e-06	1.82089e-06	1.08495e-05	5.39997e-06	2.36246e-05	5.14024e-07	1.5025e-05	9.77115e-07	3.35081e-06	1.51471e-05	1.84056e-06	1.67988e-05	8.81151e-07	2.59332e-06	1.00126e-06	3.88438e-07	2.20572e-05	4.22797e-06	2.99862e-06	6.82206e-06	1.81538e-05	1.23824e-05	1.34514e-06	4.24782e-07	1.52955e-07	1.60014e-06	9.32552e-07	9.43798e-06	4.82002e-06
f__Porphyromonadaceae;g__Tannerella	0.000656816	0.0010474	0.000370285	0.000108637	0.000351967	0.000533412	0.000171282	0.00178256	0.000114414	0.000498407	0.000320638	0.000975994	0.000719078	5.47133e-05	0.00038561	5.70616e-05	0.00022813	0.000565875	0.000140439	5.23569e-05	0.000954329	0.000401779	8.86556e-05	0.00121272	0.000155513	1.8293e-05	0.000312957	0.000197355	0.000283214	8.66391e-05	0.00017524	0.000394633	0.000126601	0.000101328	0.000148655	0.000311492	0.000239262	0.000162207	5.98838e-05	0.000183592	0.000370394	0.000288107	0.000119139	7.32115e-05	0.000128258	0.000214633	0.000222087	0.000145831	0.000241098
f__Selenomonadaceae;g__Selenomonas	0.000176151	0.000134042	0.000131777	0.00112071	0.000797827	0.000148544	0.000201249	0.000252421	0.000197296	0.000140193	0.000107957	0.000110305	0.000797664	0.00113819	0.000115752	5.12352e-05	0.000207829	0.000147902	0.00169252	4.58614e-05	9.29568e-05	0.000136807	0.000101397	0.000308291	0.00039153	0.000107433	0.000159784	9.11874e-05	8.36563e-05	8.24709e-05	7.37962e-05	0.000281296	5.45419e-05	8.74816e-05	7.69376e-05	0.000283612	8.78036e-05	0.000650674	0.000640318	6.36782e-05	0.000464691	0.000184248	4.4841e-05	0.0006713	2.89829e-05	0.000213243	0.000157153	0.000196318	0.000539719
f__Nitrospiraceae;g__Leptospirillum	1.04114e-05	1.6768e-05	0	0	0	8.87905e-07	2.08371e-06	2.00946e-07	3.84892e-08	0	0	0	0	0	0	0	0	0	0	0	0	4.20974e-08	0	0	0	0	0	0	0	0	0	1.02625e-07	0	0	0	0	0	1.92087e-06	0	1.89736e-08	0	1.34089e-05	2.56647e-07	1.16092e-06	0	0	0	0	0
f__Methanobacteriaceae;g__Methanosphaera	4.78279e-07	9.95077e-08	1.42833e-07	6.65582e-08	1.32388e-07	3.71093e-06	9.74037e-07	5.60026e-06	2.72146e-07	1.14802e-07	1.52203e-07	0	3.08036e-07	0	3.31315e-06	0	2.8799e-07	1.00349e-07	5.41521e-07	0	1.46714e-05	7.08899e-07	1.84976e-07	1.46083e-06	9.47716e-07	0	1.1042e-06	0	1.45573e-07	3.13787e-07	0	0.00156915	0	0	0	4.27706e-07	1.41184e-07	1.76304e-07	1.45271e-06	1.58408e-07	4.28868e-07	1.53642e-05	0	4.87407e-06	2.9973e-07	5.95417e-07	0	3.36218e-06	1.04914e-06
f__Flavobacteriaceae;g__Capnocytophaga	3.96171e-05	0.000192921	2.03111e-06	3.61194e-06	1.48693e-05	0.000114163	8.11715e-05	0.000237877	2.39612e-05	0.000317512	0.000316043	1.20173e-05	8.3253e-05	3.37581e-05	4.73984e-05	9.2211e-06	2.25796e-06	9.42912e-05	3.95938e-05	1.38719e-05	5.27622e-05	0.000192882	4.43313e-05	3.20925e-05	5.33303e-05	6.09092e-06	3.4183e-05	5.08528e-05	6.98145e-05	1.6139e-05	2.46433e-05	6.98325e-05	1.49231e-05	2.94093e-05	1.49639e-05	4.01424e-05	6.95734e-06	5.1404e-05	4.56541e-06	1.28287e-05	4.57307e-05	3.95279e-05	1.24515e-05	5.29186e-05	0.000111944	9.03044e-05	9.30403e-05	9.58536e-05	7.08685e-05
f__Peptococcaceae;g__Dehalobacter	7.53813e-05	1.19763e-05	3.70241e-06	2.39241e-07	0.000117059	8.81803e-05	7.71454e-07	0.000209242	1.32423e-06	3.41136e-05	5.25546e-07	1.01321e-05	8.12454e-07	2.84927e-07	3.62903e-05	1.37433e-08	1.25881e-05	5.84717e-05	4.32375e-07	1.27507e-05	2.37328e-06	2.28982e-05	1.69406e-05	7.60888e-05	5.8948e-05	4.96217e-06	6.78172e-05	6.73409e-06	5.75563e-06	1.32441e-06	1.09154e-05	0.000109665	2.16683e-05	3.11608e-05	9.91615e-05	0.000208076	1.00787e-06	4.38172e-05	0.0001757	4.96702e-06	5.91963e-05	0.000117374	6.00514e-06	2.125e-06	4.47483e-07	3.82832e-05	5.13189e-06	1.46133e-05	2.57554e-05
f__Erysipelotrichaceae;g__Catenibacterium	0.000408189	0.000229214	6.17282e-05	9.09999e-05	0.000493586	7.33595e-05	5.52988e-05	7.13412e-05	0.000297254	5.24511e-05	0.000481845	7.56883e-05	0.000213873	1.04903e-05	0.000171143	0.000542431	0.000608082	0.000231396	5.04699e-05	8.53096e-05	0.000281905	9.80496e-05	2.0132e-05	0.000162834	0.000223859	3.98134e-05	0.000121365	7.96515e-05	0.000391683	0.000113634	0.000589956	0.000350468	0.000150746	0.000126333	9.65061e-05	0.00017133	0.000848161	0.000333108	9.66028e-05	0.000107984	0.000240395	0.000166418	4.91551e-05	8.64527e-05	0.000404233	5.53975e-05	0.000363886	0.000445789	0.000704812
f__Bacillaceae;g__Bacillus	0.000515308	0.000369146	0.000130054	0.000176639	0.000521966	0.000277955	0.000317908	0.000532094	0.000103124	0.00013241	0.000110935	0.000214247	0.000182571	0.000203687	0.000230367	0.000144958	0.000765212	0.000330731	0.000674963	4.64205e-05	0.000216519	0.000389685	0.000291526	0.00018803	0.000372167	0.000153994	0.00035087	0.000163148	0.000221232	0.00014299	0.000201029	0.000745302	0.000189544	0.000222488	0.000392867	0.000310312	0.000196053	0.000431968	0.00141025	0.000567253	0.000530127	0.000651992	0.000163298	0.000219849	8.83136e-05	0.000350619	0.000206965	0.00026678	0.000356393
f__Peptostreptococcaceae;g__Intestinibacter	7.98398e-05	6.45842e-06	1.33889e-05	3.19561e-06	4.57611e-05	8.25141e-06	0.000398736	2.37848e-05	6.72875e-05	1.94199e-05	3.65249e-06	3.77415e-05	5.29093e-06	6.54167e-06	0.000704037	7.91141e-05	0.000533639	0.000149518	2.02215e-07	1.7862e-05	2.25336e-05	1.11819e-05	0.000772419	3.65565e-05	5.11395e-05	9.29604e-05	0.0014448	1.32953e-05	0.000790594	0.000198092	0.000404186	0.000717391	5.01817e-05	0.000594916	5.40133e-05	5.45457e-05	3.99374e-05	0.000111637	0.000212888	0.000622704	8.40164e-05	0.000101547	0.000122794	7.38593e-05	0.00017713	0.00122656	3.10842e-05	0.00024194	0.000204674
f__Porphyromonadaceae;g__Porphyromonas	0.000244788	0.000160311	0.00032895	0.000505859	0.000171938	0.000267613	8.86552e-05	0.000219192	6.90807e-05	0.000895499	0.000313377	0.000477641	0.000334503	0.000129089	7.00619e-05	0.000153815	0.000139752	0.000188488	0.000386938	6.11984e-05	0.000280259	0.000243881	0.000155579	2.58329e-05	0.000242969	1.4167e-05	0.00011713	0.000207497	0.000155074	0.000178543	0.000202818	0.000141837	0.000167231	0.000111052	3.25339e-05	7.56255e-05	0.000221916	0.000143678	4.31791e-05	5.72473e-05	0.00012289	0.000109092	2.83988e-05	0.000130444	0.000225032	0.000335192	0.000140978	8.36214e-05	0.000251442
f__Moraxellaceae;g__Acinetobacter	4.2119e-05	1.87927e-05	8.94726e-05	3.30464e-05	2.83119e-05	8.63294e-05	2.14602e-06	0.00107353	3.65937e-05	3.04724e-05	5.48975e-05	2.50021e-05	1.84862e-05	9.90715e-05	4.50712e-05	1.58831e-06	1.23378e-05	3.42545e-05	1.46199e-05	0.000100468	6.19723e-05	5.82887e-05	2.30258e-05	3.40731e-05	0.000161176	5.84386e-05	1.20906e-05	5.78653e-06	2.86633e-05	4.63478e-06	3.31929e-05	1.55986e-05	3.93385e-05	4.84667e-06	5.26523e-05	4.85307e-05	1.35093e-05	4.03694e-05	1.83103e-05	5.78565e-06	2.95769e-05	3.0099e-05	4.13269e-05	9.17294e-06	8.67181e-06	0.000100835	1.84135e-05	1.38945e-05	1.12047e-05
f__Flavobacteriaceae;g__Aquimarina	5.59827e-06	6.30455e-06	2.85452e-05	2.15401e-07	2.11095e-05	2.14891e-05	0	2.21881e-05	6.43017e-08	6.90556e-07	2.23231e-06	4.2286e-06	0	1.30133e-05	4.87486e-06	0	2.9976e-06	8.47218e-06	5.26942e-06	5.13167e-07	4.68074e-07	5.52916e-07	4.3247e-06	1.7287e-06	6.70542e-06	6.90913e-06	2.70787e-08	3.4808e-06	2.11937e-07	4.08282e-06	7.49998e-06	3.26605e-06	7.4811e-06	0	1.56648e-05	4.18616e-06	1.86862e-08	8.39997e-06	3.25364e-06	8.82238e-07	7.0922e-06	3.38259e-06	1.22504e-06	0	7.58817e-06	0	9.18355e-06	2.30565e-06	1.78039e-06
f__Chromatiaceae;g__Lamprocystis	1.0689e-05	2.11138e-05	0	0	0	0	0	1.66793e-07	0	0	0	0	0	0	0	0	0	0	0	0	0	0	0	0	0	0	0	0	0	0	0	5.67884e-08	0	0	0	0	0	1.46424e-06	0	0	0	0	7.60811e-08	1.33835e-06	0	0	0	0	0
f__Paenibacillaceae;g__Paenibacillus	0.00051115	0.000238395	6.07525e-05	7.74213e-05	0.000776175	0.000305446	0.000200193	0.000475036	7.82489e-05	0.000211708	0.000117073	0.000177338	0.000108295	7.0648e-06	0.000268605	0.000138437	0.000305164	0.000410154	9.42107e-05	3.45427e-05	0.000261767	0.000203533	0.000245177	0.000241195	0.000554386	0.000170994	0.000489479	0.000175944	0.000154679	0.000190366	0.000260693	0.000542505	0.000226018	0.0002859	0.000155015	0.000263769	0.000136102	0.000168673	0.00136123	0.000304816	0.000433214	0.000688955	8.84791e-05	0.000101099	0.000230954	0.000262687	0.000315421	0.000293045	0.000247542
f__Eggerthellaceae;g__Enterorhabdus	1.43503e-05	1.94032e-05	1.33998e-06	1.2005e-06	3.62195e-05	8.19783e-06	1.23515e-07	8.49358e-06	1.76914e-05	1.64755e-06	3.71135e-07	5.71998e-08	6.03479e-07	2.64918e-07	0.000106267	9.38969e-08	0.000783339	0.000142305	0.000111661	0.00133312	8.72838e-05	2.74807e-05	0.000587288	0.000681221	0.000243375	0.000156035	0.00013846	5.42218e-05	0.000136286	2.36303e-05	7.2824e-05	0.000434191	0.000132601	1.08065e-05	0.000328271	0.000341021	8.34031e-07	1.86626e-05	0.000163952	0.000107993	3.6553e-05	0.000153109	8.46778e-05	1.72219e-05	6.31314e-06	3.57866e-05	7.98182e-05	6.83021e-05	5.40807e-05
f__Erysipelotrichaceae;g__Candidatus Stoquefichus	4.25471e-05	2.74043e-05	1.11849e-05	4.97355e-05	7.3641e-05	2.44741e-05	0.000144203	6.36046e-05	5.90117e-05	1.74165e-05	2.11483e-05	2.15676e-05	5.86695e-06	7.25503e-06	5.28844e-05	4.51532e-05	7.1182e-05	9.00338e-05	4.61558e-05	9.37333e-06	6.18023e-05	1.3088e-05	7.30439e-05	8.03295e-05	6.25494e-05	2.90405e-05	6.12007e-05	3.14361e-05	4.65808e-05	0.000121707	0.000185708	9.48364e-05	6.32005e-05	0.00012998	5.79832e-05	4.23982e-05	5.61302e-05	7.06081e-05	0.000121994	0.000100351	0.000130825	5.72627e-05	0.000143231	1.06141e-05	0.00132644	9.07525e-05	8.44654e-05	7.06893e-05	0.00010734
f__Sporomusaceae;g__Pelosinus	1.17462e-05	6.23926e-06	1.74772e-05	2.56903e-05	7.19699e-05	4.32018e-05	5.32699e-07	3.4698e-05	7.31191e-07	1.35783e-05	1.46967e-05	1.20888e-05	2.56356e-06	0.00131502	1.73289e-05	9.70443e-06	5.33069e-06	1.68278e-05	0.000690067	9.40136e-07	6.11576e-05	6.74915e-05	1.8448e-06	1.38403e-05	9.32699e-06	5.01296e-06	2.03894e-05	1.20743e-05	8.31951e-06	4.218e-06	7.27175e-05	8.80276e-06	1.13388e-05	1.08205e-06	9.85092e-06	4.2116e-06	1.49377e-05	4.72542e-06	0.000147007	2.06673e-06	2.69797e-05	1.35094e-05	2.29238e-06	4.07768e-06	8.72904e-07	8.29381e-06	1.32336e-05	3.09054e-05	0.000384098
f__Leuconostocaceae;g__Weissella	1.9398e-06	1.24514e-07	1.1866e-06	1.03082e-06	9.92911e-08	0	0	1.71904e-07	2.81424e-06	1.5196e-05	1.1493e-07	0	4.35651e-08	1.76886e-07	1.13264e-05	0	2.01413e-06	2.50564e-05	0.000115203	7.90831e-07	0	2.45151e-06	2.0245e-06	1.0333e-05	4.05791e-07	2.95586e-07	8.39522e-05	4.89289e-07	8.40726e-05	0	2.9659e-06	5.44434e-07	9.35578e-07	2.72719e-06	3.8811e-05	3.00721e-07	1.73221e-06	7.79253e-08	1.66461e-06	3.24018e-05	1.86262e-06	6.35082e-07	0	7.02652e-06	9.95748e-08	1.62686e-06	7.19471e-08	1.06042e-07	0.00130039
f__Thermonemataceae;g__Thermonema	8.87404e-06	5.10308e-08	0	0	0	0	0	2.06856e-07	0	0	0	0	0	1.65335e-05	0	0	0	0	0	0	0	0	0	0	0	0	0	0	0	0	0	1.40857e-07	0	0	0	0	0	1.74869e-06	0	0	0	0	1.88711e-07	1.65982e-06	0	0	0	0	0
f__Enterobacteriaceae;g__Salmonella	6.58265e-06	4.51379e-06	4.38233e-05	0.000250479	2.35936e-06	0.000103099	4.09746e-06	4.37475e-05	2.53612e-05	1.51485e-05	1.42435e-05	5.2723e-06	7.91906e-05	0.0009697	4.20359e-05	1.7691e-05	5.30775e-05	7.30098e-05	2.93215e-05	0.0012334	1.68e-05	0.000980937	2.80499e-06	0.00122738	8.61845e-05	0.000882683	7.57628e-05	0.000419541	1.31574e-05	7.71111e-07	0.000102138	4.37041e-06	1.19156e-06	1.46515e-05	0.00026583	2.66587e-05	2.05308e-05	5.45642e-05	1.43147e-05	5.5444e-06	0.00016291	1.55284e-05	0.00126114	6.46857e-06	0.000138325	2.21071e-05	0.000225798	5.67402e-06	4.73111e-06
f__Flavobacteriaceae;g__Myroides	2.49378e-06	5.39551e-06	4.87603e-07	3.31325e-07	2.42107e-05	5.31062e-06	7.33099e-05	3.89588e-06	1.92601e-05	9.6425e-05	2.73326e-05	0	1.58501e-07	1.23251e-05	3.35501e-06	8.90898e-05	7.52879e-06	2.14645e-06	6.26394e-07	0	1.19964e-05	6.109e-06	6.29543e-06	2.84618e-08	2.35261e-06	7.54864e-07	6.31428e-08	2.29204e-05	6.11546e-06	1.78534e-07	4.30714e-06	4.26124e-07	4.17695e-06	5.6223e-08	4.10772e-06	3.07521e-06	3.66024e-06	3.04051e-05	1.76937e-06	3.92789e-07	9.54621e-06	6.64493e-06	8.80697e-07	2.44949e-06	8.26752e-05	1.71228e-06	3.25071e-08	0	1.80419e-05
f__Deinococcaceae;g__Deinococcus	6.77946e-08	2.92454e-05	0	0	0	0	0	8.13006e-07	0	8.97115e-08	0	0	0	0	8.85943e-08	0	0	9.67142e-07	0	0	0	2.4465e-07	8.07846e-06	4.03617e-07	2.38665e-06	0	0	0	0	0	0	3.90172e-06	9.16648e-08	0	0	0	0	1.69738e-06	7.64565e-07	1.5032e-07	1.74775e-07	1.44541e-06	2.91043e-07	1.3963e-06	0	1.16149e-06	0	0	3.78857e-07
f__Unclassified;g__Pseudoflavonifractor	0.000310056	8.9218e-05	3.68783e-05	3.74072e-05	0.000589559	0.000206968	9.49338e-05	0.000352817	5.74828e-05	0.000119155	4.58965e-05	5.08826e-05	6.37532e-05	3.33295e-05	0.000194176	0.000112349	0.000156133	0.000459561	0.00014623	2.91881e-05	4.88885e-05	0.000110287	0.000160862	0.000189292	0.000299256	8.52053e-05	0.000202685	4.86829e-05	0.000194858	0.000208286	0.000251932	0.000301209	0.000104358	0.000130395	0.000210413	0.000263119	0.000107806	0.000220549	0.000502561	0.000126447	0.000247805	0.000372017	0.000110599	0.000200318	2.91673e-05	0.000135709	8.31572e-05	0.000249216	0.000200147
f__Actinomycetaceae;g__Actinomyces	1.46491e-05	7.69888e-06	8.94919e-06	3.96506e-05	1.57822e-05	6.32632e-06	6.00954e-06	1.57401e-05	4.99965e-05	5.41248e-05	9.21235e-06	5.42964e-05	2.32206e-05	3.04115e-06	7.56509e-05	1.7163e-05	4.50528e-05	3.54762e-05	2.4266e-05	1.80369e-05	5.68633e-06	1.56606e-05	1.74379e-05	3.48097e-05	7.83212e-05	4.18122e-05	0.000229106	2.65603e-05	7.15195e-06	8.61266e-06	0.000347184	2.50576e-05	1.24281e-05	2.78121e-05	0.00114101	4.36373e-05	7.63671e-06	3.65383e-05	3.81748e-05	1.5282e-05	2.71098e-05	0.000106366	3.86969e-05	4.45598e-05	4.02646e-05	2.2444e-05	4.49163e-05	2.64764e-05	3.16645e-05
f__Brachyspiraceae;g__Brachyspira	2.92839e-05	9.77076e-06	3.06403e-07	4.55823e-08	5.35354e-06	9.9301e-06	4.53147e-08	4.93434e-05	6.25692e-06	7.14715e-06	8.07853e-07	3.30718e-07	1.80248e-05	0	2.4243e-06	2.13339e-05	4.03207e-06	2.92882e-05	8.55209e-05	5.23163e-07	0.000118401	3.0246e-06	4.98892e-05	4.24376e-06	3.75019e-05	1.31169e-05	5.22054e-05	2.26355e-06	3.67403e-07	1.60509e-05	2.38439e-06	7.30458e-05	9.33813e-06	9.84828e-06	2.34331e-06	2.95995e-06	1.84443e-06	3.80587e-06	9.42647e-06	3.14287e-06	1.48341e-05	6.25447e-05	9.7715e-06	5.74263e-06	1.6078e-06	1.67383e-06	3.30703e-06	1.88394e-05	2.66684e-05
f__Flavobacteriaceae;g__Ornithobacterium	0.000111566	0.000131936	0.000116167	1.84412e-05	0.000123193	0.000100112	4.12315e-05	4.95496e-05	1.86903e-05	0.000143957	0.000207835	0.000114689	0.000130532	2.06863e-05	8.89778e-05	7.23765e-05	5.07434e-05	8.01868e-05	2.19111e-05	2.84965e-05	8.91931e-05	4.62822e-05	3.40155e-05	1.99384e-05	6.67854e-05	8.39502e-06	6.44366e-05	5.76282e-05	0.000107964	0.000127209	9.98635e-05	5.99016e-05	8.37889e-05	7.32046e-05	3.04644e-05	5.64724e-05	7.14815e-05	1.90239e-05	9.78462e-06	2.42112e-05	4.43468e-05	4.15885e-05	4.74757e-05	2.35388e-05	0.000206066	3.69743e-05	8.97955e-05	5.11258e-05	7.3709e-05
f__Bacillaceae;g__Tepidibacillus	5.27368e-06	6.3396e-07	1.18622e-06	4.07212e-06	9.36173e-07	6.01043e-07	0	7.12873e-06	1.89979e-07	8.32589e-07	0	0	3.05163e-05	4.78671e-05	1.67434e-06	3.89227e-06	9.83099e-07	8.49331e-07	0.000144557	1.49213e-07	4.71149e-06	2.8942e-06	4.33342e-07	3.58829e-07	1.07135e-07	2.36961e-06	1.14503e-05	1.64738e-05	2.77149e-07	0	4.98077e-07	2.98361e-06	1.14581e-07	2.26644e-06	6.6539e-08	1.79099e-06	1.06801e-05	0	9.48365e-06	3.43519e-07	1.60416e-05	1.00769e-05	1.70346e-06	1.76247e-06	0	7.75487e-06	5.02357e-06	0	2.81028e-05
f__Veillonellaceae;g__Allisonella	4.51051e-05	6.24893e-05	2.75464e-07	5.22919e-06	9.67566e-05	1.73949e-06	6.70119e-06	1.45497e-05	5.08235e-05	9.62025e-06	0	0	0.000552011	0	4.16633e-06	0	0	8.76382e-06	0	1.46825e-05	4.07994e-07	0.000102418	2.94599e-05	0.000187864	0.000767807	4.97774e-05	5.28927e-05	0.000324929	0	0.000420701	1.16597e-06	6.82538e-05	8.42562e-07	2.54588e-07	1.96955e-06	0.00028276	9.54835e-07	0.00104511	0.000106239	2.78703e-07	3.91293e-06	5.92347e-05	3.57828e-05	0.000126431	1.29897e-06	0.000242728	2.97326e-06	1.71534e-05	5.47731e-05
f__Podoviridae;g__Sp6virus	0	0	0	0	0	0	0	0	0	0	0	0	0	0	0	0	0	0	0	0	0	0	0	0	0	0	0	0	0	0	0	0	0	0	0	0	0	0	0	0	0	0	0	0	0	0	0	0	0
f__Sporomusaceae;g__Propionispora	2.27251e-05	1.78235e-05	1.19147e-05	3.64487e-07	4.27589e-06	2.17229e-05	1.37757e-06	5.6511e-05	6.16188e-07	1.17968e-05	7.58964e-06	4.2422e-06	2.09315e-05	0.000254019	2.85728e-05	1.24916e-06	0.000218997	9.38719e-06	0.000964325	3.14579e-06	8.78491e-06	1.31348e-05	7.97106e-06	1.77144e-05	1.59482e-05	1.32749e-06	3.87704e-06	1.08066e-06	9.08282e-06	3.08949e-06	6.2912e-06	6.55937e-06	3.75625e-06	1.19512e-05	7.38219e-06	1.86709e-05	3.73391e-05	2.75056e-06	5.73388e-05	3.72618e-06	9.89027e-05	1.27746e-05	1.31586e-06	4.8275e-06	1.96327e-05	8.3424e-06	9.74346e-06	7.93102e-05	8.42647e-05
f__Campylobacteraceae;g__Campylobacter	5.92367e-05	7.88107e-05	4.40345e-05	5.24544e-05	9.04075e-05	7.09769e-05	5.05798e-05	5.89287e-05	0.00014196	0.000142535	0.000117714	9.07515e-05	0.000107525	1.20858e-06	0.00013313	0.000136193	0.000135013	0.00033959	0.000178267	4.56594e-05	9.91079e-05	6.61695e-05	0.000113186	0.000106535	0.000545776	6.13058e-05	9.53718e-05	9.16627e-05	5.05121e-05	0.000312567	3.38157e-05	5.06281e-05	2.59022e-05	8.48012e-05	0.000101786	0.000354192	0.000242481	0.000572192	0.00011111	6.5379e-05	9.38238e-05	0.000134057	0.000242177	0.000143877	2.82108e-05	0.000267021	0.000421136	0.000480888	9.64044e-05
f__Pseudomonadaceae;g__Pseudomonas	3.87229e-05	2.21796e-05	1.53075e-05	9.76057e-06	8.60327e-05	3.58113e-05	2.1719e-06	3.75253e-05	4.99422e-05	1.5338e-06	3.69232e-05	5.91144e-05	2.06246e-05	2.10869e-05	6.76536e-05	2.78313e-05	2.46864e-05	1.70185e-05	4.56303e-06	7.70841e-06	6.66971e-05	6.65591e-06	2.63234e-05	4.00109e-05	9.80787e-05	5.45192e-06	5.39404e-05	8.60855e-06	3.4874e-05	5.33784e-06	6.93318e-05	2.75868e-05	1.67685e-05	8.2585e-06	3.09216e-05	4.02588e-05	3.94187e-05	1.20345e-05	6.22001e-05	5.35359e-05	3.81282e-05	4.2187e-05	0.000152768	7.85057e-05	5.79457e-06	8.2156e-06	2.34618e-05	7.2391e-06	1.90139e-05
f__Erysipelotrichaceae;g__Erysipelatoclostridium	9.36625e-05	4.00828e-05	4.11576e-05	1.83283e-05	8.76681e-05	2.71668e-05	0.000125752	0.000145588	6.83379e-05	4.18495e-05	2.00555e-05	0.000131242	9.91123e-06	5.14444e-06	0.000173502	0.000222473	0.000382436	0.000139996	0.000251313	2.06962e-05	6.13691e-05	3.39682e-05	0.000147278	0.000175922	0.000114514	7.7816e-05	0.000122717	7.57212e-05	0.000526291	0.000735936	0.000336549	0.000132234	9.60083e-05	0.000148185	0.000130447	0.000165883	7.50227e-05	0.000112839	0.000229841	5.09233e-05	0.000143168	0.000219492	0.000180254	4.45198e-05	0.000474178	0.000175676	8.75579e-05	0.000173425	0.000116738
f__Ruminococcaceae;g__Hydrogenoanaerobacterium	0.000122597	1.91858e-05	4.18501e-06	3.34098e-06	0.000229464	5.06662e-05	9.74783e-06	0.000168514	1.59338e-05	1.46656e-05	1.40672e-05	7.53078e-07	4.04756e-06	9.77474e-07	2.9545e-05	1.62561e-05	5.45441e-05	7.69027e-05	5.46538e-05	1.85322e-05	8.28319e-06	2.05408e-05	5.38568e-05	4.54286e-05	9.01716e-05	2.65244e-05	7.04907e-05	5.20755e-06	3.04719e-05	2.75659e-05	2.24931e-05	0.000158617	2.21219e-05	7.47641e-05	3.77474e-05	3.24828e-05	9.34849e-06	4.09274e-05	0.000145001	4.32406e-05	0.000185062	0.000154996	3.29911e-05	7.47966e-06	3.63352e-06	4.71441e-05	1.99786e-05	1.47411e-05	2.38443e-05
f__Porphyromonadaceae;g__Coprobacter	4.5779e-05	0.000284054	3.76281e-05	1.38776e-05	0.000196043	0.000115591	6.12772e-06	0.000691185	2.23338e-05	1.2294e-05	6.17467e-05	1.30596e-05	7.40352e-05	5.65857e-06	6.13491e-05	8.58454e-07	4.64543e-05	1.84544e-05	1.5728e-05	4.22803e-06	0.000164533	6.86824e-05	5.60244e-05	0.000540202	3.19181e-05	6.28468e-06	1.92073e-05	5.79058e-06	3.5017e-05	9.01808e-06	0.000103974	4.69152e-05	8.37759e-06	3.19499e-05	1.41127e-05	5.38257e-05	2.42748e-05	4.89131e-05	1.4807e-05	4.20416e-05	9.95174e-05	4.92567e-05	9.01037e-06	7.80948e-06	1.79001e-05	4.91532e-06	8.155e-05	4.34504e-07	0.000141474
f__Succinivibrionaceae;g__Ruminobacter	5.61378e-05	1.42543e-05	1.00769e-05	3.99589e-07	6.9623e-05	2.22017e-06	6.42905e-06	8.20769e-06	0.000232634	1.06686e-06	8.06034e-06	4.94161e-06	6.0918e-05	3.04504e-07	7.60471e-06	1.57507e-05	5.1616e-06	9.77392e-06	3.94078e-06	1.00068e-06	5.72139e-07	0.000120618	2.8532e-05	0.000186575	0.000437327	8.87138e-05	1.2454e-05	3.0247e-07	2.65754e-06	2.18767e-06	3.19113e-06	0.000157186	2.125e-05	1.42218e-06	3.39492e-06	0.000463356	2.68128e-05	0.000685491	0.000284995	7.56999e-06	4.25814e-06	5.02211e-05	2.16507e-06	9.20596e-07	7.31384e-06	7.49514e-05	3.02874e-07	1.87239e-05	1.0388e-07
f__Lachnospiraceae;g__Marvinbryantia	0.000249598	8.98152e-05	2.80207e-05	2.55669e-05	0.000265935	0.000133491	8.64145e-05	0.000162952	4.03543e-05	3.90615e-05	3.83594e-05	2.365e-05	2.0474e-05	1.43957e-06	0.000242158	0.00022529	0.000154626	0.000312882	8.55236e-05	2.39383e-05	0.00010118	7.22942e-05	0.000123641	0.000172703	0.000314654	0.000141178	0.00020602	0.000102011	0.000123119	9.34121e-05	0.000106861	0.000289964	0.00022517	0.000175233	0.000144206	0.00013536	0.000205982	0.000152764	0.000318042	0.000206928	0.000273582	0.000282638	0.000216347	7.53016e-05	8.55166e-05	0.000107543	0.000229509	0.00020344	0.000139708
f__Bacillaceae;g__Geobacillus	9.1163e-06	4.31614e-06	7.0365e-06	2.968e-06	4.57953e-06	2.03409e-05	0	1.34965e-05	2.52852e-06	1.20629e-06	6.55134e-07	4.3663e-06	4.55711e-05	0	2.51486e-05	0	6.30867e-06	5.28421e-06	1.66656e-07	6.4391e-07	1.08755e-05	9.60229e-07	8.74548e-06	4.67824e-06	3.30434e-05	1.68089e-07	1.43045e-05	7.8519e-07	5.25073e-06	6.00512e-06	4.42735e-07	1.95254e-05	8.23277e-06	2.69976e-06	2.24812e-06	2.29888e-06	1.13468e-05	0	9.06052e-06	2.71298e-06	1.66166e-06	1.37161e-05	1.35792e-07	8.27069e-06	4.21686e-06	1.66722e-05	3.11575e-06	4.56356e-06	3.21757e-05
f__Flavobacteriaceae;g__Maribacter	0	0	0	0.000114622	0.00063654	3.22667e-06	0	1.84374e-06	0	5.39349e-07	1.83585e-07	0	0	0	0	0	5.36261e-07	1.68596e-05	3.33052e-06	0	9.40008e-07	7.42895e-07	3.36019e-06	1.62434e-05	1.7159e-07	0	5.33595e-06	0	5.38927e-06	0	0	0	5.32635e-08	0	0	4.09196e-06	2.08243e-05	0	6.92109e-06	0	1.77724e-07	9.25337e-07	1.2068e-06	0	1.3905e-08	1.01672e-07	0	1.55337e-06	9.90856e-08
f__Podoviridae;g__Cba41virus	1.08372e-06	1.25558e-06	1.41688e-05	0	0.000617242	0	0	1.80213e-05	4.1193e-07	2.58103e-05	6.57841e-06	0	5.42804e-07	0	3.12962e-06	0	0	4.08006e-06	0	0	7.61312e-05	0	0	1.80707e-06	6.82876e-06	0	0	0	0	0	0	0	7.12884e-08	6.20161e-06	2.49575e-05	4.68247e-06	0	7.26365e-05	0	0	1.60084e-05	4.03045e-06	0	0	4.83279e-08	0	2.8936e-06	0	0
f__Clostridiaceae;g__Youngiibacter	9.14266e-05	2.26432e-05	8.40556e-07	3.66543e-07	0.000104601	1.69479e-05	3.53258e-07	4.88767e-05	2.56537e-06	8.45979e-06	6.3016e-06	8.73857e-06	1.00748e-06	1.29526e-06	1.03504e-05	9.2549e-06	1.69539e-05	6.43053e-05	2.00505e-06	5.22547e-06	3.5283e-06	6.51943e-06	7.70783e-06	2.18947e-05	1.72335e-05	8.88564e-06	4.40487e-05	2.33005e-06	5.8171e-06	4.67529e-06	8.699e-06	0.000128096	1.5528e-05	3.25917e-05	5.07101e-05	3.7819e-05	1.27413e-05	1.89563e-05	3.83799e-05	4.31176e-06	2.90934e-05	5.33166e-05	4.34737e-06	4.52253e-06	3.79894e-07	1.6887e-05	1.86222e-05	4.39099e-05	1.17249e-05
f__Alcaligenaceae;g__Taylorella	3.82466e-05	3.77874e-05	1.76756e-05	2.22739e-05	7.25462e-06	1.80313e-05	1.00668e-05	3.94936e-05	2.15587e-05	1.47823e-05	2.66589e-05	5.70861e-05	8.79679e-06	7.76243e-07	9.55967e-05	9.36297e-05	8.4193e-05	3.73008e-05	5.54148e-05	1.54187e-05	7.24718e-05	2.06844e-05	6.44672e-05	6.14987e-05	0.000102166	7.83084e-05	5.85018e-05	3.42979e-05	5.09954e-05	0.000114403	7.26809e-05	8.02083e-05	6.83079e-05	9.01939e-05	5.64659e-05	5.04857e-05	7.63374e-05	9.76264e-05	9.8765e-05	3.00807e-05	4.45425e-05	9.05674e-05	5.03423e-05	4.14137e-05	4.76484e-05	6.3369e-05	9.82244e-05	0.000114437	4.70966e-05
f__Eggerthellaceae;g__Gordonibacter	6.98129e-06	3.56005e-06	2.49396e-06	1.74013e-06	3.73247e-06	4.57426e-06	1.3062e-06	1.31158e-05	8.46278e-05	1.51688e-06	2.08409e-06	2.01492e-06	6.70056e-07	1.56335e-07	4.64764e-05	0	8.91552e-05	2.00869e-05	5.45341e-05	0.000570495	8.93755e-06	1.73944e-05	8.23978e-05	0.000195255	0.000250372	0.000193501	4.9245e-05	7.01757e-06	0.000201324	3.04231e-05	0.00030227	0.000172151	4.93793e-05	5.73372e-05	0.000257862	0.000321791	2.76672e-06	5.17262e-05	0.000222813	5.78025e-05	8.63927e-06	0.00015733	9.84134e-05	1.93313e-05	1.01413e-05	3.26389e-05	2.94228e-05	7.16997e-05	2.02661e-05
f__Thiotrichaceae;g__Thiomargarita	3.48153e-06	0	6.24197e-06	2.05301e-07	1.06556e-07	0	0	5.77398e-06	7.88375e-06	9.7106e-05	2.2094e-08	0	0	0	5.62094e-06	0	0	5.00462e-06	0	1.74105e-07	3.58427e-05	8.06966e-05	1.09462e-06	3.019e-06	2.98001e-06	3.68681e-06	2.77636e-07	9.69924e-07	1.09503e-07	0	0	1.07466e-06	0	4.15045e-07	2.62098e-06	6.97106e-07	1.71508e-06	6.57374e-06	6.74048e-06	0	7.51698e-06	8.81598e-06	7.9212e-07	4.09233e-08	0	5.05599e-07	3.00362e-06	3.01744e-07	1.74867e-07
f__Enterobacteriaceae;g__Franconibacter	0	4.15746e-08	3.65702e-07	2.59347e-07	0	0	0	2.996e-08	6.96787e-07	1.25029e-07	0	0	5.25785e-07	0	3.78817e-06	0	9.61572e-07	1.09288e-06	0	2.22962e-06	0	3.97201e-06	0	1.03856e-05	0	0.000561765	1.4733e-06	1.45275e-06	0	0	0	0	0	0	1.11854e-06	0	0	4.7312e-07	2.77635e-08	0	4.67072e-07	1.44122e-08	0	0	0	0	1.94257e-06	0	0
f__Erysipelotrichaceae;g__Holdemania	0.000241359	8.65933e-05	3.4163e-05	2.9411e-05	0.000560564	0.000110007	0.000308772	0.000231461	7.45911e-05	5.00273e-05	5.58686e-05	4.04807e-05	3.96754e-05	6.6287e-07	0.000141942	6.26815e-05	8.88589e-05	0.000194239	9.54641e-05	1.84904e-05	0.000119435	8.16866e-05	0.000143291	0.000157271	0.000172524	8.72409e-05	0.000200063	6.98496e-05	9.69487e-05	6.87904e-05	9.2284e-05	0.000168629	0.000117034	0.000275035	0.000151758	0.000185802	0.000100857	0.000206919	0.000282827	0.000322224	0.000180342	0.000233106	9.57749e-05	9.43823e-05	7.12355e-05	0.000102695	0.000126358	9.24929e-05	0.000107579
f__Desulfohalobiaceae;g__Desulfonatronovibrio	0	3.22431e-06	0	0	0.000545832	1.71247e-05	0	6.25165e-08	0	0	0	0	6.77679e-08	0	0	0	0	1.69032e-07	0	0	4.89947e-07	1.44067e-06	0	0	0	0	0	0	1.82549e-05	0	0	9.75402e-07	7.28617e-08	0	0	2.50921e-07	0	0	1.5642e-06	0	3.73242e-06	3.61828e-06	5.83415e-06	0	0	0	0	0	5.6132e-06
f__Ruminococcaceae;g__Candidatus Soleaferrea	4.14973e-05	2.64109e-06	3.03822e-06	2.20761e-06	0.000129934	3.03364e-05	1.80794e-06	6.41784e-05	1.36935e-06	7.4835e-06	1.43465e-05	4.57171e-05	2.56975e-06	8.4093e-08	9.86882e-06	1.97915e-06	2.15002e-05	6.63624e-05	3.81338e-06	1.00672e-05	1.47809e-05	1.45789e-05	1.39228e-05	1.3399e-05	4.31922e-05	7.17038e-06	2.92991e-05	6.05901e-06	1.83351e-05	5.70149e-06	1.3374e-05	0.000104659	1.99153e-05	0.000137209	2.72392e-05	3.17619e-05	5.66806e-06	9.74016e-06	0.000113152	3.49787e-05	8.5327e-05	8.6765e-05	1.13402e-05	1.31767e-05	7.39966e-06	1.30808e-05	9.78824e-06	1.66229e-05	3.24143e-05
f__Peptostreptococcaceae;g__Paeniclostridium	0.000501794	2.72908e-05	0.000122243	5.48465e-06	1.16298e-05	2.90632e-05	1.39027e-05	0.00026197	2.04593e-05	3.19039e-05	1.49909e-05	1.39446e-05	6.41296e-05	2.83341e-06	7.8216e-05	1.4255e-05	3.45128e-05	5.64401e-05	0.000257514	7.96352e-05	2.95523e-05	2.07579e-05	6.32436e-05	2.09299e-05	0.000104434	1.17286e-05	0.000175918	3.67067e-05	6.90633e-05	2.55602e-05	9.54302e-05	0.000200614	0.000106221	0.000204332	1.68663e-05	0.000111785	5.47708e-05	2.49374e-05	0.000123335	6.37768e-05	8.39218e-05	0.000275036	4.84706e-05	2.63236e-05	2.2119e-05	0.000155275	1.02907e-05	0.00016175	4.11925e-05
f__Corynebacteriaceae;g__Corynebacterium	1.1144e-05	6.85349e-06	9.02094e-07	3.07476e-06	2.84971e-06	9.95893e-06	3.63359e-05	3.71487e-05	0.000431519	4.49387e-05	5.498e-06	2.88244e-06	7.8878e-06	5.02625e-07	1.12081e-05	2.31046e-05	8.6659e-06	1.27864e-05	1.68472e-05	6.11742e-06	1.61523e-05	2.34086e-05	1.90535e-05	1.38075e-05	3.34842e-05	5.93793e-05	2.35276e-05	3.12235e-05	1.21441e-05	2.81191e-05	1.66938e-05	1.95195e-05	2.00872e-05	1.87309e-05	3.59607e-05	1.97184e-05	5.95072e-06	1.65457e-05	1.84039e-05	0.000123491	2.51243e-05	2.09723e-05	1.02627e-05	3.21743e-05	8.10047e-06	4.51081e-05	5.73019e-06	1.7164e-05	9.23219e-06
f__Thermoactinomycetaceae;g__Lihuaxuella	8.788e-07	0	0	0	7.66812e-06	4.36025e-08	0	1.67455e-07	0	1.38127e-07	0	0	0	0	0	0	1.65986e-07	2.26382e-07	0	0	0	3.73719e-07	1.794e-06	3.66699e-07	3.54591e-07	1.59463e-07	2.9072e-07	0	4.28921e-08	0	0	1.25381e-06	0	0	7.72328e-08	0	0	0	8.25834e-07	1.04016e-07	2.82189e-07	3.54291e-06	0	0	0	8.0717e-08	1.49033e-07	1.1046e-07	4.43681e-07
f__Selenomonadaceae;g__Anaerovibrio	2.48505e-05	5.17159e-05	4.51913e-06	4.92239e-05	3.64475e-05	1.86297e-05	3.14002e-06	0.000248	1.19463e-05	5.73436e-06	1.91669e-05	9.92497e-06	9.61401e-05	3.35649e-05	1.25608e-05	0	1.01803e-05	2.44444e-05	0.000471579	3.88289e-06	1.19884e-05	1.08217e-05	1.21258e-05	1.51098e-05	3.86599e-05	8.64654e-06	1.65583e-05	9.32095e-06	3.92235e-06	2.22497e-05	3.78377e-06	2.43045e-05	2.75059e-06	1.56878e-05	3.95433e-06	4.34692e-05	8.74115e-06	4.36698e-05	6.61989e-05	3.41782e-06	3.6048e-05	0.000117906	2.30367e-06	3.19198e-05	8.02978e-06	1.56974e-05	7.25546e-06	6.40006e-05	6.15168e-05
f__Rhizobiaceae;g__Sinorhizobium	4.80768e-05	3.74055e-06	2.78992e-05	0.000390704	4.45946e-06	4.1624e-06	3.63374e-06	4.57493e-06	2.97638e-05	0.000177067	1.96394e-05	0	1.28639e-05	4.1041e-05	7.90033e-06	0	2.91187e-06	5.31987e-06	3.03719e-06	9.39587e-07	9.73558e-06	0.000199985	3.55624e-06	9.77865e-07	6.4955e-05	3.35527e-06	6.34216e-06	3.37328e-05	1.58494e-05	5.1432e-07	3.61924e-06	2.52315e-05	0	1.25723e-05	1.22983e-05	8.53822e-06	1.42538e-05	5.7401e-05	8.00081e-06	0	1.60276e-05	4.20618e-06	1.32624e-06	1.45024e-06	3.00029e-06	8.90765e-06	3.06329e-05	1.24557e-05	1.73529e-05
f__Paenibacillaceae;g__Aneurinibacillus	0.000156292	0.000118492	9.22697e-05	0.000102682	0.000142743	0.000142461	0.000194253	0.0001423	0.000107558	0.000151783	0.000112076	0.000129494	0.000122927	0.000118664	0.000226042	0.000168195	0.00023427	0.000219438	0.000115797	0.000150722	0.00013995	0.00018113	0.000198952	0.000180086	0.000213584	0.000168945	0.000179434	0.000171272	0.000140598	0.000217615	0.000183144	0.000178544	0.000161264	0.00016082	0.000196543	0.000230136	0.000168866	0.000182844	0.000243603	0.000257349	0.000192996	0.000220683	0.000170762	0.000241498	0.000148033	0.000153526	0.000184044	0.000201022	0.000221003
f__Paenibacillaceae;g__Gorillibacterium	1.54678e-05	4.30458e-06	1.41215e-06	7.26965e-06	5.90307e-06	4.09041e-06	4.54527e-07	7.61704e-06	1.6405e-06	7.01465e-07	1.52258e-06	6.22091e-07	0	3.58797e-08	2.13691e-06	5.14318e-06	9.95292e-06	6.23658e-06	0	1.33342e-06	2.21613e-06	1.73816e-05	5.38722e-06	7.66013e-06	1.69627e-05	3.39992e-06	7.68999e-06	1.45082e-06	2.44378e-06	0	9.16164e-06	1.81293e-05	1.3017e-06	1.02176e-05	3.78729e-06	7.3713e-06	2.4763e-05	1.29124e-05	4.64664e-06	1.82124e-06	1.53645e-05	1.10081e-05	5.95077e-06	7.57734e-07	0	3.6072e-05	3.65586e-06	3.74483e-05	1.44156e-05
f__Hydrogenothermaceae;g__Sulfurihydrogenibium	3.47356e-05	0.000159481	0.00019436	1.32751e-06	1.04491e-05	2.12941e-05	4.6856e-08	2.0827e-05	0.000129536	7.28467e-07	0	0	7.3357e-07	9.15298e-08	2.3772e-05	0	0	1.5635e-05	0	6.8474e-07	0	0	3.40781e-08	1.49224e-05	1.11e-05	0	7.32731e-06	0	0	0	0	2.5992e-05	0	1.93081e-08	0.000142626	3.30498e-06	0	5.37503e-06	1.53675e-05	1.02233e-05	0	1.01642e-06	1.01424e-06	4.60683e-08	0	4.46613e-06	0	0	8.04206e-06
f__Clostridiales Family XIII. Incertae Sedis;g__Anaerovorax	3.85391e-05	3.12783e-06	1.25363e-06	2.38754e-06	3.9449e-05	5.72805e-06	2.30923e-06	2.15987e-05	1.50403e-05	5.91498e-06	1.57651e-06	1.69525e-06	1.47815e-06	0	2.65521e-05	1.00615e-05	4.36221e-05	3.65888e-05	2.03908e-06	1.87157e-06	2.01311e-05	5.84983e-06	5.14471e-05	4.12507e-05	9.92345e-05	2.83874e-05	3.22261e-05	8.16932e-06	5.81641e-05	2.27992e-05	8.48435e-06	0.000180929	2.69182e-05	3.5568e-05	4.56031e-05	5.78739e-05	8.13295e-06	0.00022028	0.000405704	9.06983e-06	1.97375e-05	0.00028064	0.000134128	8.13445e-06	1.81814e-06	2.35147e-05	9.72997e-06	9.50994e-05	3.00684e-05
f__Lachnospiraceae;g__Oribacterium	0.000181276	8.42237e-05	4.64014e-05	2.39559e-05	0.000161876	0.000129275	0.000338536	0.000120252	3.78546e-05	0.000129527	0.000182031	0.00015502	3.86589e-05	1.21344e-05	0.000254615	0.000125961	0.000186751	0.000126124	0.000162716	1.8303e-05	0.000198916	0.000109019	0.000151106	0.000179441	0.000144828	6.54545e-05	0.000201416	9.03346e-05	0.000119314	0.000123192	0.000143767	0.000137296	0.000147061	0.000173386	6.87807e-05	9.78655e-05	0.0001422	0.000119304	0.000148998	0.000233652	0.00027243	0.000371577	2.75189e-05	0.000107898	9.55285e-05	0.000137405	0.000177589	0.000226455	7.46752e-05
f__Lachnospiraceae;g__Pseudobutyrivibrio	0.00024587	5.64085e-05	2.87163e-05	2.38746e-05	7.48042e-05	5.60563e-05	6.04507e-06	0.000174852	1.75563e-05	5.77881e-05	5.45306e-05	2.30413e-05	7.31787e-06	4.08412e-06	0.000221115	9.1632e-05	6.12348e-05	7.14386e-05	9.31328e-05	4.70681e-05	0.000137531	9.01352e-05	0.00012781	0.000320489	0.000396727	4.34915e-05	0.000200413	7.67734e-05	0.000109544	8.55461e-05	4.32892e-05	0.000167139	6.5869e-05	0.000190066	5.2924e-05	6.17186e-05	6.01853e-05	8.51768e-05	0.000117414	4.4854e-05	0.000112249	0.000272527	4.35904e-05	0.000147502	4.50029e-05	0.00025417	5.10033e-05	0.000150504	0.00016836
f__Atopobiaceae;g__Atopobium	2.04075e-05	3.21528e-06	1.51041e-07	2.64512e-06	5.17482e-05	4.94845e-06	1.50895e-05	7.86988e-06	5.28157e-06	2.07398e-06	9.66964e-07	3.50598e-07	5.69449e-07	4.79128e-06	1.15644e-05	5.2518e-07	2.78015e-05	1.25436e-05	0.000278101	2.5508e-05	4.40799e-06	1.87061e-05	2.07823e-05	6.02552e-05	8.51989e-05	0.000381282	1.68494e-05	3.57756e-06	8.39384e-05	5.24759e-06	8.9736e-06	3.56565e-05	0.000281778	2.95873e-06	2.44763e-05	8.79296e-05	1.67292e-05	4.65154e-06	8.8758e-05	4.3587e-05	2.29681e-05	2.9286e-05	2.49611e-05	0.000296867	3.89852e-06	3.08879e-05	0.000248586	0.000110861	5.90427e-05
f__Ruminococcaceae;g__Acetanaerobacterium	5.30848e-05	5.98407e-06	4.52214e-07	1.44553e-06	0.000172683	1.09242e-05	2.28625e-05	8.89337e-05	3.14625e-05	7.02635e-06	3.8083e-06	2.60932e-05	2.35678e-06	0	2.05958e-05	0	0.000118838	5.95549e-05	0	8.38419e-06	2.49445e-06	3.22262e-05	4.50341e-05	2.85825e-05	3.87912e-05	2.42452e-05	4.93981e-05	3.16734e-06	2.32454e-05	5.81631e-05	2.77732e-05	0.000100764	1.26291e-05	2.34872e-05	3.09511e-05	2.36657e-05	4.39483e-06	3.42153e-05	0.000100775	5.66784e-06	6.31997e-05	0.000116437	1.52399e-05	5.93484e-06	2.8119e-07	3.64522e-05	1.44181e-05	4.84205e-05	3.96567e-05
f__Ruminococcaceae;g__Acetivibrio	0.000281235	0.000125654	2.92501e-05	6.06414e-05	6.25979e-05	0.000107014	0.000138631	0.000152202	8.01337e-05	5.87479e-05	0.000111868	0.000140499	6.26444e-05	1.36245e-06	0.000293076	0.000104809	0.000136371	0.000316528	0.000120395	1.09341e-05	0.000216802	6.31389e-05	0.000254248	8.38505e-05	0.000191791	3.18821e-05	0.00036478	8.87228e-05	0.00015717	5.61543e-05	9.63352e-05	0.000172542	0.000165338	0.000376556	0.000125662	8.5763e-05	0.000198147	0.000100586	0.000275445	2.72217e-05	0.000204978	0.000357087	3.57432e-05	0.000108253	3.55994e-05	0.000261164	9.46293e-05	0.00013652	0.000237084
f__Flavobacteriaceae;g__Flavobacterium	0.000178594	0.00023188	0.000228016	0.00037384	0.000111858	7.1172e-05	2.22038e-05	0.000229166	2.46877e-05	0.000196135	0.000104741	0.000175215	6.91104e-05	7.53113e-05	3.20339e-05	0.000367227	4.32588e-05	0.000113866	0.000114046	5.88498e-06	0.000183437	7.10014e-05	4.54721e-05	2.09887e-05	4.39971e-05	1.3272e-05	4.89353e-05	7.35289e-05	8.99882e-05	3.1461e-05	3.89462e-05	2.09434e-05	2.50686e-05	4.70098e-06	1.19226e-05	3.01785e-05	1.85214e-05	2.53788e-05	2.80557e-05	2.48394e-05	5.88712e-05	4.183e-05	3.2716e-05	8.89245e-06	8.62296e-06	0.000239868	2.89924e-05	2.39335e-05	7.91339e-05
f__Lachnospiraceae;g__Lachnoanaerobaculum	0.000163925	4.31398e-05	2.70769e-05	2.08344e-05	0.000112157	8.3431e-05	2.67485e-05	9.09604e-05	3.39912e-05	2.59669e-05	0.000103457	4.19599e-05	6.16968e-05	9.23538e-06	0.000257363	3.61931e-05	7.9572e-05	0.000260535	0.000193319	2.37384e-05	8.90665e-05	3.30266e-05	7.80906e-05	0.000137857	0.000205782	6.72515e-05	9.24972e-05	5.50958e-05	4.35222e-05	6.54048e-05	5.74545e-05	0.000135707	5.17273e-05	0.000162633	8.04155e-05	0.000223841	7.49429e-05	0.000122734	0.00021853	0.000132359	0.00012867	0.000236202	6.93759e-05	7.30919e-05	3.25711e-05	7.06173e-05	0.00011475	0.000132562	9.5071e-05
f__Sphingobacteriaceae;g__Pedobacter	6.93789e-05	9.05767e-06	0.000125427	1.12377e-05	2.74652e-05	7.61983e-06	1.16395e-07	2.9942e-05	2.6331e-06	5.36307e-06	1.01255e-05	7.12379e-05	5.45348e-06	1.04679e-06	5.19044e-06	3.53003e-05	1.94636e-05	2.58939e-05	2.34399e-05	2.09422e-06	6.3632e-05	4.70274e-05	0.000107234	1.6528e-05	3.44839e-05	7.76473e-06	2.18057e-05	3.30627e-06	1.33902e-05	1.73483e-05	4.62515e-05	2.9984e-05	1.63105e-05	1.30065e-06	1.31336e-05	1.31058e-05	3.79881e-05	3.20012e-05	3.9693e-06	1.38155e-05	2.50362e-05	1.49518e-05	8.33202e-06	1.33346e-05	7.01305e-06	0.000194276	2.00409e-05	9.30026e-06	2.27227e-05
f__Fusobacteriaceae;g__Cetobacterium	7.37169e-06	3.37661e-06	0	1.96446e-07	1.98539e-05	5.9445e-07	0	3.05571e-05	1.07806e-06	6.7589e-06	0	1.51299e-07	0.000364176	0	1.01748e-06	0	0	5.01112e-07	0.000128449	2.90715e-07	0.000257337	6.67899e-07	4.52193e-05	4.87192e-08	3.9981e-06	0	1.29067e-06	3.43642e-06	3.23859e-07	3.47094e-07	0	2.45628e-06	0	6.41309e-06	8.8868e-07	4.41329e-06	0	0	1.53225e-06	8.41372e-07	0	2.57702e-06	3.6318e-07	5.3852e-06	0	2.09022e-06	7.27837e-08	1.81449e-06	2.28193e-05
f__Sporomusaceae;g__Dendrosporobacter	2.59296e-06	5.34057e-06	7.07025e-08	5.49484e-05	9.29152e-06	1.50834e-06	0	3.61849e-06	7.84101e-08	1.45034e-07	1.80456e-07	8.9692e-07	0	0.000350059	2.10563e-06	0	8.51103e-06	7.98514e-07	6.04261e-05	4.90944e-07	1.40497e-05	1.93498e-05	4.38293e-08	1.51247e-05	1.17082e-08	8.69796e-08	1.12608e-06	0	8.22487e-07	9.30088e-08	7.37809e-07	2.85217e-06	0	0	4.2619e-07	8.75864e-07	2.10537e-07	4.06617e-06	3.8169e-05	1.86257e-07	1.16471e-06	5.65748e-06	1.39829e-06	4.49736e-07	6.1483e-06	4.22088e-06	0	4.84427e-07	9.915e-05
f__Peptoniphilaceae;g__Peptoniphilus	6.49768e-05	1.11142e-05	3.59984e-05	1.19276e-05	1.9462e-05	1.64042e-05	8.44879e-06	0.000206846	6.9168e-07	1.243e-05	3.84232e-05	3.39826e-06	1.75064e-05	7.86351e-06	3.14515e-05	1.64142e-05	1.4247e-05	5.97811e-05	2.91142e-05	4.99513e-06	4.07877e-05	1.30292e-05	8.59669e-06	3.12614e-05	3.27886e-05	1.78738e-05	2.48468e-05	1.13063e-05	8.59699e-06	6.66913e-06	4.03082e-06	5.79104e-05	7.20982e-06	0.000165177	1.27612e-05	2.16177e-05	8.22594e-06	6.14373e-05	7.50597e-05	0.000269601	3.24816e-05	4.49881e-05	2.00961e-05	4.1431e-06	1.86815e-06	2.32201e-05	7.01159e-05	4.73067e-05	2.34514e-05
f__Eggerthellaceae;g__Slackia	8.79873e-06	2.67146e-06	9.78157e-07	2.06838e-05	7.50242e-06	3.15128e-06	4.80953e-06	2.8038e-05	3.80541e-05	3.11863e-06	4.79418e-06	2.05896e-06	4.17457e-06	6.88559e-07	1.61202e-05	4.17453e-06	6.77756e-05	1.63957e-05	5.18972e-05	0.000163292	9.04167e-06	1.11816e-05	6.19095e-05	7.36824e-05	0.00026353	0.000341372	2.39784e-05	4.96661e-06	2.61471e-05	3.15296e-05	3.95762e-05	5.85309e-05	4.13462e-05	2.23371e-05	8.1669e-05	0.000329621	3.06257e-06	2.31897e-05	0.000164244	3.95326e-05	2.83666e-05	3.50649e-05	7.04027e-05	5.63934e-05	3.30441e-06	3.8109e-05	0.000190686	6.53918e-05	4.9755e-05
f__Flammeovirgaceae;g__Flammeovirga	6.69456e-06	1.61862e-06	2.13027e-05	0.000251375	2.07895e-06	0	0	3.78636e-06	1.73256e-07	0.000302719	4.12824e-08	0	0	6.55908e-05	1.45506e-06	0	0	6.68344e-07	1.57003e-05	0	1.40138e-06	3.55003e-05	1.52281e-06	0	2.36386e-07	1.52036e-06	5.38987e-08	0.000137143	0	4.27532e-05	1.27898e-05	3.93629e-08	0	0	0	2.93523e-07	3.5285e-05	3.59206e-06	1.52675e-07	0	0	4.82471e-06	0	7.01767e-08	0	0	0	0	1.94209e-05
f__Spirochaetaceae;g__Sphaerochaeta	1.15993e-05	8.84895e-07	6.86719e-07	1.62121e-07	5.54669e-06	2.38186e-06	8.70042e-07	4.83485e-06	1.15899e-05	3.44316e-06	1.10132e-05	9.35867e-08	2.25217e-05	0	6.8869e-06	3.78125e-08	9.69099e-06	3.29536e-05	6.80338e-08	2.54649e-06	8.307e-07	3.34048e-06	4.96141e-06	7.87408e-06	3.13056e-05	4.76565e-06	1.24076e-05	2.05699e-07	1.33688e-05	1.50919e-05	1.38462e-06	3.99895e-05	9.05767e-06	1.64462e-05	2.05962e-05	8.37379e-06	1.00416e-05	1.59583e-06	3.22701e-05	4.20636e-06	7.53353e-06	2.6754e-05	1.98004e-06	8.55158e-07	0	5.56147e-06	2.08845e-06	9.94016e-07	8.46275e-06
f__Rikenellaceae;g__Rikenella	4.36478e-05	6.55719e-06	8.02159e-06	1.38118e-05	0.000150806	4.5478e-05	0	3.11768e-05	1.6826e-05	3.71863e-05	1.86778e-05	0.000150389	9.92727e-05	0	3.06163e-05	0	4.85342e-05	0.000197362	6.45673e-06	4.45342e-05	4.66238e-05	2.53393e-05	0.000218366	5.24308e-05	6.67684e-05	1.07027e-05	8.45185e-05	1.45739e-05	5.39944e-05	9.64919e-07	2.96204e-05	6.34871e-05	1.34576e-05	2.959e-05	6.52779e-05	7.7822e-05	3.13135e-05	1.12645e-05	1.68442e-05	2.63394e-05	4.08413e-05	9.05936e-05	1.22332e-05	2.50758e-05	2.55383e-05	5.00067e-06	1.7945e-05	1.91019e-05	7.49375e-05
f__Lentimicrobiaceae;g__Lentimicrobium	2.23029e-06	5.18028e-07	0	0	0	0	0	0	0	1.1449e-06	0	0	0	0	4.21231e-08	0	0	9.89667e-07	0	0	3.61505e-07	3.48014e-06	6.99066e-06	0	3.74191e-07	0	1.88547e-06	0	0	0	4.17496e-06	0	0	0	0	4.67877e-07	2.54595e-08	8.36614e-07	2.07563e-08	0	1.5898e-08	1.42453e-07	0	1.47283e-05	0	0	1.25817e-07	0	2.55654e-06
f__Spirochaetaceae;g__Treponema	0.000163859	0.000190289	8.70231e-05	6.00672e-05	0.00010717	6.16734e-05	4.03384e-05	0.000188622	1.69655e-05	0.000108238	4.05311e-05	3.47322e-05	0.000124485	7.75896e-06	9.91365e-05	4.72932e-05	9.61428e-05	0.000104551	0.000105446	1.1307e-05	9.38597e-05	0.000101968	8.88908e-05	7.82639e-05	0.000127552	4.74433e-05	8.92193e-05	6.75908e-05	0.000101149	3.65912e-05	4.27101e-05	0.000170986	5.43847e-05	0.000117596	5.48234e-05	8.57897e-05	2.59901e-05	0.000101133	0.000210101	8.6709e-05	0.000161163	0.000192756	4.66454e-05	4.76024e-05	3.40019e-05	0.000142425	5.43151e-05	0.000105552	0.000111336
f__Coriobacteriaceae;g__Coriobacterium	5.92539e-07	1.99766e-06	0	6.00282e-07	1.01544e-06	6.76382e-09	7.18866e-07	3.40586e-08	6.08995e-06	7.78748e-07	7.15579e-07	4.21575e-08	0	9.40901e-08	1.85536e-06	0	1.26918e-05	2.98163e-06	0.000138313	2.09272e-05	1.69368e-06	1.06639e-05	8.40479e-06	1.17638e-05	4.89568e-05	2.10158e-05	1.0694e-05	2.68716e-05	2.5132e-06	2.32905e-06	1.71469e-06	1.62282e-05	1.25914e-05	2.47475e-07	8.91271e-05	5.42286e-06	1.37578e-07	2.43244e-06	3.19479e-05	1.58189e-05	1.18402e-05	6.95232e-05	2.3086e-05	3.74768e-05	5.64266e-07	8.46661e-06	0.000313926	1.38223e-06	3.6373e-05
f__Rikenellaceae;g__Mucinivorans	7.53393e-06	4.11202e-05	1.18985e-06	0	0.000145593	1.45348e-05	1.47997e-05	2.78403e-06	5.03694e-07	6.62919e-06	1.66474e-06	0	2.71057e-07	4.49798e-06	2.37498e-06	2.20204e-05	3.32058e-05	1.17108e-05	0	5.39534e-06	6.43257e-06	1.62022e-05	0.000121749	4.32644e-06	2.95712e-05	6.63248e-06	9.59467e-06	1.14095e-07	7.62054e-06	1.90819e-05	1.43879e-05	1.6048e-05	4.91673e-06	2.92721e-08	1.26444e-05	5.94215e-06	2.18395e-07	7.3389e-06	1.4903e-05	7.89256e-06	5.46915e-06	4.86203e-06	2.59031e-06	8.98562e-07	6.00674e-08	8.43695e-06	9.69562e-06	5.69933e-06	1.04575e-05
f__Saprospiraceae;g__Haliscomenobacter	5.12339e-07	1.84491e-05	0	0	2.96079e-06	5.29534e-07	0	1.71302e-06	3.17316e-07	1.00262e-07	3.08918e-06	0	0	0	7.41915e-07	0	4.11167e-06	1.14555e-06	0	0	1.29359e-06	9.07359e-07	0	1.04346e-06	4.93436e-06	0	9.64175e-07	2.35807e-06	7.36739e-07	0	1.34827e-05	1.35513e-06	0	0	0	1.19036e-06	6.86531e-07	0	8.03048e-06	0	1.74707e-05	0	5.79775e-07	5.71137e-07	0	6.5315e-07	0	0	3.34269e-06
f__Lachnospiraceae;g__Robinsoniella	0.000170969	5.65443e-05	2.32518e-05	3.16476e-05	0.000149617	5.8193e-05	0.000152456	0.000158409	5.37621e-05	3.49462e-05	7.93995e-05	2.30814e-05	1.56561e-05	3.71564e-07	0.000172088	0.000136125	0.000113179	0.000133495	0.000138752	2.08681e-05	6.60716e-05	5.01308e-05	0.000115055	9.1302e-05	0.000232075	9.99276e-05	0.000140813	5.94775e-05	6.36709e-05	0.00016471	8.44957e-05	0.00016057	0.000106321	0.000170522	0.000115221	0.000138437	7.34929e-05	9.62422e-05	0.000233886	0.000142233	0.000157154	0.000146616	7.20269e-05	7.2309e-05	3.81619e-05	0.000126512	7.7181e-05	0.000207375	0.000101462
f__Christensenellaceae;g__Christensenella	5.49923e-05	1.47301e-05	9.12707e-06	7.19689e-06	9.29205e-05	2.84184e-05	0.000166	3.46466e-05	7.74912e-06	9.35563e-06	2.13356e-05	6.0052e-05	2.20589e-06	4.46032e-07	2.63155e-05	4.8524e-06	0.000103049	5.19637e-05	2.6169e-06	9.25032e-06	4.97003e-06	1.40749e-05	2.81864e-05	4.04326e-05	7.26585e-05	3.89855e-05	4.15507e-05	2.55413e-06	2.60945e-05	2.79122e-05	2.29788e-05	8.74199e-05	1.83625e-05	2.7145e-05	5.54829e-05	2.57263e-05	4.58814e-06	4.86139e-05	0.000147717	1.21765e-05	8.97509e-05	6.60051e-05	2.41446e-05	6.79363e-06	1.84881e-05	2.1636e-05	1.32277e-05	2.07989e-05	4.98065e-05
f__Prevotellaceae;g__Hallella	0	0	0	0.000117248	0	0	0	5.16978e-06	0	0.000302262	0	0	8.91595e-06	0	0	0	0	0	4.15037e-05	1.73908e-07	0	7.37934e-08	1.31537e-06	0	3.57998e-06	2.88062e-07	0	0	0	0	0	1.25599e-06	0	3.16538e-06	1.39517e-07	0	5.16358e-07	2.74868e-07	1.75707e-06	0	0	4.14669e-06	0	4.59833e-05	0	0.000227929	0	0	0
f__Actinomycetaceae;g__Varibaculum	0	3.50158e-07	2.18102e-07	0	0	0	0	0	1.30789e-07	0	0	0	0	0	1.63714e-06	0	2.50078e-06	0	0	6.09107e-07	3.97699e-07	1.75013e-06	6.49613e-08	5.6107e-08	3.65937e-06	5.4897e-08	5.98365e-06	0	0.000299762	0	3.42938e-07	8.6451e-06	0	1.07485e-06	2.02946e-06	1.71242e-05	0	6.41144e-08	5.52825e-06	2.38725e-07	3.5645e-07	1.87307e-06	0	4.4962e-06	0	3.51295e-07	1.57699e-06	2.0261e-06	5.93904e-08
f__Flammeovirgaceae;g__Roseivirga	8.36664e-06	1.86094e-05	1.62534e-07	0	0	1.13626e-06	1.58341e-07	3.62544e-06	0	0	5.73658e-07	0	0	0	1.22e-06	0	0	6.99599e-06	1.02702e-07	0	0	0	1.30857e-07	6.25014e-07	1.27654e-06	0	1.3997e-06	0	1.58267e-06	0	2.13734e-07	0	0	0	2.24031e-06	1.05857e-06	0	3.32056e-07	3.91049e-06	0	0	0	2.09722e-06	4.90728e-07	0	0	0	8.40783e-07	1.40692e-07
f__Eubacteriaceae;g__Acetobacterium	4.46264e-05	1.04498e-05	5.71862e-06	2.33005e-06	4.84422e-05	4.55598e-05	5.46121e-06	4.12349e-05	3.22701e-06	2.25466e-05	3.32006e-05	3.98309e-06	4.53554e-06	2.27343e-07	6.98698e-05	3.01198e-05	3.80978e-05	2.30845e-05	2.90178e-05	1.29721e-05	3.06073e-05	1.60879e-05	2.4676e-05	1.81728e-05	4.89627e-05	4.63881e-05	7.52701e-05	9.29427e-06	1.88128e-05	2.96626e-05	2.5749e-05	9.67651e-05	1.18386e-05	2.6862e-05	3.56649e-05	3.49701e-05	4.05842e-05	5.49143e-05	5.17525e-05	5.97781e-05	6.83835e-06	7.84811e-05	1.2433e-05	8.51114e-06	3.55909e-05	4.15785e-05	1.47505e-05	4.87268e-05	2.37649e-05
f__Cytophagaceae;g__Runella	2.25903e-06	5.0266e-07	0	0.000196355	4.86332e-06	1.21169e-06	0	3.43566e-06	1.95632e-07	0.000284473	1.29921e-07	0	9.90115e-07	3.63446e-05	3.10027e-07	1.11823e-05	0	2.92659e-06	4.08103e-05	4.71964e-08	2.70101e-06	8.90637e-05	0	5.08508e-07	1.27755e-05	0	0	3.47313e-05	0	6.20209e-06	6.7007e-06	1.86557e-06	1.6921e-06	3.27527e-07	1.95605e-07	4.39349e-06	2.35116e-07	3.96502e-05	1.06099e-06	0	1.55719e-06	3.60665e-05	6.41545e-06	7.98425e-05	2.20783e-08	2.83444e-06	2.57342e-07	0	9.51269e-07
f__Flavobacteriaceae;g__Chryseobacterium	1.71876e-05	1.90059e-05	3.64279e-05	2.70161e-05	5.57717e-05	4.92068e-05	4.17041e-06	8.82285e-05	8.13406e-06	2.76933e-05	7.15027e-05	8.67335e-05	6.23202e-05	3.40175e-06	2.77294e-05	8.04249e-05	0.000113475	5.35584e-05	1.36836e-05	7.79976e-06	1.4645e-05	0.000107537	1.55293e-05	6.07748e-06	3.10905e-05	5.98901e-06	3.08965e-05	6.65178e-06	3.64331e-05	4.55603e-05	9.06789e-05	3.01518e-05	1.45354e-05	0.000200639	1.19943e-05	1.40048e-05	1.96832e-05	4.04089e-05	1.88549e-05	3.87094e-06	3.56748e-05	2.21876e-05	7.1168e-06	9.53536e-05	8.78127e-06	7.28148e-05	2.28065e-05	4.01527e-06	4.5298e-05
f__Carnobacteriaceae;g__Granulicatella	3.17155e-06	5.44425e-07	1.09305e-06	3.30865e-05	1.33082e-06	0	0.000261284	4.48544e-06	2.34092e-07	7.27614e-06	1.39261e-05	0	3.19572e-06	2.06047e-08	8.59059e-06	2.10386e-07	7.95442e-06	3.93223e-06	9.21094e-06	6.62373e-07	1.78064e-05	3.55009e-06	7.74165e-06	1.20497e-05	9.14648e-06	5.97826e-07	2.38736e-05	1.58317e-05	7.70362e-06	0	1.70466e-05	1.72432e-05	1.69897e-05	1.82267e-05	2.24015e-06	2.10686e-05	6.15362e-05	1.39255e-06	3.21041e-06	9.11373e-06	2.85104e-05	5.76183e-06	8.47466e-06	2.06816e-05	3.37196e-07	5.28725e-06	5.35725e-06	1.49718e-05	2.4838e-05
f__Flavobacteriaceae;g__Cellulophaga	4.42391e-06	2.1158e-07	4.67703e-06	6.77574e-08	1.34912e-06	9.27243e-07	0	6.67054e-06	3.25115e-07	5.20993e-07	3.38609e-07	9.66878e-07	4.19056e-05	6.4687e-08	5.86297e-07	1.17899e-07	1.75557e-05	5.23947e-06	8.9748e-05	5.36342e-07	7.62852e-07	2.22126e-06	5.71117e-06	2.58284e-06	3.84285e-06	1.29818e-06	2.83011e-06	1.73159e-07	9.59591e-06	0	4.70095e-07	2.88887e-06	2.47115e-05	0	5.90689e-07	4.38998e-06	0	3.85407e-07	6.94844e-07	3.49221e-06	8.67114e-06	2.76059e-06	2.47621e-06	2.64644e-07	3.09776e-06	6.17043e-07	1.65447e-07	0	6.36072e-07
f__Flavobacteriaceae;g__Riemerella	8.80074e-07	8.8175e-06	0	0	7.74213e-06	5.82041e-07	0	1.05115e-05	0	4.83758e-07	1.58291e-05	0	0	0	4.07918e-06	0	1.93267e-06	1.67747e-06	1.42581e-07	0	1.22296e-07	2.07408e-06	0	1.15938e-06	0	1.52214e-06	4.15559e-06	0	9.18183e-06	0	0	8.98304e-06	1.34936e-06	5.96384e-08	6.56967e-07	1.21413e-06	0	0	3.21059e-08	0	1.37623e-06	2.65511e-06	0	0	0	4.36712e-05	5.52976e-06	1.01733e-05	9.31522e-06
f__Cystobacteraceae;g__Stigmatella	5.81527e-06	1.17116e-05	3.06377e-05	0	1.74752e-06	4.5312e-06	1.89798e-05	3.81976e-05	4.49041e-07	0.000252262	7.74812e-06	1.6863e-07	1.15205e-05	1.64449e-06	9.15474e-07	7.79664e-07	1.14535e-06	7.043e-07	4.46755e-07	2.58636e-07	9.03033e-06	8.1856e-07	1.94613e-05	1.23211e-06	1.54693e-06	1.48832e-07	3.41111e-06	9.20612e-06	3.20261e-06	1.99445e-06	4.68422e-06	0	5.88507e-06	1.41807e-07	7.20839e-07	9.40953e-07	1.39773e-07	3.35389e-06	7.24166e-07	0	7.9444e-07	4.79672e-06	0	6.0196e-07	2.5379e-05	1.0547e-06	3.19925e-06	3.02415e-06	0
f__Bacillaceae;g__Ornithinibacillus	1.09895e-06	0	7.60242e-08	0	1.3306e-08	6.03818e-07	0.000240066	4.64093e-07	0	2.9396e-07	0	6.39967e-07	0	0	1.78573e-06	0	7.57761e-08	0	0	2.67269e-06	0	0	1.78643e-06	1.48805e-07	1.23178e-06	6.79942e-08	1.71566e-06	0	7.74825e-08	0	7.49793e-08	2.85446e-07	1.19479e-05	2.90843e-06	5.53121e-07	2.2765e-07	8.97604e-08	5.93912e-06	9.17842e-07	7.09631e-08	0	4.40173e-07	0	0	0	3.07582e-07	1.27094e-08	1.97353e-05	1.62143e-06
f__Oxalobacteraceae;g__Herminiimonas	1.90814e-06	0	1.08773e-06	0	0	3.4851e-06	0	0	7.52582e-08	6.04442e-05	1.00231e-05	0	0	0	1.84549e-07	0	0	0	3.67637e-05	0	7.41327e-06	0	0	0	0	0	0	0	0	0	0	0	0	0	0	0	1.56171e-07	5.36555e-07	0	0	0	3.78018e-07	7.16891e-08	0	0	6.50205e-05	0	0	9.15532e-07
f__Catabacteriaceae;g__Catabacter	3.15535e-05	4.47373e-06	3.7787e-06	2.79287e-07	4.73696e-05	4.86218e-06	3.62962e-06	2.10765e-05	9.28232e-07	5.86149e-06	1.11801e-06	5.20104e-05	8.23293e-07	3.21119e-08	7.86364e-06	6.3188e-06	2.34617e-05	8.38278e-05	1.28632e-06	3.19878e-06	2.81162e-06	1.44301e-05	1.54949e-05	2.39426e-05	3.34209e-05	3.95174e-06	2.46222e-05	6.44185e-08	3.69458e-06	1.2025e-06	2.1114e-06	3.5133e-05	2.06494e-06	8.56518e-06	2.01898e-05	1.75854e-05	3.24375e-06	1.94559e-05	8.32302e-05	6.57721e-06	7.60204e-06	4.02786e-05	7.24178e-06	4.49675e-06	1.87011e-06	7.26702e-06	4.63938e-06	3.45283e-06	8.14211e-06
f__Myxococcaceae;g__Corallococcus	3.10675e-05	2.16261e-06	0	0	1.77239e-06	6.846e-08	0	1.29e-05	5.78164e-08	1.20823e-05	0	0	0	0	2.4857e-06	0	4.71883e-07	1.7201e-06	0	1.1343e-06	0	0	6.64091e-06	4.9418e-07	1.38781e-06	1.89319e-07	5.21907e-06	0	2.58355e-07	0	0	5.0095e-06	1.02048e-06	6.38131e-07	8.43893e-07	1.84608e-05	1.43252e-05	0	4.1238e-06	3.01976e-07	2.66385e-05	1.08191e-05	2.03169e-06	1.31221e-07	1.23126e-07	1.95024e-06	0	1.40625e-06	6.84081e-07
f__Clostridiaceae;g__Geosporobacter	7.4136e-06	5.379e-06	3.80056e-06	7.91075e-07	3.08932e-05	1.28793e-05	3.46994e-08	1.24437e-05	1.74668e-07	2.00842e-06	1.2297e-06	7.86442e-06	5.33312e-07	2.58748e-06	5.86168e-06	0	2.99266e-06	1.0268e-05	5.67035e-06	8.99842e-07	3.53393e-07	2.48606e-06	5.16865e-06	3.71097e-06	7.9107e-06	5.59095e-07	1.18052e-05	3.83329e-06	2.10646e-06	5.48414e-06	6.05499e-07	1.7347e-05	4.16367e-06	2.95559e-06	2.72837e-05	1.85706e-06	2.20377e-07	7.26876e-06	2.7613e-05	1.04128e-06	4.85381e-06	1.11834e-05	1.55349e-06	7.80872e-07	1.33149e-06	3.53733e-06	3.36485e-06	3.08603e-06	2.51462e-05
f__Enterobacteriaceae;g__Cronobacter	0	8.5611e-08	1.38159e-06	2.83019e-05	1.10422e-06	1.19595e-06	2.02583e-07	6.15141e-07	1.36952e-06	2.848e-06	6.55134e-07	1.18408e-07	4.23527e-06	6.93672e-06	9.51078e-06	1.21658e-07	6.12972e-06	1.01337e-06	3.31639e-07	1.07587e-05	0	6.27537e-06	0	8.25891e-06	1.09506e-07	4.92056e-06	2.77701e-06	2.57937e-06	1.92786e-07	2.7013e-07	1.19027e-05	4.61155e-07	1.23548e-07	2.61209e-06	0.000231027	0	2.473e-06	5.60019e-07	1.75711e-06	0	4.59125e-07	2.76185e-07	1.00183e-05	9.42198e-07	3.02789e-07	3.03392e-06	1.35423e-06	0	0
f__Porphyromonadaceae;g__Macellibacteroides	2.13919e-06	6.87952e-06	3.78772e-06	0.000115449	2.11492e-05	1.37749e-06	0	5.3832e-05	2.95069e-07	5.21089e-05	9.3331e-06	7.77571e-06	5.82896e-07	3.95732e-07	4.55689e-06	8.78222e-05	1.89489e-05	1.97347e-05	6.44265e-05	1.33917e-06	7.54817e-06	1.83271e-05	3.01862e-05	3.4305e-06	2.21317e-05	2.7806e-06	6.74087e-06	4.57035e-06	7.84649e-07	2.91001e-05	6.83358e-05	1.96077e-05	1.24973e-06	3.71325e-06	1.23488e-05	1.34887e-05	2.06363e-06	3.6963e-05	4.18336e-06	1.93293e-06	7.60258e-06	6.98699e-06	1.00561e-05	6.65068e-05	8.65882e-06	0.000132219	3.35398e-06	3.36374e-06	1.48653e-05
f__Bartonellaceae;g__Bartonella	0	0	0	0	1.5117e-08	1.81794e-06	0	1.02434e-05	1.48689e-08	0	0	0.000228333	0	5.94035e-08	0	0	5.12527e-07	6.96355e-05	1.16908e-06	0	5.24697e-05	7.71284e-06	0	0	0	0	2.1909e-05	1.55003e-08	0	6.44501e-08	0	4.36341e-05	0	0	0	0	2.89985e-08	0	1.43874e-08	9.25577e-06	0	9.35502e-08	0	0	0	0	0	0	1.277e-05
f__Pasteurellaceae;g__Actinobacillus	1.11307e-06	8.56275e-06	5.66556e-06	7.64074e-08	2.93149e-05	4.34732e-07	1.8388e-06	1.08654e-05	9.72426e-06	8.41504e-06	8.58695e-06	1.80356e-07	4.64836e-06	4.45526e-08	5.84257e-06	0	9.51793e-05	4.11198e-06	1.42527e-05	1.00161e-05	1.25376e-06	1.09714e-06	3.6511e-06	4.67775e-06	4.47832e-06	3.72572e-06	5.59984e-06	2.79005e-07	9.26469e-07	6.22327e-06	6.94452e-06	4.21201e-06	2.78219e-06	1.26752e-06	2.05416e-05	2.54874e-06	9.02968e-05	5.89751e-06	6.13681e-06	1.27669e-07	8.97025e-08	7.16076e-06	6.93832e-05	1.17692e-05	3.31831e-05	1.32353e-06	2.09313e-06	4.29248e-05	4.65069e-06
f__Synergistaceae;g__Jonquetella	2.13552e-05	2.04473e-07	1.03232e-06	0	2.86586e-05	3.58e-06	0	3.00924e-06	9.69877e-05	2.82249e-07	0	1.68526e-07	2.62327e-05	3.91076e-06	3.87956e-06	0	2.3067e-06	2.58508e-06	5.63973e-07	0	8.20854e-07	3.56018e-05	1.41249e-05	0.000102117	7.93162e-05	4.69835e-05	1.82294e-06	2.93441e-06	9.47372e-08	1.01391e-06	6.07087e-07	7.33735e-05	1.52997e-06	3.86204e-06	1.7844e-07	0.000160662	2.44326e-07	0.000225691	0.000110413	1.47331e-06	3.44426e-06	1.92925e-05	9.60911e-08	0	4.03968e-07	3.74645e-05	1.66385e-07	7.9866e-07	5.93904e-08
f__Prolixibacteraceae;g__Draconibacterium	1.23723e-06	5.76711e-06	0	0	2.15014e-05	7.71196e-06	0	5.16657e-05	7.45626e-08	2.33801e-06	5.20912e-07	0	8.76747e-06	6.98955e-07	2.78628e-07	0	0	2.35011e-05	3.96906e-05	2.10484e-07	1.01797e-06	2.27053e-05	2.20162e-05	1.2203e-06	6.29196e-06	7.01302e-07	1.24713e-05	0	1.28064e-07	3.9288e-06	1.70769e-06	2.68479e-06	1.4682e-06	3.10526e-08	2.07292e-07	1.35304e-05	0	1.45989e-07	9.55368e-06	0	1.69796e-06	2.012e-06	0	7.71246e-06	0	0.000224466	7.25546e-07	2.42579e-08	6.07211e-06
f__Lachnospiraceae;g__Lachnobacterium	5.60986e-05	4.90656e-05	9.50111e-06	2.17194e-05	7.73865e-06	1.53089e-05	2.36471e-06	3.88443e-05	4.00356e-06	1.46232e-05	2.3852e-05	0.000224413	6.75835e-06	2.57514e-06	2.82818e-05	3.36181e-06	3.93803e-05	4.23315e-05	1.25582e-05	7.87832e-06	5.79666e-05	1.40948e-05	2.03004e-05	4.68855e-05	2.53575e-05	1.12643e-05	5.50573e-05	1.43011e-05	9.95199e-06	7.13103e-06	1.08849e-05	5.85641e-05	2.26746e-05	2.33795e-05	2.26618e-05	8.14298e-06	4.77458e-05	4.74463e-06	5.82271e-05	6.85684e-06	2.06879e-05	5.02812e-05	7.31902e-06	1.64051e-05	2.46437e-06	4.94263e-05	6.55863e-06	2.11259e-05	8.49553e-05
f__Pasteurellaceae;g__Aggregatibacter	2.99333e-06	3.3898e-07	4.0482e-06	0	0	3.29965e-08	5.97584e-05	2.56442e-07	1.05805e-06	0.00012978	1.01873e-07	0.00022431	1.83475e-07	2.94437e-07	0.000172705	4.43934e-06	8.89759e-08	3.42083e-05	6.91069e-08	0	6.98721e-07	3.93423e-06	7.70147e-07	0	2.78026e-07	0	2.07092e-05	0	0	1.91803e-07	0	2.2465e-05	6.22553e-07	3.58072e-07	0	0	8.17384e-08	3.05702e-05	1.05975e-07	5.74346e-06	1.27214e-07	2.64318e-08	1.15162e-06	8.67477e-05	3.73605e-07	3.80102e-06	1.86556e-07	0	7.53023e-06
f__Paenibacillaceae;g__Brevibacillus	3.56622e-05	5.87999e-06	5.33441e-06	9.6331e-07	1.55208e-05	1.13176e-05	5.33101e-06	3.46146e-05	9.54272e-07	3.55616e-06	5.43114e-06	1.34663e-05	2.05152e-05	0	6.69168e-06	2.35895e-06	1.37007e-05	1.70386e-05	2.95181e-07	2.26955e-06	2.21454e-05	6.65875e-06	2.00301e-05	2.26236e-05	2.77983e-05	7.86182e-06	3.44443e-05	7.13845e-06	1.26242e-05	6.20542e-06	6.9998e-05	1.13861e-05	4.57407e-06	1.04762e-05	2.6836e-05	1.17465e-05	3.11533e-06	1.65945e-06	7.81499e-05	5.2969e-05	4.39687e-05	5.08916e-05	5.06667e-06	6.92408e-07	3.19068e-08	1.09303e-05	3.74542e-05	2.16543e-05	3.18246e-05
f__Peptostreptococcaceae;g__Peptostreptococcus	7.4788e-05	1.63109e-05	1.24635e-05	1.07981e-06	3.07969e-06	2.16567e-05	1.26381e-06	5.66874e-05	2.71811e-06	9.27555e-06	8.18761e-06	8.5569e-05	1.7326e-05	1.11126e-07	2.37718e-05	1.46508e-06	0.00022245	1.73316e-05	5.48387e-07	2.03121e-06	8.2179e-06	8.35226e-06	1.20211e-05	2.16325e-05	6.34651e-06	9.44607e-06	2.39005e-05	1.88599e-06	2.03528e-05	1.53601e-05	2.82378e-06	2.61865e-05	1.45216e-05	1.14284e-05	1.33252e-05	3.44511e-05	1.90335e-05	1.92221e-05	7.93111e-06	4.80359e-05	8.85272e-06	2.11051e-05	8.18369e-06	1.32385e-05	2.26624e-07	2.76599e-05	1.14474e-05	1.23018e-05	5.49994e-06
f__Cytophagaceae;g__Spirosoma	6.55564e-06	1.59764e-06	1.01859e-06	1.40581e-07	7.41406e-05	4.23076e-06	0	2.74853e-06	1.62357e-06	1.01768e-06	2.30152e-07	0.000218453	4.0727e-06	7.97721e-08	8.0322e-07	0	0	4.8517e-05	0	4.96394e-07	1.34918e-06	6.62251e-06	8.81998e-06	1.12346e-06	2.11017e-06	3.24824e-07	2.15175e-05	6.92478e-08	0	1.73501e-06	0	2.1117e-05	0	0	4.89754e-07	1.09947e-06	0	0	6.18409e-06	5.59381e-06	3.10907e-06	2.55401e-06	3.65387e-06	0	0	4.09372e-07	3.40863e-06	0	7.69099e-06
f__Vibrionaceae;g__Photobacterium	8.0385e-06	2.19278e-06	6.9155e-06	1.24768e-05	7.27725e-06	1.1299e-05	4.08168e-06	1.26142e-05	1.3223e-06	4.71959e-07	0	0	0	1.08672e-06	3.00105e-06	2.29956e-06	1.11808e-06	2.9161e-05	4.46755e-06	7.53177e-07	1.39615e-05	3.05192e-06	2.14385e-06	5.54566e-06	2.88695e-05	7.48529e-06	1.36698e-05	6.76736e-07	1.39023e-06	1.04855e-05	1.27341e-05	1.42408e-05	1.46208e-06	1.94348e-06	9.61119e-07	4.86348e-06	2.32954e-06	9.23246e-05	7.31249e-06	5.84321e-06	2.50835e-07	3.19611e-06	2.24744e-06	1.37048e-06	1.37797e-05	2.17736e-06	5.07009e-06	2.27753e-06	9.86674e-06
f__Nocardiaceae;g__Nocardia	1.36866e-05	0	6.57697e-08	1.59146e-06	7.52755e-05	5.63013e-06	2.94982e-07	9.28721e-06	0	2.22237e-07	0	0	3.4972e-08	0	6.58389e-07	0	8.29078e-05	6.2981e-06	0	5.11256e-06	4.07567e-05	1.24373e-06	3.58426e-06	1.2123e-06	1.77167e-06	7.57872e-07	2.84602e-06	0	6.11365e-07	0	7.23846e-06	5.41085e-06	3.91956e-07	2.36627e-07	4.47216e-06	3.51011e-06	0	1.31517e-05	1.71931e-06	0	9.03518e-06	7.37176e-07	5.28655e-06	0	1.81673e-06	3.20152e-05	1.21673e-06	4.25626e-07	3.42978e-07
f__Acidaminococcaceae;g__Succiniclasticum	3.48281e-06	1.32225e-05	4.44442e-06	9.79707e-06	8.27901e-06	4.21197e-05	0	0.000115416	1.05928e-07	9.71715e-06	7.55903e-06	1.1865e-05	3.81562e-05	4.57489e-07	2.20586e-05	0	0.000212833	4.07512e-06	0.000167813	0	4.64094e-06	5.85921e-07	6.28945e-06	1.64911e-05	2.37061e-05	1.22547e-05	3.55373e-06	0	1.83963e-05	2.06569e-07	1.24659e-06	2.49614e-06	1.491e-06	8.7713e-06	1.90902e-06	5.86363e-06	1.08681e-05	0.000116486	1.09046e-05	0.000132528	2.75131e-05	2.6338e-05	2.01753e-06	1.55724e-05	0	5.72394e-07	3.6576e-06	3.56857e-05	5.44989e-06
f__Lachnospiraceae;g__Anaerobium	8.3674e-05	5.80889e-05	8.29313e-06	1.89017e-05	7.036e-05	3.50989e-05	0.00016581	5.14672e-05	2.36e-05	2.04923e-05	1.37697e-05	1.85842e-05	7.43647e-06	2.12846e-06	0.000117672	2.93932e-05	0.00021255	5.93244e-05	2.7614e-05	6.92302e-06	6.31286e-05	2.48684e-05	5.5867e-05	7.91633e-05	9.27306e-05	3.47663e-05	8.98968e-05	3.29454e-05	0.000136488	8.83613e-05	8.38662e-05	0.000122529	3.39983e-05	4.04857e-05	3.71226e-05	3.45785e-05	4.5744e-05	5.95905e-05	0.000128836	7.15947e-05	4.6915e-05	0.000135215	1.58376e-05	2.71763e-05	1.93184e-05	6.52546e-05	4.96277e-05	9.07017e-05	5.53217e-05
f__Nakamurellaceae;g__Nakamurella	0	6.64496e-05	0.000209269	0	0	3.86426e-06	0	0	0.00013262	2.27801e-07	0	0	0	0	1.76145e-05	0	6.70327e-08	1.21898e-07	0	0	0	0	3.49792e-08	1.32154e-05	9.96316e-06	6.43984e-08	5.70258e-07	0	0	0	0	1.28209e-06	0	6.13588e-08	0.000132242	0	0	0	1.48296e-05	8.64344e-06	4.55844e-07	5.20502e-07	0	2.83646e-07	0	0	0	2.58731e-06	1.26451e-07
f__Sporolactobacillaceae;g__Sporolactobacillus	5.03372e-06	4.19325e-07	3.97205e-08	2.95772e-07	3.67214e-07	0	3.48261e-07	4.6828e-06	3.05035e-07	6.0383e-06	2.1163e-07	8.20273e-06	2.40244e-05	0	1.40291e-05	3.92995e-08	1.98684e-06	5.53636e-07	3.76479e-07	2.39499e-06	3.46183e-05	4.24995e-06	1.41674e-05	2.07422e-06	2.52812e-05	2.26528e-06	3.17822e-06	1.96493e-06	5.17492e-06	5.31913e-07	6.11814e-07	5.687e-06	1.6052e-07	5.63719e-06	3.68155e-06	1.98234e-07	7.84067e-07	8.34622e-07	1.30903e-06	0.000170187	9.06622e-05	5.6722e-06	1.21909e-06	7.40524e-07	8.54437e-07	5.79359e-07	7.76976e-06	2.4326e-07	6.07383e-07
f__Erysipelotrichaceae;g__Faecalitalea	7.32822e-05	7.54007e-05	1.96186e-05	5.69092e-05	9.06274e-05	4.61886e-05	1.31272e-05	7.68745e-05	0.000105014	2.08733e-05	2.3239e-05	5.05435e-05	2.33924e-05	2.3356e-06	0.000128591	0.000110887	0.00010598	8.11823e-05	8.61834e-05	1.89811e-05	0.000100273	3.80705e-05	5.20512e-05	9.77693e-05	0.000105354	6.81096e-05	7.77005e-05	4.13948e-05	5.46735e-05	7.61194e-05	6.2585e-05	9.91235e-05	0.000135548	8.92638e-05	9.01154e-05	9.55307e-05	9.49372e-05	0.000204917	0.000143838	5.9469e-05	9.52452e-05	0.000110751	6.18283e-05	9.35877e-05	7.05251e-05	0.000112406	0.000128247	0.000169827	0.000169536
f__Staphylococcaceae;g__Staphylococcus	7.80361e-05	1.98853e-05	1.49956e-05	1.80998e-05	2.46983e-05	1.87582e-05	2.10037e-05	9.71767e-05	1.18962e-05	1.61859e-05	3.16344e-06	4.27816e-06	4.50307e-06	0.000200438	1.79777e-05	2.21738e-06	2.42197e-05	1.78216e-05	5.28559e-06	8.32538e-05	3.13106e-06	5.91983e-05	1.02919e-05	5.19375e-05	3.101e-05	5.938e-05	1.84219e-05	2.67961e-05	2.7376e-05	1.06429e-05	1.71945e-05	5.73734e-05	6.08797e-06	1.32646e-05	2.06182e-05	3.49823e-05	4.58399e-06	2.51937e-05	4.3843e-05	7.42863e-06	2.17684e-05	5.58849e-05	0.000115705	6.02177e-06	1.05596e-05	4.02555e-05	1.55521e-05	5.76508e-06	5.31327e-05
f__Unclassified;g__Tepidimicrobium	8.62998e-06	4.88684e-06	7.00612e-06	3.60929e-07	1.23847e-06	2.16854e-05	0	3.302e-05	4.43132e-08	1.05896e-07	2.65581e-05	1.43335e-07	0	0	2.07302e-05	4.27083e-06	0.000193323	1.56145e-06	6.42813e-08	3.46117e-07	0	1.19536e-06	5.33638e-07	1.71871e-06	1.01535e-05	2.60436e-07	5.54391e-06	9.5138e-07	4.74071e-08	0	2.93603e-07	5.15936e-06	4.36234e-06	5.50424e-07	6.00982e-06	4.46794e-06	4.9951e-07	0	3.86031e-05	1.01893e-07	1.81932e-05	1.00359e-05	9.00515e-07	5.51707e-06	0	3.63397e-06	2.48122e-05	4.34698e-06	1.18494e-05
f__Peptococcaceae;g__Desulfotomaculum	6.43418e-05	1.21545e-05	4.50932e-06	3.02224e-05	6.44444e-05	9.95061e-06	6.54072e-06	4.42152e-05	3.29922e-06	1.69839e-05	1.17207e-05	8.17539e-06	2.74277e-06	9.04726e-07	3.10698e-05	5.13716e-06	0.00019309	4.96287e-05	1.91331e-05	4.57426e-06	9.20855e-06	5.32752e-06	3.37722e-05	1.88679e-05	6.42541e-05	2.58483e-05	5.01224e-05	1.15817e-05	1.74409e-05	1.63072e-05	4.27154e-05	5.40893e-05	8.98803e-06	2.3376e-05	3.51326e-05	1.71229e-05	3.16286e-05	1.6102e-05	9.18188e-05	7.88333e-06	2.70273e-05	0.000103708	1.41476e-05	4.49149e-06	1.44844e-05	1.43643e-05	1.6712e-05	1.57722e-05	3.32619e-05
f__Unclassified;g__Candidatus Izimaplasma	6.72948e-06	0	1.60073e-05	0	1.95618e-07	9.6078e-07	2.05607e-07	1.0045e-05	0	1.6596e-07	3.20598e-07	0	5.28818e-07	2.00819e-07	0	0	4.20734e-06	4.4935e-07	6.00119e-07	1.5291e-07	3.475e-05	6.60598e-06	0	2.10582e-06	6.39003e-05	2.99936e-06	3.6082e-06	0	1.3433e-07	2.31828e-07	4.04805e-06	5.72786e-06	1.29858e-06	2.88404e-06	7.15598e-06	0	1.04308e-06	2.04783e-07	1.61447e-06	0	1.46785e-05	3.18546e-06	1.15162e-06	0	2.50619e-08	4.18371e-07	0	2.71998e-06	7.48791e-07
f__Chitinophagaceae;g__Flavihumibacter	2.36821e-07	0	5.18485e-06	0	0	0	0	7.81456e-07	0	0	0	0	2.16588e-08	4.08158e-06	8.07772e-07	0	0	0	0	8.36908e-07	0	0	0	9.91139e-07	0	0	6.31428e-08	0	0	0	6.29824e-06	0	0	0	0	0	0	0	0	0	7.02338e-06	0	0	2.03806e-05	0	0	1.13292e-07	0	1.38012e-06
f__Aurantimonadaceae;g__Martelella	0	0.000189559	0	0	1.19149e-06	0	0	0	0	0	0	0	0	0	0	0	0	9.56877e-06	0	0	3.76501e-06	0	0	1.94186e-07	0	9.4999e-08	0	0	3.06633e-07	0	0	0	2.61297e-06	1.08618e-06	1.49139e-07	0	9.91295e-08	0	0	0	1.92129e-07	9.59792e-08	1.82019e-07	1.92115e-07	0	5.19557e-08	0	0	1.90601e-07
f__Lactobacillaceae;g__Sharpea	5.49696e-06	6.69617e-05	0.000185759	4.83941e-05	9.44153e-06	7.41404e-06	3.13438e-06	1.86089e-05	0.000145155	3.58294e-06	1.37991e-06	6.01905e-06	8.71868e-06	1.6188e-07	0.00014511	1.99314e-05	7.28529e-06	1.9139e-05	2.23919e-05	1.86377e-06	0.00010429	9.42166e-06	1.87423e-05	6.53999e-05	2.83343e-05	9.57538e-06	3.33284e-05	8.83168e-06	4.38935e-05	2.10018e-05	3.88205e-06	2.05943e-05	8.61537e-06	1.24219e-05	0.000148071	3.12035e-06	3.45944e-06	1.28691e-05	2.79138e-05	2.1283e-05	1.20532e-05	6.75011e-05	1.08097e-05	7.76417e-06	4.74911e-05	1.62661e-05	5.70022e-06	6.04429e-06	3.30905e-05
f__Peptococcaceae;g__Desulfitobacterium	0.000111399	1.9688e-05	1.24969e-05	1.62096e-05	8.51777e-05	4.55531e-05	1.60983e-05	8.97101e-05	2.52665e-05	0.000134237	1.79591e-05	1.61889e-05	8.66163e-05	1.39878e-06	4.43253e-05	1.93973e-05	8.61595e-05	8.86077e-05	2.98418e-05	7.2941e-05	2.24731e-05	1.5681e-05	6.62261e-05	5.22784e-05	7.31328e-05	3.47282e-05	0.000116697	3.80748e-05	2.80063e-05	1.7551e-05	3.75212e-05	0.000108236	3.60769e-05	4.74439e-05	6.29093e-05	7.3526e-05	2.40831e-05	0.000102161	0.000136742	1.40806e-05	0.00016003	0.00014006	4.31122e-05	7.72867e-05	1.9485e-05	6.59068e-05	3.68762e-05	4.16363e-05	3.92083e-05
f__Streptococcaceae;g__Lactococcus	2.64917e-05	5.41418e-06	1.75745e-05	2.33387e-06	3.41536e-06	2.00803e-06	3.39825e-05	9.21517e-06	1.77789e-06	1.63608e-05	4.69212e-06	0.000105152	5.71823e-05	5.22028e-05	5.8071e-05	5.96399e-06	3.20744e-05	0.000130498	1.52431e-06	3.99752e-06	2.08744e-05	5.78541e-05	2.98694e-05	2.76036e-05	1.5471e-05	9.26353e-05	4.68248e-05	7.82096e-06	7.42322e-06	2.32907e-05	7.70099e-06	3.10591e-05	1.05662e-05	6.88406e-05	2.67078e-05	1.46614e-05	7.91108e-05	9.68474e-06	2.37766e-05	2.98252e-05	9.81757e-05	0.000181804	3.4471e-05	5.33733e-05	4.30252e-06	3.62819e-05	1.92939e-05	1.59789e-05	5.24097e-05
f__Pasteurellaceae;g__Chelonobacter	0	6.63964e-05	0.000179651	2.84351e-08	0	3.79256e-07	0	0	0.000125714	2.09366e-07	0	0	0	1.76573e-08	1.63812e-05	0	0	0	0	0	0	0	1.90962e-08	1.28504e-05	1.31845e-05	0	0	0	0	0	0	1.05588e-06	0	0	0.000121986	0	0	0	1.00585e-05	1.1829e-05	0	0	0	1.95518e-07	0	0	6.57155e-08	1.62356e-08	3.80348e-08
f__Bifidobacteriaceae;g__Alloscardovia	1.11087e-05	1.18506e-06	1.40701e-07	0	2.17122e-05	3.03155e-05	0	0.00017862	2.28039e-06	1.47592e-06	7.84796e-08	1.16716e-06	5.20402e-08	0	4.5021e-07	0	4.63789e-07	1.80113e-05	3.57404e-08	7.42799e-08	2.88699e-07	5.20779e-06	3.80438e-07	1.65318e-06	2.89216e-06	1.58322e-06	3.70247e-06	1.59079e-05	8.11605e-05	0	0	0.000115893	2.09907e-06	2.10692e-06	2.00372e-05	3.2167e-05	4.50879e-08	5.31868e-06	1.16245e-05	2.48955e-06	3.52737e-07	5.97154e-06	2.51857e-07	3.18863e-05	3.95644e-08	5.71621e-07	1.36633e-06	1.03124e-06	2.2925e-06
f__Porphyromonadaceae;g__Petrimonas	5.30956e-06	0	5.02296e-05	0	2.56134e-05	1.05907e-07	1.65698e-06	0	0	2.54642e-06	3.63086e-08	0	0	2.09446e-05	1.61586e-05	0	3.40369e-06	3.0548e-07	2.01198e-06	1.84533e-06	0	1.77519e-07	1.4607e-05	1.82793e-06	6.22729e-06	0	3.12512e-07	0	2.91786e-07	1.88845e-07	1.4018e-06	1.61479e-05	4.52698e-06	0	1.49736e-06	7.23287e-06	0	0	2.18071e-06	2.04956e-07	1.19335e-06	1.43025e-05	6.86222e-08	3.15713e-08	0	6.13119e-06	3.01658e-08	2.06407e-05	1.35594e-05
f__Pectobacteriaceae;g__Pectobacterium	5.90716e-08	1.34848e-07	0	4.4032e-06	0	8.13913e-08	1.63996e-07	8.17803e-08	0	1.2396e-07	2.06195e-06	1.13926e-06	0	2.06998e-07	1.20346e-07	0	0	4.06327e-06	0	2.1553e-07	0	8.88997e-05	1.10093e-06	0	0	0	3.35446e-08	3.56836e-06	0	0	5.53593e-05	5.14955e-07	1.31827e-06	3.30638e-08	0.000175945	1.22271e-06	8.90981e-07	2.16802e-07	1.17697e-07	3.28893e-07	1.4587e-06	9.95215e-07	0	0	0	2.48865e-06	1.56003e-05	0	4.75018e-07
f__Lachnospiraceae;g__Stomatobaculum	2.06924e-05	1.39912e-05	2.57843e-06	1.57518e-05	1.41292e-05	4.8156e-06	2.21789e-05	3.19748e-05	2.80255e-06	9.9089e-06	2.86208e-05	1.80839e-06	2.8269e-06	7.37442e-07	1.22077e-05	1.98675e-07	2.31272e-05	2.99667e-05	2.97799e-05	1.23995e-06	2.44017e-05	7.80526e-06	3.38231e-05	1.32558e-05	1.44159e-05	1.36938e-05	5.95554e-05	1.49848e-05	1.12061e-05	9.48885e-06	1.74963e-06	4.02541e-05	2.6035e-05	3.30482e-05	1.81492e-05	2.07048e-05	1.44187e-05	2.65445e-05	2.70859e-05	0.000173778	2.98198e-05	3.54268e-05	9.35307e-07	9.66419e-06	8.33508e-06	2.35384e-05	1.61605e-06	6.85175e-05	1.15027e-05
f__Nocardiaceae;g__Rhodococcus	4.46565e-08	1.28667e-06	0	0	7.46568e-07	2.70767e-06	0	4.80076e-08	1.1954e-06	9.8999e-08	0	0	0	0	0	0	0	0	0	0	0	0	0	0	2.94672e-06	5.19181e-08	1.00016e-06	0	0	0	3.6224e-06	2.50423e-06	1.60022e-06	4.35584e-08	1.22735e-06	2.8903e-07	0.000172877	0	8.76792e-07	1.68654e-06	2.78324e-07	7.40905e-07	1.17956e-05	0	0	9.25628e-08	2.37699e-07	2.11118e-07	5.21145e-06
f__Anaerolineaceae;g__Flexilinea	7.05123e-05	4.38749e-06	1.63815e-06	5.9561e-07	3.12984e-05	1.70996e-05	2.93099e-08	4.33776e-05	1.89541e-06	2.77829e-06	2.14793e-07	1.02888e-06	0	1.03234e-07	3.62587e-05	1.38045e-07	9.58847e-05	3.97715e-05	0	5.6363e-06	1.24202e-05	1.16468e-05	9.50838e-06	9.92188e-06	8.79741e-05	1.13528e-05	2.65494e-05	4.2895e-07	1.25936e-05	3.51192e-06	3.58101e-06	1.03537e-05	8.37365e-06	7.35159e-05	1.28399e-05	1.04898e-05	1.89054e-05	9.15368e-06	3.94956e-05	7.44603e-06	1.23464e-05	2.08085e-05	5.08111e-06	3.31229e-06	1.50563e-06	5.77323e-06	7.20604e-07	6.97496e-06	4.21593e-06
f__Fusobacteriaceae;g__Ilyobacter	1.5685e-06	6.44201e-08	1.40005e-07	0	1.95618e-08	0	0	1.11416e-06	0	9.58142e-07	1.57304e-06	0	0.000165902	0	0	0	1.68539e-06	0	4.84619e-06	0	3.5794e-05	0	4.95705e-06	0	0	0	0	0	0	0	8.81042e-06	3.5563e-07	6.55756e-06	0	0	0	0	0	1.85618e-06	0	0	1.56778e-06	7.79833e-07	0	0	6.93629e-08	0	0	2.11421e-06
f__Chitinophagaceae;g__Arachidicoccus	7.70417e-06	1.73505e-07	5.86086e-06	0	4.60122e-07	1.70664e-06	0	5.12359e-06	0	3.53959e-07	8.70721e-07	0	1.68352e-07	1.34549e-07	3.92677e-07	0	6.29675e-07	1.18747e-05	0	5.69683e-08	0	8.5505e-07	0	0	4.71291e-07	0	0	0	4.03529e-06	2.28083e-08	1.50673e-06	9.26932e-08	0	0	1.3903e-06	2.13785e-06	0	0	4.15188e-07	6.1639e-08	1.37062e-05	2.42303e-06	2.44111e-06	0	0	0	9.19148e-08	0	7.90343e-07
f__Cyanothecaceae;g__Cyanothece	7.8619e-06	9.92507e-07	6.22381e-07	2.64826e-08	1.17022e-07	9.15652e-07	0	0.000164452	1.18585e-07	1.29494e-07	0	0	2.43316e-07	0	2.9831e-06	0	1.53298e-06	0	0	0	2.74788e-07	5.27325e-06	0	2.54138e-07	1.18711e-06	0	3.62596e-06	0	1.28676e-07	0	0	5.05896e-08	1.90108e-06	0	4.5687e-07	1.40541e-06	0	1.27514e-06	1.39825e-06	3.20574e-05	0	2.23662e-06	4.58298e-07	0	0	0	0	9.03067e-07	2.10138e-06
f__Ignavibacteriaceae;g__Ignavibacterium	0	0	0	0	0	0	0	0	0	6.17164e-08	0	0	0	0	0	0	1.25329e-06	0	0	0	0	0	0	1.72419e-07	6.37727e-07	0	6.47971e-07	0	0	0	0	0	0	0	1.73219e-06	1.04524e-05	0	0	1.97002e-07	0	6.14135e-07	0	0	0	0	0	0	0	1.20761e-06
f__Caldicoprobacteraceae;g__Caldicoprobacter	1.44555e-05	1.21937e-06	2.10428e-06	4.17837e-08	3.17191e-05	4.03432e-06	0	3.68344e-05	1.26312e-06	3.66456e-06	4.26943e-06	0	1.05887e-06	0	4.89418e-06	6.72418e-05	3.38409e-05	3.6148e-05	1.11426e-05	1.21606e-07	2.94912e-05	1.78725e-06	7.31698e-06	1.34055e-05	4.54816e-05	5.2347e-06	2.45823e-05	1.84931e-06	7.51197e-06	1.09725e-07	1.20047e-05	6.22561e-05	6.65153e-06	5.76163e-06	8.9535e-06	9.6398e-06	4.60519e-06	8.0765e-06	0.00010554	1.43536e-05	6.37699e-06	5.7347e-05	2.47711e-06	1.42709e-06	6.21525e-06	7.28442e-06	2.62654e-06	3.95011e-06	1.12465e-05
f__Peptococcaceae;g__Desulfosporosinus	8.78642e-05	5.58679e-05	2.01203e-05	8.06969e-05	0.000162419	6.22678e-05	6.11876e-06	0.000155294	3.64112e-05	4.52247e-05	3.028e-05	7.00212e-06	8.35773e-06	1.478e-05	7.78568e-05	2.37042e-05	5.48371e-05	0.000114397	3.18236e-05	1.77492e-05	8.39796e-05	1.84555e-05	6.77679e-05	4.49186e-05	6.92822e-05	4.52896e-05	0.000119592	2.52292e-05	2.86518e-05	4.30654e-05	4.97598e-05	9.72624e-05	3.98099e-05	4.74683e-05	7.39689e-05	6.59268e-05	3.05007e-05	5.57375e-05	0.000123938	5.2299e-05	7.32848e-05	9.57408e-05	4.80533e-05	5.99401e-05	1.2113e-05	5.11949e-05	3.58322e-05	7.18353e-05	8.09966e-05
f__Ruminococcaceae;g__Ethanoligenens	2.1168e-05	9.18159e-06	4.94009e-07	2.07257e-06	2.74537e-05	6.74897e-06	4.13935e-06	8.06647e-05	2.18677e-05	0.000134497	1.85583e-06	1.4266e-06	7.36191e-06	0	1.13276e-05	1.48792e-06	0.000139425	6.38741e-05	1.02456e-06	2.85232e-06	1.26664e-06	6.10509e-05	2.33117e-05	2.66559e-05	2.39958e-05	1.7449e-05	2.03478e-05	4.02914e-05	4.48646e-06	9.32643e-06	1.67469e-06	9.27058e-05	6.64963e-06	3.24757e-05	9.93003e-06	2.16749e-05	3.88831e-06	6.33884e-05	8.25828e-05	2.55951e-06	3.11099e-05	4.63428e-05	7.36267e-06	3.21774e-05	1.59453e-06	9.24559e-05	3.98368e-06	4.33006e-05	2.17784e-05
f__Vibrionaceae;g__Vibrio	2.38316e-05	3.61796e-05	5.08072e-06	1.51627e-05	6.23262e-06	3.77147e-05	5.07738e-06	5.48358e-05	3.14131e-06	0.000103029	4.26677e-06	1.10887e-06	3.21611e-05	2.42178e-06	2.66927e-05	1.27892e-05	7.57492e-06	9.63544e-06	3.39239e-05	5.04206e-06	2.30049e-05	7.00821e-05	4.21419e-05	3.52021e-05	3.9166e-05	3.41108e-06	1.51999e-05	4.76248e-05	7.81698e-06	2.95588e-05	9.11e-06	5.34484e-05	1.51835e-05	1.13239e-05	5.23284e-06	9.79942e-06	3.08042e-05	9.58893e-06	5.35214e-06	7.50454e-06	1.30063e-05	2.58163e-05	1.59805e-05	8.07989e-06	1.31183e-05	7.91135e-05	3.30737e-06	4.62763e-06	2.46559e-05
f__Ruminococcaceae;g__Drancourtella	4.67363e-06	8.64212e-07	3.88494e-06	6.19611e-07	4.90221e-06	1.71742e-06	0	2.56103e-05	4.62754e-06	2.04031e-06	1.33539e-06	6.87658e-05	3.45551e-07	7.8352e-06	1.17507e-05	2.4729e-07	6.01827e-06	6.85904e-06	3.6906e-06	9.017e-07	1.80248e-06	2.15487e-06	4.56553e-06	1.13331e-05	2.46282e-05	3.03158e-05	5.96223e-06	1.01565e-05	2.12575e-05	6.33063e-06	5.4913e-06	3.99679e-06	4.88743e-06	1.40812e-05	8.31468e-06	2.1315e-05	7.08728e-06	6.04392e-05	1.27497e-05	1.58037e-05	7.39148e-06	6.44254e-06	0.000160687	2.02781e-06	3.15803e-06	6.24271e-06	7.67729e-06	4.47375e-05	2.04862e-05
f__Unclassified;g__Candidatus Symbiothrix	5.91717e-06	1.83482e-06	8.73081e-05	0.000107336	0.000160623	1.47201e-05	0	3.70836e-05	1.1369e-05	2.8019e-06	5.81266e-06	0	7.79616e-07	0	4.50234e-06	3.26825e-05	2.58742e-06	2.16998e-05	6.96938e-06	5.32375e-07	5.06471e-05	7.65112e-05	5.71758e-06	1.2557e-06	2.45525e-05	1.69555e-07	1.72956e-06	9.06584e-06	4.53261e-06	5.61455e-07	9.82808e-06	1.65311e-05	3.04613e-07	1.08394e-06	2.97736e-06	6.55809e-06	6.38838e-06	2.80577e-05	4.58662e-06	1.6595e-06	2.5239e-06	8.95031e-06	5.36084e-06	1.35069e-06	0	6.19255e-05	7.164e-06	2.31429e-05	1.52808e-05
f__Nitrosomonadaceae;g__Nitrosomonas	1.33197e-05	1.09016e-05	2.91557e-07	5.00266e-06	5.50222e-06	2.55234e-06	0	1.48936e-06	2.77757e-07	1.41353e-05	0	0	6.71408e-06	6.33171e-07	6.46217e-07	6.58383e-07	1.4374e-06	6.92683e-06	7.88391e-07	1.58883e-06	3.67246e-06	3.65255e-06	3.00027e-07	7.03504e-07	3.08155e-05	7.37688e-06	1.90913e-06	0	9.57038e-07	0	0	5.07087e-07	0	0	0	9.15503e-06	1.64766e-05	2.38299e-06	1.70743e-06	0	1.58553e-06	1.74111e-05	3.96877e-07	5.49813e-06	0	7.70436e-07	1.2906e-06	0	3.88071e-06
f__Bacillaceae;g__Paucisalibacillus	5.82908e-06	5.91494e-08	9.17322e-07	1.4604e-07	3.5376e-06	8.53423e-07	0.000157272	9.93032e-06	5.40415e-07	3.38494e-06	1.60921e-06	5.2881e-07	6.23773e-07	2.6126e-07	2.06552e-06	6.65223e-06	1.46525e-06	1.09207e-06	0	1.03123e-06	0	7.75478e-07	2.25141e-06	1.4498e-06	2.02426e-06	0	7.42578e-06	0	3.2754e-07	0	5.70524e-07	3.92647e-06	5.81238e-07	1.01959e-05	1.25972e-07	3.20779e-07	1.40078e-05	4.49693e-06	3.55499e-07	2.64767e-07	5.04155e-07	3.10278e-06	3.57901e-07	3.16188e-07	1.34879e-07	1.80962e-06	2.43083e-07	1.68703e-07	1.26623e-06
f__Flavobacteriaceae;g__Vitellibacter	2.05134e-06	2.6437e-07	0	0	5.91712e-08	0	0	3.17522e-08	0	0	1.31599e-07	0	0	0	3.50106e-06	0	0	5.72343e-08	2.41353e-07	0	1.59428e-07	2.02885e-06	0	9.06853e-08	3.36181e-08	1.22994e-06	0	8.6034e-07	5.03467e-07	0	0	1.41746e-06	0	0	5.83151e-07	0	0	0	3.41528e-07	3.85677e-06	2.36595e-07	3.05487e-08	0	0	0	3.06105e-08	0	0	0
f__Pasteurellaceae;g__Gallibacterium	2.2159e-06	2.68258e-05	4.2712e-06	2.22847e-07	3.43953e-06	3.51456e-06	4.95679e-06	2.26816e-05	1.44339e-07	1.01309e-05	6.41685e-06	1.51861e-07	4.17083e-07	6.48428e-07	3.3496e-06	0	0.000156785	1.80868e-06	1.29871e-06	4.53418e-07	4.55065e-06	4.71572e-07	4.91176e-06	9.8105e-07	2.00187e-06	4.71604e-06	4.11474e-06	4.57434e-08	1.75753e-07	0	3.63417e-07	2.02572e-06	3.42362e-07	0	2.61849e-06	4.79443e-06	4.47989e-08	0	4.00514e-06	4.33077e-08	5.03535e-08	3.98199e-06	7.77044e-07	1.11465e-05	5.5414e-06	1.36407e-06	1.25969e-06	4.9188e-06	1.30945e-06
f__Eggerthellaceae;g__Denitrobacterium	2.65185e-06	0	8.04161e-08	3.24262e-07	2.78667e-07	2.20831e-07	3.02762e-07	1.89745e-06	3.1558e-05	3.84764e-07	3.13919e-08	9.07791e-07	2.78635e-07	1.45687e-07	9.96673e-06	3.35105e-08	7.31705e-05	1.33351e-05	9.88015e-06	0.000155827	1.15004e-05	4.04471e-06	4.70856e-05	5.27595e-05	9.72975e-05	2.36058e-05	2.45617e-05	1.7332e-06	1.4614e-05	5.92983e-07	9.27565e-06	4.36098e-05	1.23696e-05	2.36127e-06	3.49855e-05	0.000139654	3.80187e-07	5.7872e-06	9.91512e-05	2.82176e-05	9.76054e-07	1.46328e-05	8.38853e-06	2.31567e-06	2.80747e-06	1.1768e-05	1.37857e-06	3.37776e-05	1.21216e-05
f__Marseilleviridae;g__Marseillevirus	0	0	4.48961e-06	0	0	0	0	7.03311e-07	0	0	0	0	0	0	0	0	0	0	0	0	0	0	0	0	0	0	0	0	0	0	0	0	0	0	0	0	0	0	0	0	7.55138e-06	0	0	0	0	0	0	0	0
f__Schleiferiaceae;g__Schleiferia	0	2.14574e-06	0	0	0	1.56232e-06	0	3.07511e-05	1.07483e-07	0	0	0	0	0	0	0	5.48133e-06	0	0	5.15896e-07	0	0	1.80987e-06	1.71126e-06	9.86252e-06	1.92932e-06	0	0	7.53934e-07	0	0	0	0	0	0	0	0	0	5.20013e-07	0	1.55096e-06	8.98573e-07	0	0	0	0	0	0	0
f__Sphingobacteriaceae;g__Mucilaginibacter	6.57668e-06	1.08666e-05	5.87029e-06	9.15907e-05	1.739e-05	4.62057e-06	4.72774e-06	8.05086e-06	9.44557e-06	4.23736e-05	4.10221e-06	2.08244e-05	7.19664e-05	0	5.24521e-06	0	1.73522e-05	2.45676e-05	6.75728e-06	1.46517e-05	4.18467e-05	4.78412e-05	1.67667e-05	1.16116e-05	1.2956e-05	7.71604e-07	1.05281e-05	3.85147e-05	1.16461e-05	6.88293e-05	5.80085e-06	4.70632e-06	1.1527e-05	5.14863e-07	1.7408e-06	1.181e-05	4.50954e-05	3.08684e-05	3.30972e-06	5.2066e-06	1.14448e-05	1.71733e-06	1.87832e-05	5.08868e-05	1.83611e-07	3.04171e-05	2.22223e-06	8.28434e-06	2.04063e-05
f__Peptostreptococcaceae;g__Terrisporobacter	9.8861e-05	1.30294e-06	1.182e-05	2.93623e-06	3.45404e-05	2.64703e-06	5.99924e-06	2.02955e-05	2.00834e-05	1.18377e-05	2.81856e-06	6.67955e-07	2.53108e-05	6.71521e-07	2.15258e-05	8.10825e-07	2.2814e-05	3.43139e-05	8.13135e-06	1.59151e-05	1.32979e-06	4.35086e-06	2.05203e-05	1.41456e-05	3.23097e-05	5.69688e-06	9.275e-05	4.5675e-06	3.39891e-05	1.17578e-05	3.39225e-05	8.61234e-05	2.9374e-05	4.24652e-05	5.72723e-06	1.51565e-05	5.64622e-06	8.24432e-06	4.58544e-05	2.66183e-05	3.71407e-05	6.11797e-05	2.09498e-05	4.08285e-06	7.35585e-06	0.000154694	1.67389e-05	1.28684e-05	1.22099e-05
f__Prolixibacteraceae;g__Sunxiuqinia	0	1.09781e-06	0	0	0	8.6179e-07	0	2.11674e-07	1.47387e-08	1.4703e-07	0	0.000154381	6.27481e-08	5.31717e-08	0	4.50779e-06	0	1.15556e-06	7.89768e-06	0	5.09367e-05	1.2647e-06	1.59966e-05	0	0	0	5.67373e-06	0	0	0	1.0077e-05	8.09434e-07	0	0	1.06791e-07	0	0	0	4.01245e-08	0	2.8757e-06	1.09348e-07	9.45749e-08	1.64692e-05	0	0	0	0	3.6142e-06
f__Flavobacteriaceae;g__Epilithonimonas	0	3.40651e-07	0	0	0	0	0	0	0	8.60455e-07	0	0	0	0	0	0	4.17985e-07	0	0	0	0	0	1.82981e-06	0	2.4657e-08	0	1.20968e-06	0	7.54542e-08	0	0	2.91299e-06	0	0	0	0	5.73154e-08	2.10399e-05	2.0178e-07	0	0	2.14432e-06	1.54432e-06	0	0	0	0	0	2.09789e-05
f__Acholeplasmataceae;g__Acholeplasma	6.48431e-05	0	3.85898e-07	9.40134e-08	6.83694e-06	3.61979e-05	1.87935e-08	0.000137939	3.16832e-06	1.31109e-05	0	2.88492e-07	3.49708e-06	0	5.23664e-06	0	2.04044e-05	2.46845e-05	0	2.23663e-06	1.52778e-06	1.11203e-05	9.23904e-06	2.87057e-06	8.99711e-06	1.18273e-06	3.78983e-05	0	1.40883e-05	2.11903e-08	0	0.000149541	2.07993e-06	1.4306e-05	0.000124717	2.02551e-05	0	2.29032e-06	3.96354e-05	9.63588e-07	1.07938e-05	1.74917e-05	5.24991e-06	3.27087e-06	0	3.66953e-06	7.51999e-06	2.76385e-06	8.10124e-06
f__Leuconostocaceae;g__Leuconostoc	3.55553e-08	0	0	0	3.2045e-08	0	3.60436e-06	1.06967e-06	5.15933e-06	2.67797e-07	0	0	0	2.18187e-07	2.12512e-06	2.64688e-07	3.58177e-06	8.01349e-06	2.4467e-06	3.64055e-06	7.32587e-07	7.20493e-08	3.93279e-08	3.68284e-06	2.02295e-06	8.65828e-07	1.85232e-06	3.43355e-08	2.25034e-06	1.75217e-06	3.57671e-06	3.86815e-06	3.86088e-07	1.22876e-06	8.73265e-07	1.09413e-07	4.993e-07	3.05281e-06	6.8765e-07	3.71745e-07	6.99249e-08	2.20648e-07	3.73089e-07	6.62483e-07	0	4.20025e-07	1.18102e-07	3.46069e-06	3.1498e-05
f__Alcaligenaceae;g__Achromobacter	3.72016e-06	1.0798e-06	2.11385e-06	4.5592e-06	1.07434e-05	2.3005e-05	0	3.32084e-06	2.58719e-07	8.8123e-07	7.37726e-06	0	8.15332e-06	5.31162e-07	5.05301e-06	0	2.5383e-06	1.97133e-06	1.00574e-06	8.43206e-07	2.99687e-06	3.61586e-06	7.54373e-06	6.09351e-07	0.000147704	0	1.85127e-05	5.93667e-06	6.62714e-07	0	1.13277e-06	4.56733e-06	6.39015e-07	6.05449e-07	8.79123e-06	2.68817e-05	2.16475e-06	4.28791e-06	1.03306e-05	8.02134e-07	1.19267e-05	9.34231e-06	1.90654e-06	9.58185e-06	1.51394e-07	2.79196e-06	6.05076e-06	8.8368e-07	2.14789e-06
f__Clostridiaceae;g__Sarcina	3.98637e-05	1.33359e-05	3.30156e-06	3.86803e-06	5.49641e-05	4.41813e-05	0.000147135	3.00507e-05	5.96474e-06	1.52855e-05	4.90342e-06	8.93055e-05	2.84934e-07	2.88152e-07	2.06405e-05	5.60347e-06	1.02162e-05	4.54974e-05	3.99568e-07	8.11576e-06	3.79786e-06	3.42606e-05	3.68715e-05	2.92493e-05	4.16673e-05	2.07445e-05	3.78508e-05	1.57318e-05	2.23109e-05	3.86359e-06	1.01945e-05	6.12612e-05	1.51111e-05	2.04692e-05	4.06568e-05	2.23896e-05	3.21451e-05	3.90059e-05	7.73354e-05	1.36906e-05	1.84033e-05	5.71368e-05	1.99833e-05	8.09994e-06	2.46384e-05	1.97969e-05	2.0102e-05	3.07561e-05	2.48627e-05
f__Oxalobacteraceae;g__Duganella	0	3.81158e-06	0	2.20915e-06	7.24112e-08	4.27501e-06	0	3.66428e-06	0	9.99696e-05	0	0	0	0	0	2.31889e-07	6.64954e-07	4.85259e-07	7.88391e-08	1.5395e-07	8.3465e-08	0	2.17184e-07	1.98651e-06	4.44561e-07	0	6.94256e-08	0	7.25422e-07	0	2.41123e-07	1.84936e-06	1.20009e-06	4.18163e-07	6.04518e-07	0	7.11318e-06	0	1.58627e-07	5.85995e-07	4.438e-07	2.66121e-06	2.12691e-07	1.545e-06	1.63941e-07	3.14222e-07	5.98986e-08	1.95873e-07	4.16017e-07
f__Sphingomonadaceae;g__Novosphingobium	0	5.14387e-08	9.3404e-08	1.08217e-07	5.67313e-06	2.30269e-06	0	0	0	3.23114e-06	0	0	2.02225e-08	0	0	0	5.67255e-06	4.9911e-08	0	0	0	0	0	4.17877e-05	1.95503e-07	0	2.21929e-06	0	0	0	0	1.47341e-05	1.00687e-06	6.74878e-07	3.17307e-06	1.68108e-07	1.85375e-08	0	0	0	0	4.66092e-07	0	0	0	0	0	0	0
f__Flavobacteriaceae;g__Ochrovirga	0	0	0	0	0	0	0	0	0	3.87192e-05	0	0	0	0	0	0	0	3.57767e-06	0	0	0	0	0	0	0	0	0	0	0	0	0	0	0	1.60512e-05	0	0	0	0	0	0	8.444e-06	8.55289e-06	0	0	0	0	0	0	0
f__Thermoanaerobacterales Family III. Incertae Sedis;g__Caldicellulosiruptor	4.17386e-05	1.18916e-06	3.07498e-06	4.33551e-07	4.3678e-05	1.0079e-05	1.9659e-06	8.86186e-05	1.76274e-06	4.96705e-06	4.50374e-06	8.52013e-06	4.01825e-06	0	1.23469e-05	7.76737e-06	4.79977e-05	1.47734e-05	1.32516e-06	1.42003e-06	1.05594e-05	6.70465e-06	2.92264e-05	7.31924e-06	3.07195e-05	3.42518e-06	2.74936e-05	3.90195e-06	1.41523e-05	1.97553e-06	6.18427e-06	2.74747e-05	5.73788e-06	9.29325e-06	6.77487e-06	6.85983e-06	2.61764e-07	1.52782e-05	0.000145176	2.50949e-06	3.34864e-05	9.34059e-05	6.20994e-06	2.07563e-06	1.23983e-07	8.28686e-06	1.38789e-05	2.4818e-05	7.58531e-06
f__Lachnospiraceae;g__Herbinix	3.43872e-05	1.58697e-05	7.13151e-06	0.000140404	7.76751e-06	1.05111e-05	3.55911e-05	3.76645e-05	1.70479e-06	9.39735e-06	1.15266e-05	6.32648e-06	3.41489e-06	2.37439e-06	3.70085e-05	1.26895e-05	1.60731e-05	4.35357e-05	1.98358e-05	2.4809e-06	3.04893e-06	5.64669e-06	1.0876e-05	1.53616e-05	5.62279e-05	8.37857e-06	2.97075e-05	9.7398e-06	1.1621e-05	6.04027e-05	1.49835e-05	5.68087e-05	8.52366e-06	4.523e-06	1.63465e-05	3.55577e-05	7.92043e-06	6.57312e-06	6.04089e-05	6.34218e-06	3.59302e-05	8.01928e-05	8.35452e-06	7.04867e-06	1.29267e-05	7.95548e-06	4.29702e-06	1.2241e-05	1.2958e-05
f__Unclassified;g__Caedibacter	0	0	0	0	0	0	0	2.79938e-05	0	0	0	0	0	0	0	0	0	0	0	0	0	0	0	0	0	0	0	0	0	0	0	0	0	0	0	0	0	0	1.28423e-07	0	0	0	1.85872e-06	0	0	0	0	0	0
f__Porphyromonadaceae;g__Proteiniphilum	1.35199e-05	7.91896e-06	1.86327e-06	1.01734e-06	2.26273e-05	2.73187e-06	0	4.59162e-06	4.64525e-07	1.71516e-06	2.57366e-05	1.12621e-06	2.82641e-07	0	4.43752e-06	0	1.77973e-05	7.3657e-06	0	5.49302e-07	1.98128e-06	5.31327e-06	2.74739e-05	4.38989e-06	6.61049e-06	2.38125e-06	6.90951e-06	6.66151e-07	3.71633e-05	6.62811e-06	3.09718e-05	9.25575e-06	1.3753e-05	1.26914e-06	2.04258e-06	1.86111e-05	6.66772e-06	6.41973e-06	4.48963e-06	1.01169e-06	6.8915e-06	1.63779e-05	4.08227e-06	5.78586e-05	4.17605e-07	6.43898e-05	1.68131e-07	0	1.50444e-05
f__Lactobacillaceae;g__Pediococcus	1.4094e-06	2.21017e-06	0	4.79049e-08	2.92554e-06	0	9.54147e-07	2.06015e-06	9.20917e-05	7.24444e-09	7.52126e-06	0	0	3.09791e-06	1.03789e-06	0	5.98941e-07	2.54014e-05	3.89423e-07	0	0	1.19021e-06	2.95256e-06	7.48126e-06	1.01177e-06	0	4.77749e-07	0	0.000136136	0	1.04971e-06	1.49845e-07	2.20796e-05	3.6719e-07	4.24064e-06	1.28312e-06	1.32822e-06	6.36287e-07	1.18102e-06	1.62188e-06	2.88899e-06	4.41473e-06	0	2.11159e-05	6.22516e-07	2.41465e-06	0	3.45153e-07	1.15638e-06
f__Peptostreptococcaceae;g__Peptoanaerobacter	5.57243e-05	1.34245e-05	7.01526e-06	8.02389e-06	0.000136123	3.45055e-05	2.60605e-06	8.14665e-05	4.68335e-06	1.12102e-05	4.99306e-06	1.90258e-05	8.82068e-06	7.15869e-07	5.45336e-05	2.83504e-05	2.79904e-05	4.78407e-05	1.22707e-05	3.09636e-06	2.15978e-05	1.25224e-05	4.24678e-05	5.38029e-05	3.46562e-05	2.03264e-05	4.21002e-05	1.79434e-05	6.0363e-05	4.11523e-05	2.81742e-05	3.33199e-05	1.87546e-05	2.97468e-05	1.91503e-05	2.40456e-05	4.60303e-05	3.55147e-05	9.86729e-05	2.70183e-05	2.17305e-05	5.36203e-05	3.06753e-05	2.6383e-05	1.58362e-05	1.81644e-05	4.50221e-05	2.56689e-05	7.5491e-05
f__Unclassified;g__Sulfurovum	0	1.99177e-07	0	0.000135783	0	0	0	0	9.76883e-09	0	0	0	0	0	2.30792e-07	0	0	0	0	6.84222e-08	0	0	0	0	0	2.29238e-06	0	0	0	0	0	1.56955e-06	0	0	0	2.66114e-07	0	0	1.3301e-07	0	0	0	0	9.82168e-09	0	1.02616e-06	0	0	9.96754e-07
f__Unclassified;g__Kallipyga	2.6889e-05	8.7115e-06	1.01473e-06	3.10278e-07	6.15023e-05	7.47789e-06	0	2.31527e-05	1.00916e-06	3.90641e-06	1.0099e-06	9.37948e-07	3.33982e-07	0	2.45801e-06	0	6.82804e-06	3.94833e-05	3.61258e-08	6.05704e-07	4.92249e-07	9.33538e-06	5.78461e-06	1.37558e-05	1.26154e-05	2.54355e-06	1.19898e-05	7.4191e-07	9.56451e-06	1.07649e-06	7.51814e-08	1.30983e-05	1.23791e-06	5.78102e-06	1.40331e-05	8.44524e-06	1.03535e-07	4.84712e-06	3.98278e-05	3.2935e-06	8.25568e-06	2.95753e-05	3.03667e-06	1.58977e-06	0	1.84884e-05	1.64027e-06	4.49958e-06	4.16636e-06
f__Thermoactinomycetaceae;g__Thermoactinomyces	1.28616e-06	0	0	0.000134509	8.977e-08	0	0	9.35731e-06	2.22665e-08	4.89533e-07	0	0	0	0	2.09253e-05	0	2.79955e-06	3.74462e-06	0	1.52108e-06	1.70952e-06	3.9122e-06	3.27143e-07	8.76359e-07	4.60821e-06	1.83964e-07	4.77369e-07	1.69196e-07	7.22901e-06	3.85507e-06	0	0	2.01819e-08	1.38156e-05	1.91667e-06	2.47258e-07	0	0	2.16169e-06	0	4.25735e-06	1.22557e-05	0	3.12971e-06	0	4.98102e-07	0	3.93832e-07	2.99654e-06
f__Methanosarcinaceae;g__Methanosarcina	9.25744e-06	7.4129e-06	7.19401e-06	6.40919e-07	5.0777e-05	1.95056e-06	5.13897e-06	1.9729e-05	5.68531e-07	3.24266e-05	5.83508e-06	3.07746e-07	9.61127e-07	1.28392e-06	1.4329e-05	3.10047e-06	1.78398e-05	1.20691e-05	7.9037e-07	2.05183e-06	4.84402e-06	2.6773e-05	1.14511e-05	3.09836e-06	2.13876e-05	9.63007e-07	2.77055e-05	1.9947e-06	6.57709e-06	1.53427e-05	6.63726e-06	1.00895e-05	2.42207e-05	0.000134072	1.18193e-05	1.73805e-05	9.18264e-07	2.66662e-05	1.55419e-05	6.32218e-05	1.35279e-05	1.51319e-05	2.03736e-05	4.39107e-05	1.09581e-05	4.7912e-05	1.36418e-05	8.53127e-06	4.16415e-06
f__Sporomusaceae;g__Sporomusa	9.13802e-06	1.67112e-05	2.96089e-05	2.71054e-05	3.04944e-05	2.57908e-05	1.82649e-06	2.42386e-05	4.93015e-05	2.48532e-05	2.24599e-05	2.40211e-05	0.000126724	9.00471e-06	1.63384e-05	2.04743e-06	1.19352e-05	9.23072e-06	0.000133802	1.00765e-05	1.24801e-05	6.3016e-06	2.07663e-06	6.05103e-05	4.95967e-05	9.10325e-06	1.05033e-05	3.56057e-05	7.72421e-06	2.82191e-06	1.59658e-05	8.98784e-06	3.99678e-06	9.31855e-06	7.36449e-06	8.4447e-05	3.93487e-06	1.88715e-05	0.000101363	2.27586e-06	6.42565e-05	2.67016e-05	1.70731e-05	3.98588e-07	1.06021e-05	2.16539e-05	4.50345e-06	3.06599e-05	4.5012e-05
f__Oleiphilaceae;g__Oleiphilus	0	6.48586e-06	0	0	0	1.32703e-06	0	5.38327e-06	0	0	0	0	0	0	0	0	1.67986e-07	0	0	0	2.74924e-05	0	0	8.24705e-08	1.39041e-07	0	0	0	0	0	0	0	0	0	0	0	0	0	1.66493e-06	0	5.36861e-07	2.31733e-07	0	0	0	0	0	0	0
f__Listeriaceae;g__Listeria	4.90048e-05	7.70552e-06	3.246e-06	4.01608e-06	9.97911e-06	9.69331e-06	0.000123942	2.64879e-05	1.44905e-06	6.98681e-06	1.43055e-05	4.92604e-06	1.90531e-06	0	1.85627e-05	3.40405e-08	1.43996e-05	4.26719e-05	5.19394e-06	3.49612e-06	2.45846e-05	1.29313e-05	1.72983e-05	2.45729e-06	7.64526e-06	4.84345e-06	3.44836e-05	7.33606e-06	9.73035e-06	5.2825e-06	1.09618e-05	4.45793e-05	9.54527e-06	2.45201e-05	6.93416e-05	9.11317e-05	1.82516e-05	3.55686e-06	1.77251e-05	0.000129915	1.79951e-05	3.54853e-05	4.14403e-06	3.109e-06	5.66284e-08	4.47334e-05	2.24806e-06	1.8174e-06	2.14324e-05
f__Orbaceae;g__Gilliamella	1.57174e-05	2.02714e-06	1.10578e-06	1.37319e-06	7.05291e-06	5.27679e-07	4.52335e-07	8.49272e-06	0	2.36983e-08	8.32491e-08	0	2.97126e-06	0.000128114	2.29011e-05	0	1.1712e-07	6.65467e-06	0	3.85009e-06	1.33601e-05	1.00595e-06	2.32815e-07	1.93348e-06	9.04635e-06	4.17516e-07	6.14024e-06	9.75225e-08	3.33605e-07	0	0	6.71138e-06	2.68097e-05	0	2.07888e-06	2.69312e-07	2.77082e-05	0	1.43592e-05	2.02324e-06	6.97515e-07	2.11782e-06	2.76139e-06	0	0	1.55103e-07	1.0015e-06	1.95843e-06	2.75429e-07
f__Myoviridae;g__Silviavirus	0	8.18419e-08	0	0	0	0	0	4.5432e-05	0	0	0	0	0	0	0	0	0	0	0	0	0	0	0	9.4687e-06	0	0	0	0	0	0	0	0	0	0	0	0	0	1.16096e-05	0	0	0	0	0	0	0	0	0	0	0
f__Porphyromonadaceae;g__Sanguibacteroides	3.50153e-05	1.66912e-05	4.34132e-07	9.61189e-05	0.000107451	1.74861e-05	0	4.09999e-05	2.20397e-06	9.90944e-06	8.46522e-08	7.93151e-05	5.66787e-05	0	3.6081e-05	1.96902e-05	1.26409e-07	8.18808e-05	0	2.7994e-06	5.08258e-06	1.93026e-05	1.30502e-05	9.20204e-06	2.548e-05	3.32971e-06	1.07496e-05	3.28381e-06	3.17826e-05	2.07366e-05	9.10161e-06	1.32902e-05	2.33447e-06	1.40893e-06	1.78359e-05	2.76819e-05	1.1382e-07	1.10265e-05	2.91247e-06	2.62156e-06	1.0276e-05	3.23593e-05	1.60925e-06	0	1.83426e-06	5.01652e-06	2.69412e-06	0	1.2719e-05
f__Leptotrichiaceae;g__Leptotrichia	1.61615e-05	1.41851e-06	4.90248e-07	3.66194e-06	6.66152e-06	2.80165e-05	8.07214e-06	2.03013e-05	4.89336e-06	1.08071e-05	2.35289e-07	1.93983e-06	3.22802e-05	4.56285e-06	4.1727e-05	2.65645e-07	2.20573e-05	1.30151e-05	1.09296e-05	3.43899e-06	4.17744e-05	1.81499e-05	1.14329e-05	1.22043e-05	6.21555e-06	1.99424e-05	2.51841e-05	6.3829e-06	7.23848e-06	1.64627e-05	3.16289e-06	2.32754e-05	3.57905e-06	6.02631e-06	3.12666e-05	4.58831e-06	1.34201e-05	0.000126756	8.92697e-06	1.8772e-06	7.66482e-05	2.09108e-05	2.4372e-06	1.95333e-07	1.89922e-06	2.42091e-05	4.04816e-06	2.4738e-05	2.15473e-05
f__Peptoniphilaceae;g__Anaerococcus	4.08315e-05	1.87314e-06	2.41025e-06	9.97065e-06	5.66324e-05	2.94078e-05	0.000125902	1.6075e-05	1.44705e-06	3.8663e-06	9.13159e-06	2.23666e-06	3.67546e-05	1.62107e-07	2.23709e-05	3.43916e-06	9.73716e-05	3.99189e-05	2.37436e-05	3.43614e-06	2.22697e-05	5.06935e-06	1.59231e-05	1.18481e-05	3.24321e-05	2.02151e-05	2.72158e-05	1.37332e-06	8.90836e-06	1.83298e-05	2.52116e-05	2.69151e-05	1.1241e-05	6.61746e-05	3.23393e-05	1.62803e-05	2.55446e-05	2.12274e-05	2.9037e-05	2.56593e-05	1.80197e-05	4.64334e-05	3.8791e-05	5.20903e-05	8.25194e-06	1.60302e-05	9.39096e-06	2.78026e-05	2.86143e-05
f__Lachnospiraceae;g__Catonella	3.97948e-05	3.22668e-05	2.51008e-05	8.39232e-06	8.70351e-05	1.61624e-05	6.3086e-06	4.79236e-05	4.15275e-06	9.76879e-06	1.10643e-05	8.3745e-05	4.73453e-06	6.17699e-07	2.93004e-05	2.27667e-05	0.000125299	3.97992e-05	4.47617e-05	2.78614e-06	4.41786e-05	2.86166e-05	3.48597e-05	3.85799e-05	2.70207e-05	2.14927e-05	3.80059e-05	4.42199e-05	4.2783e-05	1.61553e-05	2.56042e-05	5.29126e-05	5.46137e-05	4.52758e-05	2.92488e-05	2.80502e-05	7.02882e-05	0.000109254	5.61473e-05	3.40579e-05	3.28646e-05	6.14617e-05	9.69879e-06	5.06454e-05	0.000113827	4.80565e-05	1.85553e-05	5.43736e-05	4.7581e-05
f__Thermoanaerobacterales Family IV. Incertae Sedis;g__Mahella	1.70093e-05	1.51524e-06	0	0	4.13189e-05	3.56257e-06	0	1.85718e-05	5.4556e-07	2.94876e-06	3.35777e-07	4.11386e-07	3.52002e-06	0	2.60015e-05	1.17908e-05	1.4974e-05	2.25387e-05	5.26388e-07	2.45438e-07	1.38974e-05	3.15697e-06	3.37464e-06	4.60115e-06	2.83342e-05	7.91555e-07	1.58914e-05	3.35183e-07	1.56628e-06	9.38518e-08	4.21334e-07	3.7328e-05	6.39074e-07	5.07047e-06	3.47415e-06	1.03745e-05	2.50489e-07	4.14516e-07	5.97336e-05	1.72023e-06	2.94371e-06	3.60213e-05	7.12649e-06	6.1491e-06	6.27532e-07	2.44801e-06	1.03506e-06	4.17327e-07	4.24126e-06
f__Alicyclobacillaceae;g__Tumebacillus	9.95372e-06	1.73756e-06	0	0	1.52726e-06	2.47627e-06	0	2.82541e-06	7.00083e-07	2.31673e-07	3.31896e-08	4.55069e-07	6.23712e-06	0	4.52501e-07	0	2.39856e-06	5.48326e-06	1.25215e-06	7.87422e-07	0	6.49079e-08	0	2.44776e-06	2.77374e-06	8.70214e-07	1.14293e-06	4.20198e-07	6.34879e-08	0	1.40098e-06	3.95022e-06	0	0	1.41984e-06	2.37492e-06	2.21861e-08	1.10649e-06	1.49481e-06	5.64837e-07	8.9505e-08	1.91135e-06	2.92337e-06	4.19271e-08	9.97809e-07	0.000121686	1.28533e-07	5.25296e-05	2.56854e-06
f__Betaflexiviridae;g__Carlavirus	0	0	0	1.50926e-07	0.000121284	5.28474e-05	1.28865e-07	1.54235e-07	0	2.65629e-08	7.79204e-05	4.56942e-08	0	6.9093e-08	0	1.57706e-07	0	2.39461e-07	2.14629e-07	0	4.61518e-05	9.39108e-05	0	7.80972e-08	1.97543e-07	0	1.32131e-05	0	0	3.59548e-08	6.00463e-08	3.3258e-08	6.46187e-05	1.08801e-07	1.33997e-07	3.26104e-08	4.39409e-07	5.68894e-08	0	0	1.88913e-08	0	5.41449e-08	0	4.8277e-05	1.8989e-07	1.88946e-07	1.66957e-08	1.10268e-07
f__Methanocellaceae;g__Methanocella	0	0	0	0.000120021	5.69844e-07	1.76299e-08	0	0	4.26263e-06	0	0	0	0	0	0	0	0	4.38165e-07	0	0	0	8.86527e-08	0	1.98169e-07	0	0	0	0	1.94753e-07	0	2.14846e-06	9.47305e-07	0	2.30372e-07	0	9.03265e-07	3.77764e-08	0	1.43242e-07	4.62626e-07	0	4.89738e-08	3.39725e-07	2.53199e-07	0	3.27547e-08	3.58541e-06	0	4.82623e-06
f__Myoviridae;g__Vi1virus	0	0	0	0	0	0	0	0	0	0	0	0	0	0	0	0	0	0	0	0	0	8.3014e-05	0	0	0	0	0	0	0	0	0	0	0	0	0	0	0	0	0	0	0	0	0	0	0	0	0	0	0
f__Sphingobacteriaceae;g__Arcticibacter	6.99698e-08	0	0	0	0	0	0	0	1.72893e-06	0	6.44624e-07	0	0	0	0	0	0	0	0	0	3.36392e-06	1.7326e-05	0	0	1.59281e-07	0	0	4.05025e-05	0	0	0	0	0	0	0	0	0	0	0	0	0	6.53771e-08	0	0	0	0	0	0	1.47013e-06
f__Podoviridae;g__Phi29virus	2.38327e-05	1.92326e-06	0	0	6.60388e-06	8.90905e-07	0	2.88549e-06	7.77186e-07	2.45616e-06	3.62061e-06	0	0	0	0	0	0	5.82304e-07	0	0	0	8.04332e-05	0	2.45118e-06	0	0	4.64299e-05	0	0	1.79221e-06	0	9.67756e-07	0	0	0	0	0	0	0	0	0	0	0	0	7.80876e-08	0	4.17293e-08	0	0
f__Alphaflexiviridae;g__Allexivirus	3.04287e-08	6.22625e-08	0	4.36004e-08	0.000114493	7.06525e-05	0	0	0	3.37287e-08	3.72771e-05	5.55791e-08	0	1.27631e-07	0	1.5775e-07	0	5.17445e-08	2.42802e-08	0	2.34115e-05	3.43877e-05	0	1.42605e-07	0	0	4.03456e-06	0	0	7.39641e-08	0	1.25399e-07	3.51974e-05	7.62983e-08	3.01747e-08	0	2.44272e-07	0	0	0	1.42439e-07	8.67855e-08	8.44233e-08	2.45364e-08	2.69272e-05	1.31805e-07	1.39098e-07	1.6785e-07	0
f__Clostridiaceae;g__Clostridiisalibacter	5.3686e-06	7.99548e-06	2.15343e-06	1.22436e-07	7.57407e-07	7.99929e-07	0	1.36757e-05	3.02466e-06	2.10547e-06	3.22922e-07	1.09226e-06	1.63974e-05	7.41316e-08	2.78538e-06	2.90204e-07	8.11717e-07	2.88823e-06	2.4558e-07	1.45503e-06	5.2851e-06	1.36164e-06	9.30023e-06	1.25595e-05	9.79688e-06	6.44618e-06	9.34674e-06	2.06518e-07	1.48556e-06	6.2484e-06	7.67893e-07	7.52482e-06	2.18321e-05	1.20918e-06	3.64393e-06	6.27199e-06	2.1601e-06	3.66681e-05	1.5083e-05	4.39693e-07	1.61836e-05	1.3517e-05	3.36107e-07	6.63926e-08	0	2.13064e-06	2.88114e-06	6.7713e-06	7.49728e-07
f__Sporomusaceae;g__Acetonema	1.33968e-05	1.37178e-06	5.99173e-07	2.19399e-06	4.37849e-05	1.12093e-05	0	1.78214e-05	3.03834e-05	9.77641e-07	9.464e-07	1.38991e-06	1.07882e-05	0	7.88764e-07	1.18382e-06	1.4119e-06	3.53571e-06	9.69401e-05	6.85267e-07	1.51306e-07	1.41595e-05	1.23571e-06	2.76468e-05	4.88111e-05	1.22848e-05	4.59486e-06	3.64759e-08	1.20544e-06	1.25444e-06	4.55186e-07	2.47019e-05	5.65357e-07	1.85829e-06	2.1081e-05	6.77189e-05	1.51887e-07	0.000113814	5.41585e-05	1.08251e-06	4.59957e-07	1.27156e-05	2.17773e-06	2.76973e-07	0	1.1945e-05	5.48079e-07	0	4.4175e-06
f__Chitinophagaceae;g__Filimonas	1.36112e-06	2.06561e-07	0.000113734	0	1.05896e-05	0	0	4.7521e-08	0	6.86235e-06	0	0	8.77991e-08	6.00503e-06	0	0	0	3.40333e-07	0	0	0	4.20769e-07	0	0	2.11392e-05	0	0	1.05819e-05	0	0	0	1.21552e-07	0	1.46191e-06	4.25593e-06	1.1451e-06	1.96863e-07	0	1.10093e-07	1.39469e-06	2.24226e-06	6.79542e-07	0	1.59075e-06	5.25257e-05	0	0	1.13752e-05	0
f__Clostridiales Family XIII. Incertae Sedis;g__Mogibacterium	1.21504e-05	5.41075e-06	2.21082e-06	9.92213e-07	8.99014e-06	1.7839e-05	9.34095e-07	1.3219e-05	5.23051e-06	6.89746e-06	8.00975e-06	4.75019e-05	1.071e-06	5.51165e-07	3.8009e-05	2.19452e-05	1.69238e-06	3.38591e-05	2.4046e-06	2.79603e-06	1.99264e-06	3.07625e-05	5.09689e-06	1.4612e-05	7.11175e-06	3.29438e-06	6.88821e-06	7.98953e-07	1.48613e-05	6.2171e-06	1.21763e-06	2.74352e-05	1.37517e-05	1.07952e-05	1.80174e-05	1.00119e-05	1.68448e-06	5.55495e-05	3.55221e-05	1.36106e-05	2.46566e-05	2.03032e-05	4.09002e-06	3.05686e-06	1.19587e-06	1.99471e-05	1.1266e-05	1.16634e-05	1.06495e-05
f__Lachnospiraceae;g__Cellulosilyticum	6.41972e-05	2.73291e-05	8.63611e-06	4.81472e-06	3.49263e-05	2.40151e-05	4.04812e-06	2.2922e-05	3.49513e-06	1.10411e-05	1.74459e-05	5.97609e-05	4.64737e-06	3.42364e-08	1.52203e-05	7.78978e-06	0.000110399	4.75228e-05	7.52188e-06	9.03348e-06	7.63832e-06	1.27747e-05	2.40051e-05	1.41001e-05	4.44983e-05	1.56879e-05	3.11022e-05	1.96894e-05	2.58761e-05	1.50515e-05	1.33361e-05	4.79695e-05	1.29654e-05	2.15508e-05	2.37876e-05	2.11084e-05	3.16155e-06	2.7541e-05	3.38831e-05	8.36298e-06	6.11987e-05	6.61193e-05	4.61759e-06	5.53883e-06	1.4161e-06	4.89307e-05	2.58521e-05	4.20945e-05	2.52932e-05
f__Campylobacteraceae;g__Arcobacter	5.51043e-06	1.21954e-06	0	0.000109935	0	1.72396e-05	0	7.16334e-05	4.18361e-07	1.63423e-06	1.10147e-06	3.38728e-08	1.00979e-07	3.82241e-08	3.39129e-06	0	0	1.71978e-06	1.20203e-06	5.15804e-07	2.478e-06	1.10368e-07	6.67201e-07	1.87889e-06	3.09711e-06	8.92991e-07	1.15223e-06	3.45989e-05	1.63576e-05	0	4.09232e-06	6.71378e-06	2.43283e-06	1.53645e-06	1.21831e-05	2.75399e-06	4.02327e-06	1.98959e-06	7.83703e-06	1.91092e-06	1.01504e-05	1.63697e-05	5.4708e-06	2.98987e-08	0	2.15898e-07	2.31961e-06	2.29424e-05	4.35002e-06
f__Lachnospiraceae;g__Shuttleworthia	9.7723e-06	1.44524e-05	3.64427e-07	1.05794e-06	3.19923e-06	2.07402e-05	3.35748e-06	3.81493e-05	3.79883e-05	5.4581e-06	9.33029e-07	1.25645e-05	1.09739e-05	2.14761e-06	2.2303e-05	2.08816e-07	1.71175e-05	5.12217e-06	0	4.50969e-06	7.92035e-06	8.3742e-06	7.95376e-06	2.63533e-05	4.05347e-05	8.03908e-06	1.02296e-05	2.42255e-05	5.91453e-06	2.09629e-06	5.23626e-06	2.30551e-05	7.67018e-06	6.04288e-06	2.82347e-06	1.06013e-05	1.34083e-05	5.70409e-05	2.66427e-05	7.73587e-06	1.7982e-05	2.36113e-05	1.50065e-05	0.0001094	3.75487e-07	1.36807e-05	1.49185e-06	3.50389e-06	1.31586e-05
f__Burkholderiaceae;g__Cupriavidus	0	3.99168e-06	0	0.000109366	0	1.14584e-06	0	5.76192e-06	2.52743e-08	0	0	0	4.54045e-06	0	8.17388e-07	0	0	0	0	0	0	0	3.18642e-07	0	1.05796e-06	0	7.06668e-06	0	0	0	0	0	0	0	7.5767e-07	0	1.02334e-05	0	0	0	6.37249e-07	1.41114e-05	0	0	0	0	0	0	1.03509e-06
f__Carnobacteriaceae;g__Marinilactibacillus	0	0	0	7.72713e-08	2.72062e-07	4.11416e-06	0	5.05979e-08	0	6.45698e-07	1.93148e-06	0	0	0	1.76806e-06	9.23382e-06	0	1.70196e-06	1.15044e-06	0	0	1.76607e-07	0	0	1.38064e-06	0	0	0	0	0	0	7.75222e-07	0	0	0	1.3485e-06	0	8.73916e-08	1.26987e-06	0	4.70274e-06	4.86801e-08	0	0	0	4.87786e-08	0	2.35144e-06	2.89825e-07
f__Clostridiaceae;g__Oxobacter	2.30828e-05	3.27986e-06	1.26258e-06	3.16227e-06	1.13019e-05	2.64367e-06	0	2.41567e-05	5.17897e-06	6.50975e-06	7.22646e-06	1.03748e-06	0	1.12987e-06	1.52573e-05	5.38102e-06	3.02556e-06	1.082e-05	0	3.02167e-06	1.21632e-06	5.62917e-06	2.35866e-05	6.83065e-06	2.53667e-05	6.05725e-06	2.5029e-05	3.71724e-06	5.81542e-06	2.46547e-07	1.3895e-06	1.51089e-05	3.11996e-06	1.94824e-05	3.34249e-05	3.82682e-06	6.03643e-07	9.99372e-07	2.4411e-05	1.44269e-06	1.13108e-05	2.70945e-05	2.50632e-06	4.51225e-07	1.09866e-05	9.82835e-06	2.67594e-07	2.31949e-05	1.84824e-06
f__Flavobacteriaceae;g__Polaribacter	1.18376e-06	6.86695e-08	0	4.94807e-08	2.77356e-06	1.8604e-05	0	4.09604e-06	1.77025e-06	1.21059e-06	1.12959e-06	7.268e-05	6.41094e-05	2.8031e-08	2.7373e-07	8.27361e-06	0.000108245	2.6837e-05	6.01141e-06	6.02171e-07	6.43847e-05	1.92407e-05	4.60307e-05	5.86105e-07	1.19302e-05	4.11574e-07	4.79204e-06	0	9.78855e-07	1.81067e-05	2.9297e-06	1.63378e-06	4.07157e-06	2.79347e-06	1.66252e-06	2.54839e-05	2.23854e-06	0	5.11413e-07	3.53291e-06	5.50166e-05	2.3687e-06	0	1.00856e-07	5.66231e-08	1.58839e-06	1.26885e-05	2.66688e-06	4.10205e-06
f__Burkholderiaceae;g__Burkholderia	1.25789e-05	4.40657e-06	1.3898e-05	1.23804e-07	0.00010675	9.0887e-06	7.99329e-06	8.20282e-05	4.62025e-06	6.40135e-06	1.2289e-05	0	1.21865e-05	3.32219e-07	6.00743e-06	1.40267e-05	5.60591e-06	1.69606e-05	5.82724e-07	6.1679e-07	1.57357e-05	3.42836e-06	2.41939e-06	3.02696e-06	1.9743e-05	3.30737e-07	7.28088e-06	4.75378e-07	2.32402e-06	5.24546e-06	2.1083e-05	3.4784e-06	7.5548e-06	7.35738e-05	4.82434e-07	1.77469e-05	4.09585e-05	1.10347e-05	1.54611e-05	7.71935e-06	7.93495e-06	2.80414e-05	1.72436e-06	1.90367e-06	1.85285e-06	2.57814e-05	4.79686e-06	4.22844e-06	3.21879e-06
f__Erysipelotrichaceae;g__Solobacterium	1.89521e-05	9.20226e-06	2.48584e-06	2.55658e-06	1.50239e-05	1.22285e-05	3.88901e-06	2.80868e-05	1.97814e-05	7.41731e-06	9.8308e-06	7.30422e-07	1.29432e-05	3.16336e-07	8.36198e-06	1.75457e-05	6.22805e-06	3.56372e-05	1.96205e-06	1.94259e-06	1.58875e-05	7.26717e-06	1.79284e-05	9.32834e-06	2.7328e-05	4.6335e-06	2.32007e-05	5.66004e-06	1.20065e-05	1.408e-06	1.13077e-06	2.1224e-05	1.02818e-05	1.81577e-05	4.78535e-06	1.07327e-05	1.13484e-05	7.64046e-06	1.60614e-05	2.92555e-05	4.22837e-05	3.05566e-05	1.86063e-05	1.87429e-06	1.61318e-06	1.16377e-05	6.05613e-06	5.64416e-06	8.7031e-06
f__Desulfomicrobiaceae;g__Desulfomicrobium	4.58799e-07	1.20863e-07	0	7.46196e-06	1.09318e-06	4.9819e-06	0	1.61661e-06	1.05167e-06	8.98041e-08	0	9.73373e-07	7.50082e-07	0	2.15933e-06	0	6.79952e-06	9.29429e-06	0	1.91582e-07	2.14005e-06	2.65678e-06	1.73306e-07	9.0721e-06	5.25028e-05	2.06014e-06	1.11425e-05	6.2693e-08	2.57353e-07	4.24384e-08	4.98077e-07	1.52184e-05	0	0	0	1.0455e-07	2.94258e-08	0	1.43764e-05	1.58479e-05	9.90824e-07	3.42067e-05	3.33188e-07	6.04647e-08	0	5.00546e-05	0	0	2.91447e-06
f__Succinivibrionaceae;g__Succinimonas	2.9605e-06	1.6891e-05	7.53325e-06	5.9221e-08	6.37128e-06	1.99573e-06	1.42706e-06	1.47509e-05	7.3474e-07	6.54459e-06	6.12041e-06	0	1.29768e-07	0	2.17397e-06	1.31709e-05	6.00983e-07	1.47678e-05	0	0	2.16207e-06	2.52414e-07	7.96671e-07	1.65532e-05	2.09387e-05	1.70998e-07	1.01118e-05	1.19517e-07	2.43721e-06	4.23012e-06	2.73454e-07	1.92502e-05	1.85132e-05	0	1.52052e-07	6.00608e-08	4.40355e-05	7.7543e-06	2.08822e-05	1.46449e-05	7.99328e-07	2.63144e-05	5.01263e-08	3.37999e-07	0	4.61133e-06	1.65938e-06	1.36531e-07	2.01212e-06
f__Sphingobacteriaceae;g__Sphingobacterium	1.55992e-05	5.64457e-06	2.60009e-07	2.01056e-06	7.2105e-05	9.12697e-06	0	1.12518e-05	6.78744e-06	3.36663e-06	2.26292e-05	0	1.69098e-07	1.01821e-06	1.09791e-05	1.04628e-06	5.56704e-06	1.86581e-05	0	1.09687e-06	0.000103499	2.91533e-06	0.000104465	6.93614e-06	1.3562e-05	2.32103e-06	1.84758e-05	4.1743e-05	1.17179e-06	0	2.87206e-05	6.36074e-06	0	2.31676e-05	1.56667e-05	1.39763e-05	0	1.00525e-05	2.56179e-06	8.55185e-07	2.57042e-06	1.87511e-05	6.17842e-07	9.8862e-08	7.16667e-05	8.83728e-05	5.98467e-06	5.8349e-06	2.42306e-05
f__Peptoniphilaceae;g__Finegoldia	6.67233e-06	1.51817e-06	4.47073e-06	5.3875e-07	8.40641e-05	4.27126e-08	0	4.68359e-06	1.05497e-06	7.36673e-06	0	0	1.85808e-05	1.34166e-06	4.81013e-07	2.4545e-06	8.50171e-07	7.90127e-06	5.19305e-06	3.7702e-08	5.67562e-07	4.54871e-07	2.2441e-06	1.01972e-05	3.70706e-06	1.34308e-06	1.29864e-06	3.16073e-06	4.70662e-07	1.0774e-06	1.33135e-06	1.11674e-06	9.11303e-06	1.39849e-05	1.79264e-06	2.43674e-06	0	2.08957e-05	9.84865e-07	1.94163e-07	0	1.12277e-06	8.07066e-08	8.5183e-08	5.49505e-07	2.57135e-06	3.87301e-07	0	5.17299e-06
f__Comamonadaceae;g__Ottowia	0	0	0	0	0	0	0	3.56107e-07	0	0	0	0	1.69849e-06	0	0	0	0	0	0	0	0	0	0	0	0	0	0	0	0	0	0	0	0	0	0	0	0	0	0	0	0	0	0	0	0	0	0	0	0
f__Unclassified;g__Sporanaerobacter	1.8701e-05	6.69456e-06	3.13196e-06	2.70224e-06	1.03857e-05	1.09402e-05	8.02466e-07	2.23352e-05	1.59994e-06	1.4495e-06	1.14e-05	0	6.58262e-06	5.6586e-07	5.87024e-06	2.98829e-06	1.09507e-05	1.69745e-05	0	2.52622e-06	2.55733e-06	1.10855e-05	1.43866e-05	8.42723e-06	1.57777e-05	1.21647e-05	1.22618e-05	2.12729e-06	8.79013e-06	1.83708e-05	1.62359e-06	2.6391e-05	1.06125e-05	1.73248e-05	4.70433e-06	4.73984e-06	3.96621e-06	1.64211e-05	1.6005e-05	1.01916e-05	1.11564e-05	3.5093e-05	2.00694e-06	1.16439e-06	1.64529e-05	5.3695e-06	3.82552e-06	6.20494e-05	4.30931e-06
f__Rivulariaceae;g__Calothrix	5.31344e-07	5.84848e-07	1.43558e-07	0	0	0	0	0	0	6.92936e-07	7.64878e-08	0	0	0	0	0	0.000103218	3.48591e-07	0	0	4.46397e-07	3.31103e-08	0	0	1.34705e-06	0	1.68296e-06	1.86236e-06	0	0	4.10549e-06	2.90938e-06	1.44244e-07	0	0	0	0	5.26197e-06	7.6005e-07	0	6.5475e-06	8.47629e-06	0	0	0	0	0	0	0
f__Synergistaceae;g__Synergistes	4.56214e-05	9.31902e-06	4.99496e-07	5.06976e-07	6.44023e-05	2.45115e-05	0	1.80515e-05	2.60932e-06	2.91224e-06	2.15029e-05	7.62061e-07	2.47314e-05	1.61459e-06	6.82622e-06	3.95216e-08	5.65899e-06	2.51956e-05	7.51361e-06	5.85443e-07	4.13161e-06	8.58172e-06	6.24489e-06	7.2969e-05	1.02329e-05	5.88243e-06	1.08175e-05	3.77942e-06	6.61775e-06	9.4913e-07	1.05672e-06	1.93911e-05	4.01276e-06	2.46469e-06	1.13872e-05	4.02232e-05	2.02308e-05	3.13132e-05	2.66895e-05	6.70624e-07	4.69563e-05	3.80585e-05	2.60528e-06	9.49359e-07	0	8.92857e-06	5.02219e-06	1.12939e-05	6.34518e-06
f__Selenomonadaceae;g__Centipeda	6.98743e-08	1.48026e-07	3.69963e-06	1.28138e-05	2.23113e-06	1.44515e-06	0	4.30797e-06	0	3.33411e-08	1.73196e-08	4.86152e-06	8.76309e-08	3.87589e-05	5.27052e-06	0	1.18052e-06	6.80454e-07	5.51629e-06	0	7.25651e-07	2.80122e-06	1.16367e-06	1.65653e-06	7.53199e-07	1.11602e-06	6.41589e-08	2.78832e-06	4.47107e-08	0	0	1.53967e-06	1.33064e-07	1.46697e-08	1.12599e-06	7.83638e-07	1.27509e-07	0.000102553	8.82223e-06	1.8071e-07	5.59696e-05	9.50101e-07	0	4.1276e-06	7.51805e-07	1.09107e-07	3.10704e-07	3.98164e-07	1.89534e-05
f__Defluviitaleaceae;g__Defluviitalea	7.62248e-06	1.03289e-05	4.06311e-06	1.05669e-06	8.91321e-06	6.62843e-06	1.92852e-06	6.44136e-06	2.52271e-06	1.14856e-06	2.50752e-05	6.08314e-07	4.61128e-06	4.73632e-07	5.63138e-06	1.21142e-05	6.39641e-06	3.79602e-06	0.000102456	1.67648e-06	1.27159e-05	9.21496e-06	6.19512e-06	2.5422e-06	2.23195e-05	2.80379e-06	2.04648e-05	2.21089e-06	2.34909e-06	1.4346e-05	5.00046e-06	9.65014e-06	4.04953e-05	6.79443e-06	4.23657e-06	6.30733e-06	1.35726e-05	1.64282e-06	2.987e-05	3.28465e-06	2.56444e-05	1.62886e-05	6.3517e-06	1.56857e-06	6.92992e-06	9.35926e-06	7.78919e-06	6.4044e-05	5.1415e-06
f__Porphyromonadaceae;g__Fermentimonas	2.67418e-05	4.03252e-06	2.22076e-05	2.81162e-07	2.97199e-06	1.33605e-06	5.23245e-06	2.13183e-06	1.968e-06	7.81831e-07	2.96296e-05	2.32726e-05	3.67687e-05	6.44617e-07	2.24591e-06	1.78513e-05	7.81839e-07	4.25534e-05	6.09772e-06	6.30015e-07	5.48997e-06	7.82847e-06	9.38141e-06	4.16158e-07	7.51883e-06	9.21165e-07	1.10923e-06	2.92193e-06	1.47721e-05	1.32458e-05	2.91612e-06	3.05413e-05	7.176e-06	0	5.4632e-07	8.08118e-07	9.23436e-06	9.21701e-07	2.08701e-06	8.12339e-06	1.67898e-06	4.41481e-06	7.38364e-07	2.55026e-06	0.00010073	2.37791e-07	5.33615e-06	1.17204e-06	9.42735e-06
f__Erwiniaceae;g__Erwinia	7.35076e-08	0	0	0	1.02058e-06	0	0	7.74287e-07	1.94978e-06	9.86623e-08	0	0	5.59551e-06	0	0	1.11037e-07	0	2.50366e-07	0	0	8.76852e-07	1.01697e-05	1.15487e-07	1.08652e-07	7.09181e-07	0.000100416	9.68077e-07	0	0	0	1.65532e-05	0	0	4.90082e-06	0	0	0	1.44713e-06	1.24143e-06	0	7.9677e-07	0	0	0	0	0	0	0	0
f__Synergistaceae;g__Fretibacterium	1.34142e-05	2.2402e-06	1.69682e-07	1.11874e-06	2.76073e-05	5.44475e-06	0	1.06555e-05	0	3.79898e-06	1.5565e-07	0	5.09929e-07	0	9.93773e-06	0	1.62067e-06	1.02744e-05	8.25934e-07	1.8815e-07	1.11627e-06	1.53664e-06	1.48041e-06	9.80245e-06	6.78835e-06	7.18871e-07	3.03929e-06	2.76927e-06	3.26615e-06	2.24507e-06	3.84877e-06	2.88758e-05	0	7.57873e-06	2.11797e-06	8.58688e-07	2.09686e-06	1.5654e-06	2.09533e-05	1.42467e-06	1.41397e-05	1.25751e-05	1.89225e-06	3.22478e-08	0	5.49558e-06	5.7644e-07	0	3.06749e-06
f__Prolixibacteraceae;g__Prolixibacter	8.76464e-07	0	0	0	5.14903e-06	2.44174e-07	0	5.85862e-06	0	2.46713e-06	1.66542e-05	9.99272e-05	5.23979e-08	5.31114e-06	0	0	0	1.05645e-07	0	0	2.16077e-07	1.70544e-06	1.2557e-06	9.45425e-07	0	0	1.16288e-07	4.15519e-05	5.46417e-06	0	1.34506e-06	7.98666e-07	0	0	1.2106e-06	3.9024e-06	0	0	4.69324e-07	3.06573e-07	9.24313e-07	4.50016e-06	0	0	5.6791e-07	3.85439e-07	0	9.35818e-09	6.74509e-06
f__Sporomusaceae;g__Thermosinus	1.36895e-06	2.28296e-08	4.82572e-06	5.35308e-08	5.11892e-06	4.15605e-07	0	7.30336e-06	1.51056e-07	3.83266e-06	1.50681e-06	4.77785e-08	3.52707e-06	3.62367e-08	6.0079e-07	0	3.77277e-06	2.49062e-07	1.0581e-05	1.53751e-06	0	0	3.07071e-07	3.10267e-07	8.49045e-07	2.34998e-08	4.89634e-08	0	5.12873e-08	0	3.4964e-07	2.30945e-06	1.1124e-06	4.17279e-08	9.10534e-08	3.5224e-07	1.52307e-06	9.98687e-05	2.20011e-06	0	2.11919e-07	7.13056e-07	2.25129e-08	3.69286e-06	0	1.08658e-06	3.26812e-06	5.77374e-08	3.60992e-07
f__Clostridiaceae;g__Fervidicella	2.79226e-05	1.45802e-07	5.13577e-07	4.40925e-05	8.07765e-06	7.48701e-06	8.43408e-07	8.85855e-06	8.61089e-07	6.13622e-07	0	0	6.27624e-05	0	6.77461e-06	3.02612e-06	1.08773e-06	2.61198e-06	0	6.72957e-07	1.34407e-05	1.155e-06	4.22555e-06	2.66323e-06	6.00241e-06	6.71351e-07	1.4716e-05	2.71316e-07	2.33957e-07	5.261e-06	1.66026e-06	6.86004e-06	3.95703e-06	2.74823e-06	2.60993e-06	8.33601e-06	3.0518e-08	3.27086e-06	1.44841e-05	5.3746e-06	5.1008e-06	5.99094e-06	1.58479e-06	0	0	1.90062e-06	1.63507e-06	3.82642e-06	1.8221e-05
f__Flavobacteriaceae;g__Algibacter	0	1.47072e-05	0	0	0	0	0	2.91075e-06	1.35525e-08	3.78802e-05	0	9.66195e-05	0	1.35361e-08	0	0	0	3.98433e-06	0	0	0	1.44676e-06	0	0	1.88216e-06	8.29206e-07	0	7.26179e-06	5.45486e-08	0	1.05573e-08	1.73484e-06	1.07555e-08	6.4731e-07	0	1.12065e-05	0	7.50338e-07	2.20332e-06	0	5.12683e-08	2.43704e-06	0	0	0	0	1.7884e-07	0	0
f__Aerococcaceae;g__Globicatella	2.28435e-06	5.25696e-07	1.74574e-07	4.74977e-07	0	0	0	1.21036e-06	3.39688e-07	3.58187e-07	7.96794e-06	1.96397e-06	9.41221e-08	0	4.10131e-06	0	6.03294e-07	3.27608e-06	0	5.10301e-07	8.24599e-06	9.09511e-08	8.72973e-07	2.60738e-06	6.07869e-07	1.77687e-06	1.06998e-06	3.73283e-07	0	0	0	4.22091e-06	4.3494e-07	6.14823e-06	8.00932e-08	1.39269e-06	0	0	0	1.91908e-05	1.7849e-05	2.60171e-06	0	1.50651e-06	0	7.51617e-07	0	1.20828e-05	3.21798e-06
f__Sporomusaceae;g__Anaeromusa	6.98629e-07	5.64718e-07	0	1.46488e-05	1.53593e-06	1.20086e-07	1.44285e-07	3.38814e-06	3.62494e-07	8.84557e-06	1.21974e-07	1.67489e-05	0	0	8.06849e-07	0	9.38234e-06	2.604e-06	0	0	7.37094e-07	5.91768e-07	1.3071e-06	9.69456e-07	7.82369e-06	4.91793e-06	1.17828e-06	1.29099e-05	4.63074e-06	3.15224e-06	1.1688e-05	5.31584e-06	0	0	5.58611e-07	4.9673e-07	5.86605e-07	9.51189e-05	2.32348e-06	2.31974e-06	1.76526e-05	7.66958e-06	6.85244e-07	0	3.76668e-06	6.60645e-07	1.95146e-06	1.80135e-06	1.40397e-05
f__Thermoanaerobacterales Family III. Incertae Sedis;g__Thermoanaerobacterium	4.96148e-06	3.80046e-06	2.28637e-06	3.88412e-07	3.68983e-06	6.56562e-06	0	1.33844e-05	1.77154e-06	7.61477e-06	0	1.57082e-05	8.69105e-07	0	1.72736e-05	4.20245e-06	9.45439e-05	3.07254e-06	2.95058e-06	7.65446e-07	3.57102e-05	1.05008e-05	6.29894e-06	7.84738e-06	1.37646e-05	1.40224e-06	1.67056e-05	2.26731e-07	5.10761e-07	0	8.98135e-06	1.53937e-05	5.21074e-06	2.88286e-05	3.49644e-06	1.14151e-06	7.82294e-06	1.84404e-06	5.831e-06	6.71547e-07	1.65227e-05	7.16711e-06	8.34112e-06	2.78336e-06	2.56912e-07	1.54458e-05	1.36569e-05	2.11997e-05	8.48676e-06
f__Chitinophagaceae;g__Niastella	2.34115e-06	4.48719e-07	9.38089e-05	0	7.18896e-06	1.7557e-06	4.3049e-06	1.08713e-06	1.62205e-06	5.2227e-07	0	0	0	0	3.99189e-08	0	4.8729e-06	3.67861e-06	0	1.11481e-07	0	3.11413e-06	1.71724e-06	8.01239e-07	4.12866e-07	5.24778e-07	0	0	6.08947e-07	0	2.65364e-06	1.68748e-06	0	0	0	1.69352e-06	2.40987e-07	3.69368e-07	5.30726e-07	2.00858e-07	9.13265e-06	1.51884e-06	1.01431e-06	9.22564e-07	0	4.40488e-07	2.89787e-08	0	4.56632e-06
f__Desulfobulbaceae;g__Desulfobulbus	9.08608e-07	1.1788e-06	0	3.52077e-06	4.30905e-06	4.034e-06	0	1.19881e-06	3.4625e-07	4.01755e-08	0	0	4.37749e-06	0	9.21723e-07	0	0	2.19778e-06	2.54789e-06	0	0	1.24157e-06	4.72446e-08	4.42583e-06	7.36476e-05	1.75479e-07	7.38996e-06	1.12167e-06	0	0	0	1.06108e-05	1.09737e-06	0	4.21955e-07	6.83271e-06	7.16819e-08	9.21163e-07	3.01163e-06	7.2522e-06	2.15735e-07	6.17948e-08	2.2672e-08	5.7235e-06	0	8.84602e-07	1.69173e-07	0	5.80421e-06
f__Methylococcaceae;g__Methylobacter	7.63968e-06	1.54608e-07	1.49437e-07	0	2.47956e-06	2.65595e-06	0	8.44268e-06	1.52458e-06	7.95412e-08	6.7867e-06	4.08506e-07	1.63485e-07	0	2.12955e-06	0	1.5659e-06	4.16907e-06	0	0	3.29849e-05	2.00154e-07	3.04923e-06	3.62847e-06	1.08781e-05	9.74161e-07	1.6998e-05	4.58764e-07	5.10406e-06	0	0	5.69764e-06	5.95482e-06	4.0205e-06	6.40746e-08	1.62793e-06	0	1.78166e-07	5.24834e-07	3.65008e-06	1.30339e-05	1.22549e-05	4.46756e-06	2.7926e-08	0	3.91814e-06	2.993e-06	9.38851e-06	1.24026e-06
f__Bacillaceae;g__Anoxybacillus	1.47339e-05	1.55333e-06	1.27104e-05	1.15672e-06	9.8446e-07	8.7205e-08	7.67928e-08	1.4719e-05	1.68662e-06	1.76822e-06	0	1.15006e-05	1.36718e-06	4.233e-06	6.92592e-06	1.46499e-07	3.59269e-06	1.26267e-05	6.30898e-06	2.16563e-06	1.63702e-05	4.80347e-06	3.39372e-06	3.70036e-06	2.98862e-05	1.68312e-06	1.65443e-05	3.69577e-06	2.99205e-06	4.07676e-08	7.0883e-06	2.91859e-06	3.38662e-06	6.7311e-06	1.12179e-05	7.4471e-06	3.26336e-07	2.7986e-06	1.45218e-05	5.13648e-05	1.15999e-05	2.12773e-05	1.89268e-07	4.22954e-07	3.83706e-07	1.40665e-06	1.12398e-06	1.32516e-05	2.75042e-06
f__Magnaporthaceae;g__Magnaporthe	0	0	0	0	0	0	0	0	0	0	0	0	0	0	0	0	0	0	0	0	0	0	0	0	0	0	0	0	0	0	0	0	0	0	0	0	0	0	0	0	0	0	0	0	0	0	0	0	0
f__Chitinophagaceae;g__Sediminibacterium	0	2.11105e-06	2.05431e-07	3.64217e-08	0	7.09464e-08	0	0	0	2.4582e-07	0	6.26442e-06	0	0	2.32748e-07	0	9.06451e-05	4.15293e-06	0	0	2.40492e-07	1.60409e-06	2.11399e-07	0	0	0	3.37883e-08	0	7.67696e-07	0	0	6.33142e-06	0	2.7503e-06	1.3195e-06	0	1.69216e-07	0	3.47179e-07	0	8.52717e-07	0	4.34995e-07	0	0	0	3.52642e-08	0	0
f__Fibrobacteraceae;g__Fibrobacter	3.18579e-05	3.58879e-06	6.85545e-05	0	7.40611e-06	1.33131e-07	4.46778e-06	9.68735e-06	4.79533e-06	6.2193e-07	1.53243e-05	8.85205e-05	0	1.81823e-07	9.78804e-06	1.63854e-06	7.72479e-07	3.2744e-06	1.12733e-06	2.73116e-06	0	3.66766e-05	1.6491e-05	9.60185e-07	9.34635e-06	3.76193e-07	9.52781e-06	4.67031e-06	4.43793e-06	1.9258e-05	1.38425e-05	1.97889e-05	7.29824e-06	0	1.38423e-07	5.98798e-06	5.36573e-07	0	1.05083e-05	2.70686e-06	2.92928e-06	5.30441e-06	7.75472e-06	2.74603e-06	6.88367e-06	2.16797e-07	6.07709e-08	3.38694e-07	7.01007e-06
f__Cytophagaceae;g__Anditalea	1.96237e-06	8.7422e-05	0	0	1.93202e-06	5.18426e-05	0	0	7.09011e-08	0	0	0	0	0	1.67062e-05	0	0	0	0	0	8.28757e-06	1.85043e-07	0	0	0	0	0	0	0	1.80906e-05	0	0	0	0	0	5.28546e-06	1.50425e-05	0	0	0	5.39645e-08	2.79984e-07	0	0	0	0	0	0	2.23539e-07
f__Clostridiales Family XII. Incertae Sedis;g__Acidaminobacter	5.30296e-06	5.28992e-06	3.25454e-07	1.32508e-06	3.44205e-06	7.74789e-06	1.30996e-06	7.67718e-06	1.91372e-06	2.37861e-06	4.01816e-08	5.84774e-07	5.89495e-07	0	2.55692e-06	0	8.73139e-05	3.84054e-06	0	1.16527e-06	4.48103e-07	1.68791e-06	1.73523e-06	9.41507e-06	7.52294e-06	1.57466e-06	4.27917e-06	3.70289e-07	3.59068e-06	0	1.72007e-06	7.69527e-06	4.88455e-07	2.23303e-06	2.52077e-06	6.90517e-06	0	1.06987e-06	7.93536e-06	1.3547e-06	1.58984e-05	1.11238e-05	2.82309e-06	6.04647e-08	0	2.75951e-06	6.7757e-06	3.54182e-07	3.70303e-06
f__Podoviridae;g__Phikmvvirus	0	0	0	0	0	0	0	0	0	0	0	0	0	0	0	0	0	0	0	0	0	0	0	0	0	0	0	0	0	0	0	0	0	0	0	0	0	0	0	0	0	6.04154e-07	0	0	0	0	0	0	0
f__Lachnospiraceae;g__Sellimonas	1.00754e-06	6.31692e-07	1.79955e-06	1.54227e-06	7.71116e-06	1.50634e-06	1.53282e-06	3.25758e-06	3.28064e-06	5.38619e-07	1.04208e-05	7.75535e-06	6.27039e-07	2.57756e-08	2.46324e-06	4.03172e-06	1.51587e-06	9.09727e-07	3.13751e-06	6.33912e-08	1.62902e-05	8.5405e-07	3.01755e-06	8.12619e-07	8.57102e-06	1.15452e-06	1.64571e-06	7.72609e-07	8.7214e-06	6.26457e-06	8.58951e-06	2.37448e-06	2.20135e-06	1.97964e-06	2.29029e-06	1.84305e-06	1.0811e-05	3.04312e-05	1.60083e-06	1.20373e-06	8.62531e-06	1.45963e-06	8.65299e-05	1.28906e-06	3.36596e-06	2.91164e-06	1.35452e-05	2.77802e-05	1.19756e-05
f__Magnetococcaceae;g__Magnetococcus	0	0	0	0	0	0	0	1.35169e-05	9.11027e-08	1.08234e-07	0	0	0	0	0	0	0	0	0	0	3.59373e-05	0	0	0	1.47482e-07	0	0	0	0	0	1.45706e-06	0	0	0	0	0	0	0	0	0	0	1.44502e-07	0	0	0	0	0	0	0
f__Bdellovibrionaceae;g__Bdellovibrio	0	0	0	6.21576e-08	1.62476e-07	6.0539e-08	0	0	0	0	0	5.62681e-08	6.30073e-08	5.55987e-08	1.13489e-07	8.58903e-05	0	5.2386e-08	5.53829e-08	0	1.19011e-07	0	0	0	3.72909e-07	0	0	0	0	0	0	5.93696e-08	2.34844e-07	1.05476e-07	2.10561e-07	5.83235e-08	4.57854e-07	1.70089e-07	5.38636e-08	1.95426e-07	1.9565e-05	0	0	1.67902e-07	0	1.64026e-07	0	1.02244e-07	0
f__Eubacteriaceae;g__Pseudoramibacter	2.73488e-05	6.3396e-06	5.11985e-07	2.14359e-06	4.96143e-05	2.926e-06	4.54843e-06	1.05228e-05	4.34196e-06	5.76071e-06	5.88597e-08	9.52e-06	4.27359e-05	6.32743e-06	1.17955e-05	3.02276e-05	1.26989e-05	6.05993e-06	6.10293e-06	7.31547e-07	2.90877e-06	7.51484e-06	1.6865e-05	1.47075e-05	2.1225e-05	6.04418e-06	2.19794e-05	1.56891e-06	1.68009e-05	1.73117e-06	6.19343e-06	2.50805e-05	6.60702e-06	1.38526e-05	1.79914e-05	2.36257e-05	3.16507e-06	2.4104e-05	2.21193e-05	4.11974e-06	8.58568e-05	2.31288e-05	1.61949e-05	6.84758e-06	9.94635e-07	1.24576e-05	2.80851e-05	4.43166e-05	1.13383e-05
f__Peptoniphilaceae;g__Murdochiella	1.36128e-05	3.23507e-07	0	0	7.8678e-06	1.1341e-06	0	2.38448e-06	0	2.31781e-06	9.56704e-07	6.16148e-08	6.89945e-08	0	0	0	1.56481e-06	3.75229e-05	0	3.54666e-07	9.779e-07	1.24615e-06	1.13757e-06	3.55698e-07	3.20921e-06	6.3398e-06	2.01198e-06	1.80041e-07	8.00653e-08	1.11583e-05	3.34904e-06	3.70194e-07	7.10402e-07	7.09035e-08	8.02083e-06	6.3099e-07	1.55303e-07	3.52842e-07	1.29912e-05	1.98474e-06	5.82255e-07	9.91574e-06	6.99464e-07	0	0	2.50692e-06	0	3.54983e-07	1.03478e-06
f__Legionellaceae;g__Legionella	7.30794e-06	3.68594e-06	0	8.18385e-06	7.95477e-07	3.02318e-06	0	1.46893e-06	5.10488e-06	1.08915e-06	0	9.33184e-07	6.21996e-07	0	1.14017e-06	0	9.95914e-07	0	1.64019e-06	0	1.57279e-07	5.16429e-07	3.48744e-07	1.57412e-06	1.6802e-06	0	5.81981e-07	9.82044e-08	5.03907e-08	3.03814e-06	0	2.4983e-06	2.05022e-08	0	4.05458e-07	5.49419e-07	0	0	1.53419e-07	8.11831e-08	4.75266e-08	1.10154e-05	1.6182e-08	0	0	0	1.74478e-07	3.12544e-06	2.51325e-06
f__Alcanivoracaceae;g__Alcanivorax	1.51072e-06	1.31443e-07	2.54784e-07	1.13099e-07	1.41098e-06	0	0	2.92789e-06	2.02271e-07	3.7344e-07	0	8.1783e-08	2.28717e-07	2.02025e-07	1.6495e-07	0	0	2.53548e-07	0	2.08098e-07	3.26035e-06	3.68352e-07	0	0	1.34371e-06	3.07928e-08	5.23097e-07	0	1.73114e-07	0	4.18384e-07	2.15544e-06	7.91493e-07	4.79798e-08	0	0	0	1.51607e-06	1.9572e-07	1.39937e-07	5.75036e-06	0	0	0	2.83955e-07	1.24694e-07	1.19797e-07	0	1.63435e-07
f__Halobacteroidaceae;g__Orenia	2.99207e-06	1.03937e-07	0	0	1.77915e-07	2.99544e-06	0	3.10359e-07	7.6541e-08	8.23131e-07	0	0	0	0	0	0	8.48456e-05	1.52741e-06	0	0	0	1.53074e-07	2.00561e-06	4.35599e-07	5.10206e-07	7.90734e-07	2.28763e-07	0	2.22717e-07	0	0	1.26077e-05	7.61962e-07	1.32779e-06	1.41804e-07	0	0	0	6.26148e-06	1.5834e-05	2.01161e-06	1.76825e-06	9.99192e-07	1.37983e-05	0	5.59219e-07	9.93556e-08	5.47964e-06	2.32985e-06
f__Ruminococcaceae;g__Pseudobacteroides	1.50266e-05	2.54416e-06	3.43585e-06	9.22831e-08	2.01953e-05	2.39023e-06	8.11628e-06	1.28172e-05	2.20596e-07	2.23915e-06	9.22327e-07	7.40594e-06	3.34417e-07	0	1.37416e-06	1.7308e-06	8.43346e-05	4.75641e-06	1.37351e-05	5.14939e-06	2.01168e-05	8.46691e-07	7.05512e-06	2.55319e-06	1.57875e-05	8.8666e-06	1.79439e-05	3.72383e-06	2.86131e-06	3.92848e-06	6.91548e-06	1.9509e-05	7.74785e-06	2.89087e-05	1.27601e-06	4.04762e-06	3.80961e-07	1.91125e-05	3.37496e-05	2.71385e-06	5.03851e-06	1.10281e-05	6.49435e-06	1.79824e-06	1.80728e-06	2.49437e-06	3.02816e-05	2.916e-06	3.78702e-06
f__Erwiniaceae;g__Pantoea	3.57807e-07	6.60552e-08	4.02912e-06	2.16743e-05	5.35724e-07	5.8482e-06	6.21255e-07	7.71814e-07	4.95721e-06	4.14877e-07	3.37238e-07	6.9297e-08	3.97811e-06	5.15177e-05	2.91022e-06	1.4265e-06	1.33415e-05	3.39514e-06	1.68938e-06	6.5817e-05	0	4.68696e-05	2.47668e-07	3.14591e-05	8.77319e-06	3.37041e-05	4.82227e-06	1.13378e-05	1.08921e-06	0	8.41837e-05	2.52294e-07	4.73601e-07	2.829e-06	1.18038e-05	3.78877e-06	3.12824e-07	5.15511e-06	6.28433e-06	0	4.18209e-06	1.0416e-06	4.3232e-05	7.73948e-08	3.91523e-06	1.11331e-06	7.1349e-06	0	3.15955e-07
f__Unclassified;g__Sedimentibacter	1.79201e-05	2.13691e-06	1.11339e-06	2.22537e-07	2.71666e-05	9.10314e-06	0	1.72001e-05	1.85541e-06	2.93917e-06	2.0344e-06	1.43969e-06	7.85447e-07	0	4.13707e-06	8.6742e-06	4.95168e-06	9.37664e-06	1.08965e-07	1.11269e-06	9.7442e-07	3.48069e-06	2.13949e-06	1.01215e-05	1.24178e-05	7.43895e-06	1.32057e-05	1.57304e-06	4.22412e-06	1.5938e-05	4.65751e-06	3.94862e-05	7.46041e-06	6.59278e-06	2.82065e-06	7.02616e-06	0	6.03619e-06	1.89612e-05	4.88679e-06	6.73159e-06	2.27826e-05	6.73979e-06	6.54946e-07	4.45449e-07	3.25463e-06	1.742e-06	5.08906e-06	1.45158e-05
f__Oceanospirillaceae;g__Marinobacterium	1.47981e-06	0	0	0	0	8.64783e-07	0	3.75441e-06	3.75243e-08	0	0	0	0	0	1.49262e-06	0	2.85379e-07	0	0	0	2.72515e-05	0	5.03506e-07	3.93394e-08	1.20349e-06	7.87933e-07	4.82857e-07	0	0	0	2.07969e-06	6.19287e-07	0	1.24081e-06	8.97931e-08	1.07818e-06	0	0	0	0	2.46274e-07	2.59395e-06	0	2.9702e-07	0	8.58888e-08	0	0	0
f__Marinilabiliaceae;g__Anaerophaga	4.591e-08	2.41769e-06	3.63366e-07	0	2.48439e-06	0	0	7.11837e-06	2.74243e-06	3.39823e-05	4.28384e-06	8.17012e-05	3.63899e-05	0	1.96308e-06	2.26569e-07	3.53479e-06	2.15185e-06	1.97276e-05	0	4.26391e-05	8.61379e-06	3.9157e-06	2.33429e-06	4.60435e-06	0	1.24769e-05	3.29586e-06	7.90608e-06	0	1.10777e-05	9.72513e-06	0	0	1.34553e-06	1.54169e-06	4.76123e-06	7.85408e-06	6.28849e-06	1.78688e-06	1.10411e-06	5.91302e-06	0	1.77847e-05	0	4.02226e-06	2.79206e-06	0	1.2374e-05
f__Rhizobiaceae;g__Rhizobium	4.02509e-06	0	8.15473e-05	1.45491e-05	2.5446e-06	4.41219e-05	5.8207e-07	1.16173e-05	3.65074e-08	1.82062e-07	0	0	0	0	2.28182e-07	0	2.40393e-07	1.31276e-05	0	1.40563e-07	0	3.15309e-06	3.638e-06	1.10903e-06	4.21942e-06	1.32062e-06	2.11227e-07	1.52644e-07	8.86263e-06	0	8.37408e-07	1.0638e-05	2.00113e-07	0	7.45696e-08	4.99229e-06	1.2982e-07	0	6.67164e-06	9.24584e-07	5.54315e-07	2.85866e-05	5.99057e-07	2.00669e-05	0	1.23286e-07	3.18275e-07	2.16094e-07	2.47504e-06
f__Yersiniaceae;g__Yersinia	1.50206e-06	4.61001e-06	3.33328e-06	4.15602e-06	4.25757e-06	1.10124e-05	7.65315e-07	1.01829e-06	3.89248e-06	2.08318e-06	1.48089e-07	1.6449e-06	8.2143e-06	3.38864e-07	2.77376e-05	0	5.01539e-08	1.46006e-05	1.62691e-06	7.46748e-07	4.72968e-07	5.94348e-06	1.27773e-06	3.3486e-06	8.21078e-06	1.76152e-06	7.59661e-06	6.78584e-07	3.16355e-07	1.37455e-07	1.27409e-05	2.71245e-06	5.35104e-07	0	1.54631e-05	3.46789e-08	1.29294e-05	9.88863e-07	4.43024e-07	9.54899e-08	1.17391e-06	5.04051e-07	7.03359e-06	2.4623e-06	0	9.53868e-08	4.5689e-08	0	5.28079e-07
f__Flavobacteriaceae;g__Aequorivita	0	0	0	0	3.36767e-06	0	0	0	0	3.42214e-06	0	0	0	0	3.55244e-06	0	1.23667e-05	0	0	0	0	5.1249e-07	0	1.06538e-07	0	0	0	0	0	0	0	2.49869e-07	3.68084e-08	4.966e-08	0	2.43453e-06	0	0	0	0	0	2.10358e-06	0	0	0	8.12572e-05	0	0	0
f__Chitinophagaceae;g__Niabella	3.02245e-05	2.72732e-06	3.28658e-05	0	7.90791e-06	1.66759e-06	0	2.66772e-06	7.87685e-08	1.71563e-06	5.47366e-06	0	6.73046e-05	6.01589e-06	1.29717e-06	0	1.33642e-05	2.78072e-05	7.46764e-06	0	3.79806e-05	2.9225e-06	2.44182e-05	1.34616e-05	1.26878e-06	1.18249e-06	6.40542e-07	0	1.2653e-07	0	0	7.5239e-06	0	0	1.7752e-06	1.97185e-06	5.27444e-08	2.05542e-05	5.72741e-06	3.75658e-06	5.74584e-06	3.36394e-06	1.02916e-06	1.91493e-05	0	2.48485e-06	0	0	1.20041e-05
f__Unclassified;g__Phocaeicola	0	0	0	0	7.07261e-07	0	0	7.84921e-08	1.18428e-07	1.17692e-06	5.08199e-08	0	0	0	0	0	0	1.39927e-07	0	0	6.26448e-08	1.26301e-05	1.1564e-06	0	5.72141e-07	0	0	0	1.09734e-07	1.37152e-07	0	1.6233e-06	7.52744e-07	0	0	1.46358e-06	0	0	1.5387e-07	1.02868e-07	1.14208e-07	1.64251e-06	0	2.284e-08	0	6.86026e-08	2.48718e-07	0	2.66011e-06
f__Syntrophomonadaceae;g__Syntrophomonas	4.49687e-06	2.77782e-07	1.79932e-07	3.30679e-07	9.143e-06	4.94626e-07	0	7.21805e-06	6.81014e-07	2.93654e-06	5.83083e-07	2.12283e-06	5.10413e-07	5.4106e-08	1.8874e-05	5.83541e-06	3.81944e-06	1.37582e-05	6.39766e-06	2.69561e-07	1.1211e-05	1.07422e-05	9.73183e-06	1.72249e-05	1.18508e-05	6.57794e-06	8.87372e-06	7.26963e-07	5.99718e-06	2.47532e-06	6.97608e-06	7.88351e-06	9.56337e-06	7.02946e-06	4.36676e-06	2.07171e-05	2.35041e-05	1.35719e-05	6.2992e-05	7.88117e-05	1.6803e-05	1.16289e-05	3.57639e-06	6.70733e-07	2.34139e-07	2.35855e-06	4.05118e-06	8.06316e-06	2.34328e-06
f__Erysipelotrichaceae;g__Allobaculum	1.76243e-05	1.06673e-05	2.5204e-06	5.37269e-07	5.53239e-06	5.45564e-06	3.75834e-06	2.19275e-05	2.97052e-06	6.97502e-06	7.61752e-06	2.71831e-07	2.25893e-07	1.23658e-06	2.4969e-06	4.69639e-06	1.74661e-05	1.57438e-05	2.00725e-05	5.03354e-07	2.39785e-06	2.10702e-05	1.14243e-05	7.12047e-06	7.13777e-06	1.1549e-05	2.26701e-05	1.28299e-06	5.69707e-06	3.49369e-06	3.546e-06	2.24823e-05	7.93488e-06	5.39497e-06	1.46412e-05	4.356e-06	1.31205e-07	1.47126e-05	2.32908e-05	1.65436e-06	1.93086e-05	1.76731e-05	2.76657e-06	7.64076e-06	2.17884e-06	1.00373e-05	8.18586e-06	3.71611e-05	5.39448e-05
f__Carnobacteriaceae;g__Trichococcus	1.19864e-05	5.80788e-06	7.28687e-07	2.12033e-06	7.07377e-06	1.62199e-05	8.03127e-07	1.45952e-05	1.45133e-06	1.06353e-06	8.38736e-07	9.83665e-06	5.63442e-06	0	7.83903e-06	2.73039e-06	4.62852e-06	3.19074e-06	5.51573e-06	2.69684e-06	2.35382e-06	2.03802e-06	7.41641e-06	3.43308e-06	2.01967e-05	2.32556e-06	7.54571e-06	3.85874e-06	9.07767e-06	2.41654e-05	6.52977e-06	2.37402e-05	1.81157e-06	1.03776e-05	4.84056e-06	6.68171e-06	2.26833e-06	3.88381e-06	8.93914e-06	3.50259e-06	2.31431e-06	2.17861e-05	1.03096e-06	5.22238e-06	7.73452e-06	4.54431e-06	5.52455e-06	2.14473e-05	4.54531e-06
f__Candidatus Brocadiaceae;g__Candidatus Scalindua	0	2.42476e-07	0	0	2.32731e-06	0	0	0	2.98833e-06	0	1.67423e-07	0	4.48306e-05	0	1.59636e-05	0	0	0	0	0	1.38343e-05	2.33463e-06	4.0551e-06	5.07041e-08	3.8611e-06	0	0	0	0	0	0	1.04973e-06	1.776e-07	1.13446e-06	7.35901e-07	4.9146e-06	0	0	9.78168e-07	2.22583e-06	0	2.06842e-06	5.59666e-07	4.64128e-07	7.77701e-05	0	4.09111e-08	2.62202e-06	5.05306e-06
f__Clostridiaceae;g__Anaerosalibacter	9.13002e-07	1.6226e-06	1.10424e-06	1.93626e-07	1.12968e-06	3.82821e-06	3.52219e-07	1.14455e-05	6.47085e-07	3.68415e-06	5.20696e-06	4.80595e-06	4.33175e-08	0	8.47893e-07	0	2.89378e-06	9.75967e-06	0	1.96235e-07	5.87372e-07	8.585e-06	2.36347e-06	5.6059e-06	8.90927e-06	7.96561e-06	4.50202e-06	3.55078e-06	2.06177e-05	0	0	6.73093e-06	3.92852e-06	1.22562e-05	4.86309e-06	1.99505e-06	7.28305e-06	8.74808e-06	9.13046e-06	2.20448e-06	6.43055e-06	9.10486e-06	1.24045e-05	7.52821e-08	3.33972e-07	3.93202e-06	3.22473e-06	1.6479e-05	7.19148e-06
f__Desulfobacteraceae;g__Desulfobacter	2.02295e-06	1.53998e-07	2.1425e-06	0	7.70457e-05	0	1.30103e-06	1.80016e-06	0	0	0	0	9.35446e-08	0	6.73969e-07	0	1.08822e-06	0	0	0	0	8.1856e-08	2.83184e-06	0	8.36674e-08	0	2.04784e-07	0	0	0	0	2.25378e-06	8.49393e-07	0	0	0	0	8.92252e-06	1.50693e-07	2.02019e-07	0	1.27561e-05	0	0	0	2.29056e-07	1.41912e-07	1.81047e-07	0
f__Lachnospiraceae;g__Johnsonella	2.41546e-05	1.62001e-05	7.69109e-06	2.83233e-06	7.66884e-05	2.61897e-05	4.97099e-06	5.37159e-05	1.8396e-06	5.93868e-06	5.74047e-06	4.18595e-06	2.87214e-06	8.27294e-07	1.83595e-05	1.40946e-05	1.42165e-05	7.25162e-05	5.27084e-06	1.50741e-06	2.2767e-05	5.97537e-06	1.70691e-05	2.53772e-05	4.02181e-05	1.6429e-05	1.37871e-05	6.0943e-06	2.37522e-05	9.16659e-06	9.31394e-06	2.03628e-05	7.12513e-05	2.25802e-05	1.57916e-05	1.60193e-05	2.83219e-05	8.05481e-06	6.72635e-05	2.79367e-05	4.04993e-05	3.71858e-05	7.24728e-06	1.98309e-05	8.8581e-06	2.25925e-05	1.67724e-05	2.87413e-05	1.77615e-05
f__Persicobacteraceae;g__Persicobacter	0	0	0	0	2.36755e-05	0	7.63763e-05	0	5.75079e-08	0	2.73328e-05	0	0	0	0	0	0	0	1.87014e-07	0	0	5.7208e-06	5.7778e-06	0	0	0	0	0	0	0	0	6.90006e-07	0	0	0	0	0	1.42769e-05	0	1.80617e-07	1.73058e-06	0	0	0	0	0	1.33605e-08	0	0
f__Peptococcaceae;g__Desulfitibacter	1.47685e-05	1.57882e-06	6.78206e-07	3.28077e-07	2.6333e-05	7.92025e-06	2.08873e-07	9.52904e-06	2.44083e-06	3.022e-06	7.16666e-07	1.03093e-06	9.25721e-07	0	5.68618e-06	7.86251e-06	5.02683e-07	7.42439e-06	7.63498e-05	9.49214e-07	3.08773e-06	2.51589e-06	6.11227e-07	4.0695e-06	6.12879e-06	6.35524e-06	8.90143e-06	7.24245e-07	1.24006e-05	9.21808e-08	2.056e-06	2.34508e-05	1.60392e-06	1.19175e-05	1.52293e-05	1.72882e-05	9.41079e-07	5.57517e-06	1.23019e-05	1.95072e-06	2.01324e-05	8.09603e-06	5.62006e-06	2.04902e-07	3.0818e-07	3.89593e-06	9.6618e-07	6.39321e-06	1.06365e-06
f__Acidithiobacillaceae;g__Acidithiobacillus	0	0	0	0	0	0	0	5.93725e-06	0	0	0	0	1.72913e-06	0	0	0	0	0	0	2.31961e-07	0	0	1.07735e-06	0	7.50898e-07	0	3.95074e-06	0	0	1.22786e-08	1.08848e-06	1.20735e-07	0	0	0	0	0	0	0	0	0	7.62003e-05	5.98819e-08	0	0	0	0	0	0
f__Saprospiraceae;g__Lewinella	2.67194e-07	1.24892e-05	3.2657e-08	0	0	9.5334e-06	0	2.17071e-07	7.22705e-08	2.2464e-07	0	0	0	0	0	0	3.0369e-06	1.55551e-07	0	1.38753e-08	0	7.56058e-05	3.26416e-06	2.51965e-07	6.88526e-07	1.5458e-06	5.77781e-08	3.01357e-08	4.42078e-08	4.76456e-08	7.69151e-06	0	4.5734e-08	0	3.00318e-06	2.5745e-07	2.42643e-07	0	1.51281e-06	0	0	2.83005e-06	0	0	0	4.15965e-08	5.91016e-07	0	3.77314e-05
f__Clostridiaceae;g__Alkaliphilus	2.93044e-05	1.01809e-05	3.56651e-06	1.58116e-05	2.52069e-05	7.85235e-06	3.23406e-06	1.89016e-05	9.4033e-06	2.68441e-06	4.81956e-06	5.35076e-05	2.66479e-06	2.04438e-06	5.74106e-06	1.05654e-06	1.84165e-05	2.81337e-05	1.31994e-06	1.01749e-05	3.20948e-06	8.79981e-06	1.61878e-05	2.47165e-05	1.60185e-05	7.99606e-06	3.30256e-05	1.55731e-05	9.36091e-06	5.00426e-06	6.5451e-06	5.43359e-05	5.7428e-06	8.91061e-06	2.93826e-05	1.41909e-05	1.96017e-05	3.01929e-05	3.52586e-05	9.52544e-06	7.19421e-06	2.28933e-05	1.49554e-05	1.0107e-06	2.41778e-05	1.21493e-05	3.28554e-06	6.23933e-06	2.04085e-05
f__Hafniaceae;g__Hafnia	0	0	0	0	0	2.49036e-06	3.50734e-05	9.5042e-08	0	9.79957e-08	0	0	0	0	1.01498e-06	0	0	0	0	4.27923e-07	5.68268e-06	3.59845e-06	0	0	0	0	3.6748e-07	2.26504e-05	0	0	9.42307e-08	0	0	0	0	0	0	0	0	0	0	0	0	0	0	3.66499e-07	0	0	4.54321e-06
f__Flavobacteriaceae;g__Lacinutrix	5.28661e-07	2.62886e-07	1.42833e-07	7.40693e-07	5.48429e-06	1.12465e-05	0	0	8.92133e-08	4.70888e-08	1.82553e-06	0	4.1565e-07	9.19468e-08	9.86385e-06	6.92168e-05	1.38428e-07	4.27216e-06	5.41521e-07	0	5.5892e-06	1.90117e-05	6.92921e-07	0	1.91165e-06	2.34998e-07	1.31922e-05	2.02908e-07	0	0	3.65709e-06	0	0	1.61381e-05	4.77833e-06	3.5835e-07	1.41184e-07	1.07918e-06	3.28307e-07	8.07823e-07	1.36819e-07	0	1.91485e-06	0	5.82077e-06	2.37889e-07	0	1.24965e-07	7.52064e-06
f__Flavobacteriaceae;g__Apibacter	1.80388e-05	1.34129e-06	0	0	2.26227e-06	0	0	0	0	0	0	0	4.56989e-05	0	0	0	0	0	0	0	9.18539e-08	0	0	0	2.90651e-06	0	3.57835e-07	0	3.13299e-07	0	0	0	2.08147e-05	1.2753e-05	1.12687e-06	1.43919e-06	9.98376e-08	0	9.50936e-07	0	7.37946e-07	0	0	0	7.44738e-05	0	0	3.58595e-06	3.93784e-06
f__Enterocytozoonidae;g__Enterocytozoon	9.35898e-07	2.88747e-08	0	3.60051e-07	5.71235e-06	2.16722e-08	0	7.35407e-07	2.07409e-08	2.233e-08	3.60672e-07	0	3.78267e-06	0	1.06542e-07	3.53487e-06	4.16205e-07	8.51561e-08	0	2.94753e-08	1.6252e-07	3.35833e-08	2.15256e-08	8.43116e-08	9.05608e-07	8.52042e-07	4.53928e-07	0	7.38595e-05	0	0	0	1.60206e-07	9.61358e-07	2.07801e-07	8.76702e-06	1.28277e-07	1.88485e-06	2.7195e-06	0	4.33443e-08	2.77895e-07	5.92718e-08	7.20431e-08	0	3.20786e-07	9.41058e-08	0	1.61407e-06
f__Pseudoalteromonadaceae;g__Pseudoalteromonas	2.9654e-06	0	5.37143e-06	0	1.41986e-06	1.69336e-05	0	1.1833e-06	2.49822e-07	2.32674e-07	8.37481e-06	0	1.1429e-05	3.37215e-08	2.04581e-05	1.24582e-05	0	6.25822e-05	9.20793e-07	3.72883e-06	2.04115e-06	2.96629e-05	3.09153e-06	1.58277e-06	4.46823e-06	8.94669e-07	3.98702e-07	4.66008e-06	1.57081e-05	6.47186e-07	8.10822e-07	3.79393e-06	0	8.43671e-07	0	2.28975e-07	1.66642e-06	1.33687e-06	2.1167e-06	1.37168e-06	1.17068e-05	1.16568e-05	8.28728e-06	4.53672e-05	4.02077e-08	7.3725e-05	0	0	8.79796e-06
f__Xanthomonadaceae;g__Stenotrophomonas	8.9375e-06	1.00035e-05	1.20089e-07	2.23556e-07	2.8552e-06	8.14077e-06	3.46978e-05	8.67991e-06	5.72026e-08	5.50924e-06	3.62862e-06	0	1.04767e-07	8.4701e-07	1.06312e-05	7.82252e-06	3.43873e-06	1.0532e-05	0	6.73862e-07	2.33847e-06	6.5887e-06	5.74859e-06	1.15047e-06	7.91242e-06	1.90461e-06	7.25973e-06	4.3259e-07	6.07478e-06	1.51697e-06	0	7.59944e-06	7.81171e-06	1.34441e-06	2.06852e-07	5.27956e-06	4.41564e-05	0	1.31446e-06	4.46141e-06	1.43458e-05	1.4342e-05	2.5477e-06	3.08727e-06	5.34294e-06	8.49873e-06	7.87756e-06	4.23461e-06	5.96053e-06
f__Leptolyngbyaceae;g__Leptolyngbya	2.55699e-06	6.36211e-07	0	0	1.50303e-08	0	1.89573e-07	2.96756e-08	0	3.7057e-05	0	0	7.33189e-05	0	0	0	0	4.53158e-06	0	1.483e-08	1.04352e-06	0	1.71684e-06	0	3.41578e-08	1.05471e-06	3.72361e-07	1.61046e-08	0	0	0	0	0	0	3.5312e-06	1.61861e-08	0	0	4.48451e-08	2.67197e-08	0	2.29574e-06	0	0	0	4.66529e-08	0	5.67501e-08	0
f__Parachlamydiaceae;g__Neochlamydia	0	0	0	0	0	0	0	0	0	0	0	0	0	0	0	7.27463e-05	0	0	0	0	0	0	0	0	0	3.37281e-07	0	0	0	0	1.37956e-06	0	0	0	0	0	0	0	0	0	0	0	0	0	0	0	7.364e-07	0	0
f__Desulfovibrionaceae;g__Halodesulfovibrio	0	0	0	0	1.00226e-06	3.05325e-06	0	1.94607e-07	0	0	0	0	2.37012e-07	0	8.07772e-08	0	1.07891e-06	8.29898e-07	0	0	0	5.34397e-07	9.85418e-08	2.59151e-06	4.37134e-06	0	2.41289e-06	4.02386e-07	0	0	0	2.3172e-06	3.21449e-08	0	0	1.14958e-06	0	0	4.38011e-07	1.97231e-06	2.10545e-07	2.63803e-05	5.23769e-08	0	7.24377e-05	0	2.65946e-07	0	8.66326e-07
f__Desulfobacteraceae;g__Desulfotignum	1.03189e-06	1.75241e-07	0	0	0	6.91058e-07	0	2.76303e-07	0	7.19813e-07	0	0	0	0	4.21739e-07	5.82943e-07	0	4.51815e-07	0	6.73531e-08	0	7.674e-08	1.88589e-07	4.01806e-07	4.58944e-07	3.05145e-07	4.68077e-07	0	1.51067e-07	4.04491e-07	1.04734e-06	5.6709e-07	0	0	1.35157e-07	0	0	1.42922e-07	5.78627e-06	6.06759e-08	0	1.07243e-06	9.35692e-07	0	0	5.80891e-07	0	0	2.93437e-07
f__Flavobacteriaceae;g__Elizabethkingia	8.67148e-06	5.96288e-06	7.14307e-05	1.7929e-05	4.98662e-06	9.3298e-07	0	7.23723e-06	3.872e-06	1.4398e-06	2.95486e-06	0	1.0302e-06	6.56712e-06	4.12885e-06	1.98814e-06	1.09879e-05	2.3078e-06	4.06141e-07	1.30624e-07	2.2345e-07	4.43791e-06	1.77118e-05	3.03073e-06	8.85722e-06	3.38366e-06	2.17003e-06	2.13869e-06	1.84557e-05	1.56894e-07	2.7033e-05	6.07064e-06	2.1909e-07	1.54698e-06	5.33026e-05	1.26363e-05	1.65367e-07	8.07087e-07	1.25651e-06	5.51003e-07	2.73638e-07	1.03208e-06	1.07297e-05	3.509e-05	2.51043e-08	1.05539e-05	5.8736e-06	0	1.23322e-06
f__Rhodocyclaceae;g__Aromatoleum	0	0	7.12962e-05	0	0	0	0	0	0	0	0	0	0	0	0	0	0	0	0	0	0	1.12474e-06	0	0	0	0	0	0	0	0	0	0	0	0	0	0	0	0	0	0	0	4.43136e-06	0	0	0	0	0	0	0
f__Cytophagaceae;g__Fibrisoma	0	0	0	0	0	0	0	0	0	1.4007e-05	7.7425e-07	0	0	0	0	7.11698e-05	0	0	1.32437e-06	0	1.53395e-07	0	1.33715e-06	0	0	1.78996e-07	0	0	0	0	3.92849e-07	4.54307e-07	0	0	0	1.14603e-06	0	1.93246e-07	1.50158e-06	0	0	0	0	0	0	0	3.38346e-07	0	9.68236e-08
f__Planococcaceae;g__Jeotgalibacillus	7.80217e-06	1.7246e-06	3.57987e-07	0	6.57254e-07	0	0	5.68719e-06	4.00929e-08	2.26166e-07	0	1.50463e-07	0	0	1.68193e-06	0	3.69891e-06	7.05496e-07	3.9189e-08	0	1.71029e-05	3.58836e-07	1.84194e-07	1.16363e-06	1.20905e-06	7.32232e-07	6.87966e-06	0	2.01764e-06	0	0	5.22318e-06	0	1.59522e-06	1.02339e-06	2.47619e-07	0	4.04734e-08	1.05856e-06	4.75337e-05	9.29688e-06	8.79477e-06	7.12908e-07	4.64708e-05	3.71846e-08	3.38528e-06	3.91735e-06	1.40941e-06	2.9704e-06
f__Neisseriaceae;g__Neisseria	1.52318e-05	4.6136e-06	3.86808e-06	1.40449e-06	1.08049e-05	9.91362e-06	2.10936e-05	2.69869e-06	9.00665e-07	3.36802e-05	2.81998e-06	1.49536e-05	6.75788e-06	5.04193e-05	6.32291e-05	1.27188e-07	3.13953e-06	1.92087e-05	6.94438e-08	1.23092e-05	1.56916e-06	8.68611e-07	7.05564e-05	2.42712e-06	4.93636e-06	7.38324e-06	1.3055e-05	1.37679e-07	1.3434e-06	1.28463e-06	2.35009e-06	3.7395e-06	7.49338e-07	2.98787e-06	9.9606e-07	2.03581e-05	7.08165e-05	1.92874e-06	2.68708e-06	1.24645e-06	6.00581e-06	8.42185e-06	4.42582e-06	2.93115e-05	6.68317e-08	2.53957e-06	6.25173e-06	3.77473e-05	1.85069e-06
f__Peptostreptococcaceae;g__Paraclostridium	4.32379e-06	9.64052e-06	2.79505e-05	2.57999e-07	6.34546e-06	1.08209e-05	3.46738e-07	1.19694e-05	2.51941e-05	3.64155e-06	8.39052e-06	1.36642e-07	1.42564e-05	4.91056e-08	2.58477e-05	1.51601e-06	7.68195e-07	8.79758e-06	2.12877e-07	1.31117e-05	4.02298e-07	1.39474e-06	6.88112e-06	8.47296e-07	6.12561e-06	5.42173e-06	2.20225e-05	1.05444e-07	1.12668e-05	1.95976e-06	1.40761e-05	2.59604e-05	1.52243e-05	1.94369e-05	2.37015e-06	1.37906e-05	1.29651e-05	1.60523e-06	1.49173e-05	2.38585e-05	5.12789e-06	6.97509e-05	8.53515e-06	1.56102e-06	2.97088e-06	1.83476e-05	4.7623e-06	1.67908e-05	4.71171e-06
f__Solibacteraceae;g__Candidatus Solibacter	2.5782e-06	2.60561e-07	7.81243e-08	0	5.27949e-06	7.28223e-07	0	8.08403e-07	4.18361e-08	2.78215e-07	0	0	0	0	0	0	0	4.6005e-06	0	0	0	9.67756e-08	0	0	0	0	1.23062e-06	0	0	0	0	0	0	7.75398e-07	0	0	0	9.20238e-06	0	3.82587e-08	2.52393e-07	0	0	0	0	1.11334e-07	0	2.03145e-08	1.02559e-06
f__Comamonadaceae;g__Acidovorax	0	0	0	1.02927e-05	4.65317e-07	1.72358e-06	0	1.11724e-05	4.789e-06	2.84495e-07	0	0	1.5559e-07	0	4.47603e-06	0	0	3.75071e-08	0	0	1.48216e-05	1.66206e-06	0	1.05972e-06	1.02005e-06	0	0	0	1.47435e-06	0	0	1.52486e-06	3.1816e-07	1.9552e-05	0	1.01967e-06	0	0	3.96758e-06	0	0	2.12616e-06	0	0	1.74549e-07	4.01197e-08	0	0	4.28736e-08
f__Paenibacillaceae;g__Cohnella	1.34933e-05	2.14758e-06	2.2398e-07	2.17374e-06	4.21917e-05	7.0185e-06	0	1.96017e-05	1.81292e-06	2.95394e-06	9.38979e-08	1.43848e-05	4.5652e-08	0	1.39459e-05	5.63725e-06	6.24301e-06	1.01517e-05	8.02554e-08	9.66859e-07	1.03175e-05	4.96451e-06	1.48733e-05	1.32948e-05	1.32759e-05	1.16449e-05	1.50842e-05	0	1.5195e-05	0	4.59763e-06	1.03211e-05	1.64428e-05	2.97081e-05	2.48744e-06	5.40452e-06	3.08673e-06	3.02831e-06	4.07147e-05	1.06422e-06	1.53814e-05	1.0642e-05	8.25283e-07	1.02325e-06	0	1.67313e-05	2.69434e-06	1.18158e-05	5.85706e-05
f__Porphyromonadaceae;g__Gabonibacter	1.15895e-05	1.63917e-06	8.89339e-08	5.01405e-08	1.14843e-05	1.45806e-05	0	3.73123e-06	0	6.01045e-06	0	1.81156e-07	1.82608e-07	0	1.25206e-06	0	1.23621e-05	2.10651e-05	3.934e-06	9.30193e-07	2.60087e-05	2.22305e-06	2.16455e-05	5.11512e-06	6.10065e-06	4.60667e-07	4.40949e-06	5.38561e-05	7.9461e-07	0	5.27748e-05	1.18674e-05	1.03972e-07	1.98467e-07	6.27597e-06	2.8235e-05	2.57231e-06	1.63488e-05	2.40003e-06	1.21096e-06	3.75322e-06	7.26791e-06	1.16819e-05	3.90406e-07	6.88076e-06	5.82999e-07	1.71511e-06	8.08639e-07	1.63591e-06
f__Streptomycetaceae;g__Streptomyces	1.25998e-05	5.62142e-06	1.54451e-05	6.75855e-06	1.24792e-05	1.63425e-06	0	1.07009e-05	3.73523e-07	3.11253e-06	1.7125e-07	5.47441e-05	9.49766e-08	7.73269e-08	1.72341e-05	5.69036e-06	5.23883e-06	3.52768e-05	0	5.31391e-07	4.42751e-06	1.70137e-06	8.23821e-06	8.73344e-06	1.26112e-05	2.69359e-06	1.03094e-05	1.61416e-07	1.7281e-05	4.63164e-06	4.81212e-06	2.35505e-05	2.46388e-06	5.65936e-07	1.73888e-05	1.1293e-05	1.42978e-06	4.19819e-06	6.92588e-05	5.34765e-06	5.46303e-06	2.88568e-05	1.80138e-06	3.54586e-06	0	3.30492e-06	2.95725e-06	8.88576e-06	6.49454e-06
f__Clostridiaceae;g__Caldisalinibacter	2.96679e-06	5.94195e-08	2.95826e-07	0	2.09463e-07	5.85348e-07	2.61563e-07	2.10855e-06	2.79402e-07	2.01436e-07	6.52651e-08	6.96299e-07	1.21014e-07	3.65127e-05	2.65248e-06	1.96444e-06	1.49894e-07	2.61939e-07	2.12174e-06	2.79909e-08	1.16811e-06	4.13553e-06	3.58436e-06	1.6371e-06	6.29702e-06	4.36469e-07	3.49333e-06	3.06005e-07	7.38902e-07	1.01919e-05	4.88949e-06	3.22204e-06	2.47817e-06	1.05353e-06	4.9716e-07	4.37912e-06	5.00747e-06	2.2202e-06	6.88838e-05	7.79749e-07	5.4809e-06	1.75877e-05	0	4.94761e-07	9.39028e-08	2.21257e-06	5.79059e-06	9.83762e-07	1.53976e-06
f__Bacillaceae;g__Lysinibacillus	4.68839e-05	5.3897e-06	2.63214e-06	3.52916e-05	8.54795e-06	1.67506e-05	3.40579e-07	1.97138e-05	3.97393e-06	5.63384e-06	9.74069e-06	6.66321e-05	5.33791e-05	2.67493e-08	3.37338e-05	1.5582e-05	1.01252e-05	3.20078e-05	3.2014e-07	4.57186e-06	3.51319e-05	1.2181e-05	6.88246e-05	8.88385e-06	5.12702e-05	8.11852e-06	4.41371e-05	7.70477e-06	3.01308e-06	1.25075e-05	2.07055e-05	2.49655e-05	3.61227e-06	2.70788e-05	1.28683e-05	9.99058e-06	5.88402e-07	7.58666e-06	1.63992e-05	6.93428e-06	1.48992e-05	4.08873e-05	4.64074e-06	9.10237e-07	7.61486e-07	1.27668e-05	2.02602e-05	2.81804e-05	1.16609e-05
f__Morganellaceae;g__Providencia	8.60813e-08	7.33119e-08	5.11663e-06	0	2.39752e-07	1.24307e-06	0	1.78619e-06	0	0	0	0	4.43841e-06	8.68057e-07	0	1.73405e-05	1.16255e-05	0	0	6.23738e-07	1.03785e-05	0	8.87276e-08	6.85759e-05	5.49514e-06	0	0	0	3.79256e-07	0	0	3.23774e-07	1.344e-06	8.39646e-08	0	9.28572e-07	7.79784e-06	0	0	0	4.13356e-06	3.10746e-07	0	0	0	0	1.36401e-05	0	2.39971e-06
f__Erysipelotrichaceae;g__Kandleria	2.31348e-05	1.04972e-05	1.53771e-06	7.74695e-06	2.87136e-05	1.22171e-05	2.36268e-06	2.12892e-05	8.36792e-06	5.15472e-06	8.95627e-06	1.37915e-05	5.1914e-07	2.06998e-08	2.24634e-05	2.1531e-06	1.045e-05	6.42147e-06	5.14965e-06	3.22639e-07	1.50733e-05	6.12917e-06	2.33746e-05	1.83463e-05	1.58465e-05	6.10449e-06	2.6434e-05	3.56285e-06	1.40335e-05	1.77911e-05	4.11085e-05	2.60662e-05	1.35226e-05	4.42581e-05	2.25976e-05	8.80501e-06	2.25876e-06	1.48963e-05	2.11751e-05	3.99694e-06	7.9557e-06	6.83662e-05	4.55208e-06	1.91766e-06	3.38157e-07	6.60439e-05	2.18665e-06	1.42995e-05	1.37239e-05
f__Marinilabiliaceae;g__Marinilabilia	0	1.55843e-07	0	0	0	3.86555e-08	0	3.89954e-06	2.11413e-07	1.51077e-07	7.72723e-08	0	0	0	2.11483e-06	0	0	3.87622e-06	2.141e-05	0	0	8.31154e-07	9.71788e-07	1.76242e-06	9.15757e-06	0	1.31456e-06	0	6.49178e-08	0	0	6.45164e-06	0	3.36745e-08	0	7.686e-07	0	0	4.81503e-07	0	0	4.26718e-07	0	0	0	6.80593e-05	0	1.90331e-07	9.09326e-06
f__Alicyclobacillaceae;g__Alicyclobacillus	6.7357e-05	2.88917e-06	8.15368e-06	0	1.81539e-05	6.13114e-06	0	6.70358e-06	4.16433e-07	1.74507e-06	5.36231e-08	0	0	0	5.88602e-07	0	1.01319e-06	1.78936e-05	8.57041e-06	1.02157e-06	1.26591e-05	3.39221e-06	7.23673e-07	5.52701e-06	1.09342e-05	1.00975e-05	2.76118e-06	6.5555e-07	1.49609e-05	9.41362e-06	0	7.90947e-06	2.96516e-06	2.64975e-06	2.12928e-05	1.08087e-05	1.28232e-07	2.20708e-06	2.1366e-05	1.14348e-06	3.77593e-07	1.4525e-05	2.38994e-07	6.62004e-07	0	3.80223e-06	2.03889e-07	6.51271e-07	4.67323e-06
f__Clostridiaceae;g__Proteiniclasticum	3.31804e-06	3.87855e-06	0	4.37391e-07	6.09218e-06	4.04264e-06	6.70972e-05	8.80985e-06	3.32498e-07	5.41568e-06	2.29545e-06	8.07186e-07	6.367e-08	0	5.23527e-06	0	3.4889e-06	1.46914e-05	0	1.29609e-06	1.18053e-06	7.73251e-06	3.48944e-06	5.337e-06	4.42282e-06	1.05501e-06	4.17505e-06	1.39069e-06	8.23484e-07	2.7519e-07	6.45927e-07	1.02002e-05	6.19155e-07	2.42318e-06	3.55649e-06	2.4415e-06	5.52477e-07	1.16757e-05	7.70623e-06	6.42495e-06	3.61433e-06	1.54012e-05	2.13478e-06	1.52363e-05	3.1235e-08	4.32961e-06	3.87029e-07	1.14359e-06	1.64176e-06
f__Enterobacteriaceae;g__Leclercia	0	0	0	0	0	0	0	0	0	5.84644e-07	0	2.94419e-07	0	0	1.92058e-07	0	0	0	0	0	0	1.01885e-06	0	0	8.05016e-08	0	9.75843e-08	0	0	0	6.68151e-05	0	0	0	0	0	0	0	0	0	2.34165e-06	0	0	0	0	0	0	0	0
f__Flavobacteriaceae;g__Salegentibacter	0	1.6603e-06	0	0	3.30025e-06	0	0	2.10993e-05	0	3.86756e-08	0	0	3.78145e-06	0	0	6.67527e-05	0	5.23113e-07	1.68941e-06	0	2.43589e-07	0	0	0	4.80541e-06	0	0	0	2.34974e-07	0	3.65114e-06	1.20735e-07	0	0	0	9.83085e-07	0	0	5.59441e-08	0	3.66083e-07	1.66346e-07	0	0	0	0	0	0	0
f__Spirochaetaceae;g__Spirochaeta	1.7712e-05	5.14584e-06	0	1.16739e-07	1.67939e-06	4.69565e-08	0	1.09045e-05	4.42406e-07	3.06689e-07	4.85015e-07	1.53566e-06	3.52168e-07	0	5.81417e-06	1.11888e-06	0	5.91247e-06	2.09346e-07	4.83388e-07	7.30306e-07	7.82222e-07	1.72136e-06	3.8357e-06	9.08085e-06	1.75017e-06	1.04131e-06	1.80272e-07	7.40004e-06	1.08489e-05	9.51955e-08	1.52161e-05	5.63681e-07	3.40737e-06	2.97218e-06	3.06832e-08	0	0	1.06032e-05	3.20153e-07	1.15994e-06	2.40554e-06	3.08591e-07	0	0	6.03698e-06	8.33538e-07	4.07851e-06	1.31966e-05
f__Sporomusaceae;g__Anaeroarcus	0	0	3.39688e-06	4.59961e-05	2.07862e-05	2.73987e-05	0	6.63987e-05	0	0	4.16355e-06	1.97147e-06	0	0	1.5784e-07	0	1.54064e-07	1.00237e-05	8.83444e-06	1.44341e-06	2.10035e-06	2.4694e-07	4.59033e-08	6.0461e-07	3.75844e-06	2.70603e-07	1.80485e-06	0	0	0	0	2.35681e-06	0	0	0	0	0	0	1.64479e-07	1.47e-06	9.34144e-07	0	0	7.78396e-08	0	0	2.48993e-06	0	1.78793e-05
f__Desulfobacteraceae;g__Desulfoluna	1.16133e-07	0	0	0	9.6345e-06	1.76102e-06	5.96316e-06	1.52281e-06	5.41725e-07	7.94705e-08	0	0	6.76805e-06	0	0	0	1.75381e-07	3.00057e-07	1.2035e-06	3.89726e-07	0	1.68671e-06	6.50225e-05	7.63921e-07	4.04169e-07	0	1.10872e-06	0	0	0	0	2.12536e-06	0	0	3.55482e-08	1.82636e-05	6.36061e-05	3.00723e-07	3.79483e-06	0	3.57032e-07	3.60348e-07	0	0	0	1.26441e-06	0	0	3.97021e-08
f__Jiangellaceae;g__Jiangella	2.00475e-06	6.37886e-08	5.99173e-08	0	9.0317e-06	2.74867e-08	0	3.95573e-06	0	6.92881e-07	0	0	7.4744e-08	0	6.47192e-07	0	5.27656e-06	9.56811e-06	0	6.33912e-08	0	1.06535e-06	5.73938e-07	2.88873e-07	4.22826e-07	0	2.09649e-06	0	6.8505e-08	9.22904e-09	0	1.92697e-06	6.96472e-08	4.83433e-08	3.64372e-07	9.59771e-07	0	0	2.28907e-06	0	2.38243e-06	2.05239e-06	0	1.23783e-07	0	4.05468e-07	4.74197e-08	0	1.2625e-06
f__Unclassified;g__Levyella	2.63782e-05	4.48956e-06	0	2.82629e-07	1.7883e-05	1.2157e-05	2.84716e-06	1.89778e-05	3.83273e-07	3.31834e-06	2.27873e-06	0	3.18325e-08	0	5.47281e-06	0	8.79311e-06	1.98596e-06	4.49251e-07	1.39018e-06	1.19695e-06	3.42373e-06	6.15167e-06	1.90663e-05	8.61801e-06	1.24919e-06	9.6418e-06	5.38039e-07	3.72841e-07	0	0	1.34622e-05	1.99884e-06	4.98146e-06	1.26891e-06	2.87122e-06	3.04242e-07	1.27072e-05	2.67096e-05	1.68521e-06	1.26779e-05	3.26834e-05	2.67899e-08	8.19997e-07	7.74355e-07	6.68222e-06	2.32168e-06	2.62469e-05	6.52598e-06
f__Sphingobacteriaceae;g__Pseudopedobacter	0	0	0	0	5.46101e-07	3.59962e-08	0	0	0	3.57415e-07	0	0	0	0	0	0	0	5.76245e-07	0	0	0	6.00751e-07	0	0	2.4202e-06	1.79167e-06	0	1.64891e-07	0	0	0	1.84865e-06	0	0	0	0	8.90271e-08	0	3.10357e-07	4.5596e-08	0	1.61108e-07	0	0	0	0	1.25188e-06	0	0
f__Oxalobacteraceae;g__Herbaspirillum	3.11541e-06	0	3.90956e-06	3.54115e-05	9.84637e-08	2.48112e-06	0	1.31782e-06	1.48961e-07	1.16963e-07	1.02402e-05	1.50571e-07	8.33489e-06	3.42841e-07	3.14489e-07	1.44199e-05	0	0	6.7939e-06	0	6.94569e-06	0	2.61075e-07	0	3.6085e-06	0	1.76194e-08	0	3.18727e-05	1.94156e-07	1.14646e-05	6.37025e-05	0	7.97664e-08	1.67595e-07	0	5.29971e-07	2.00839e-05	1.6376e-07	1.2882e-07	5.12648e-06	0	1.03651e-05	2.62125e-05	0	3.41683e-07	1.77508e-07	0	0
f__Actinomycetaceae;g__Mobiluncus	0	9.13184e-08	1.3758e-06	0	1.32388e-07	0	2.77362e-07	1.20814e-06	1.35768e-07	1.39831e-06	1.58611e-07	0	0	0	0	0	4.35712e-07	0	0	4.08373e-07	0	0	0	9.06169e-07	6.27065e-07	0	2.82397e-06	4.38579e-06	0	0	3.57217e-06	3.96899e-06	0	8.28684e-06	0	6.21109e-06	4.85322e-07	3.84635e-07	1.09441e-05	0	1.8694e-06	1.42453e-07	5.27575e-07	1.00143e-06	0	0	6.36188e-05	0	6.68563e-06
f__Peptococcaceae;g__Peptococcus	3.64192e-05	8.73347e-08	0	0	2.5665e-05	8.6179e-08	0	6.35105e-05	2.66164e-07	2.82276e-05	2.03542e-06	9.5767e-07	1.09657e-05	7.96147e-08	1.22225e-05	1.82348e-05	1.21042e-06	5.42945e-06	0	4.59243e-07	1.15358e-07	1.26389e-05	5.45496e-06	2.50332e-06	2.09015e-05	7.50673e-07	3.42396e-06	0	1.15187e-06	0	1.16384e-05	3.47329e-06	1.8953e-06	8.33999e-06	2.22104e-06	2.94679e-06	4.32733e-08	1.49136e-07	1.06072e-05	8.28607e-07	4.70093e-06	6.60105e-06	1.85976e-07	5.93856e-07	0	8.38528e-06	1.40929e-07	1.68996e-06	1.47049e-06
f__Halanaerobiaceae;g__Halanaerobium	8.32142e-06	2.22357e-06	1.72803e-07	6.35696e-07	6.34368e-05	6.44832e-06	0	6.90191e-06	3.15578e-07	1.0964e-06	1.58855e-07	6.39404e-06	1.39943e-06	0	4.1756e-07	0	9.74054e-06	7.96231e-06	1.4068e-05	3.42028e-07	1.83621e-05	2.80398e-06	4.21161e-06	4.50511e-07	2.11397e-05	2.87372e-06	7.8869e-06	1.43479e-06	9.07487e-06	1.34533e-06	1.62492e-06	1.59903e-05	4.33527e-06	3.80215e-06	1.76944e-06	7.95677e-06	1.3119e-05	2.36885e-05	7.32249e-06	7.4486e-07	6.52106e-06	6.06823e-06	1.94172e-06	0	1.21877e-06	1.27178e-06	1.74056e-06	2.10365e-05	4.05545e-06
f__Unclassified;g__Gemella	3.20433e-06	1.04656e-05	0	4.40248e-07	0	7.94072e-06	3.41828e-08	9.73527e-06	4.14459e-06	4.15028e-06	3.73898e-08	2.10631e-07	1.00064e-06	5.68753e-06	1.04608e-05	3.07261e-07	6.81027e-06	1.41216e-05	1.99152e-05	1.16581e-06	1.5256e-06	2.32277e-06	2.88959e-06	4.5231e-07	1.94085e-05	7.01914e-07	1.05238e-05	8.39886e-06	1.61628e-07	7.54003e-08	5.36126e-06	4.36167e-05	5.15528e-06	3.31897e-06	1.64143e-05	6.87051e-06	7.72275e-07	2.61206e-06	5.20967e-06	1.04424e-06	0	1.61e-06	2.28992e-07	3.5136e-05	2.39301e-08	5.76932e-05	3.4788e-06	5.05076e-07	9.81488e-06
f__Porphyromonadaceae;g__Paludibacter	3.15635e-06	3.93816e-07	0	0	8.55849e-06	1.62701e-05	1.45774e-08	6.04065e-05	1.95923e-06	1.19386e-05	2.8348e-05	1.03152e-05	5.92147e-06	8.26421e-06	2.05102e-05	2.51207e-05	5.80489e-06	3.21041e-06	1.02998e-05	2.45303e-06	5.07799e-06	1.1237e-06	7.14211e-06	2.09793e-06	1.85108e-05	2.93091e-06	4.12906e-07	4.68376e-06	1.58251e-05	0	5.67583e-06	5.10428e-06	5.79838e-06	1.80333e-06	4.01282e-07	4.68229e-06	2.27991e-07	1.18729e-05	6.36217e-06	1.04207e-06	1.27082e-06	6.49501e-06	6.46e-07	7.73948e-07	5.39514e-08	5.05987e-08	9.70284e-07	5.10344e-06	3.39822e-05
f__Flavobacteriaceae;g__Tenacibaculum	1.57197e-05	6.53267e-07	0	0	6.03589e-06	0	0	9.71103e-07	3.41843e-07	0	6.20451e-06	1.32848e-06	3.49313e-06	0	4.16125e-07	1.83762e-05	1.15796e-05	5.90027e-06	0	1.283e-07	6.59956e-07	9.63012e-08	5.07559e-06	1.81262e-06	1.17615e-05	8.18575e-07	7.79315e-06	0	2.6647e-06	0	3.77944e-08	2.21916e-06	8.82198e-07	0	4.67822e-06	4.92582e-06	0	0	1.2365e-06	7.539e-06	4.69385e-06	1.58233e-06	2.98427e-07	3.67049e-08	0	0	1.47433e-05	9.71291e-06	4.04658e-06
f__Alcaligenaceae;g__Bordetella	3.73068e-06	2.08266e-06	0	5.97525e-07	5.2298e-06	4.93688e-05	2.51381e-06	5.40202e-06	1.15136e-05	2.08823e-05	1.13045e-05	8.44393e-06	9.2627e-06	2.59438e-07	3.56529e-05	9.84048e-07	3.43742e-06	1.19419e-05	1.64291e-06	1.12785e-06	7.69743e-06	4.06122e-06	1.15949e-05	9.48406e-06	2.98246e-05	6.82368e-06	1.09809e-05	2.65773e-06	5.46161e-06	2.26751e-07	6.64141e-07	4.93744e-06	4.978e-06	8.17761e-06	6.63267e-06	2.25785e-05	2.20856e-05	3.13258e-06	1.09582e-05	4.10945e-05	3.21416e-06	1.36641e-05	6.65879e-06	7.0226e-06	5.11296e-06	4.94106e-06	2.72587e-06	1.12011e-05	5.79463e-06
f__Hahellaceae;g__Endozoicomonas	5.53569e-07	3.5022e-06	0	0	0	0	0	2.43814e-06	0	0	0	0	1.91518e-06	0	0	0	0	2.97431e-06	0	2.21116e-06	1.19479e-05	3.34866e-07	0	0	0	6.08857e-07	0	0	0	0	1.16218e-06	1.51846e-06	6.01109e-07	0	2.98518e-06	0	0	0	2.53124e-07	5.88372e-08	0	0	0	0	0	0	0	2.24937e-06	0
f__Hymenobacteraceae;g__Adhaeribacter	0	0	0	0	0	0	0	8.46827e-07	0	0	0	0	0	0	0	0	0	2.28069e-07	1.34386e-06	5.95528e-07	0	0	1.01236e-07	0	1.85789e-06	0	2.67842e-08	0	0	0	0	1.27381e-06	0	0	0	0	9.37584e-06	0	0	0	3.35274e-08	4.71543e-07	0	0	0	6.10619e-05	1.14092e-07	0	1.54445e-06
f__Flavobacteriaceae;g__Gramella	1.47429e-06	9.82809e-06	0	0	4.9023e-06	0	0	1.85897e-07	7.2366e-07	6.38915e-08	0	6.05577e-05	2.14757e-07	0	7.85312e-07	0	1.16702e-06	2.67832e-06	0	1.21253e-06	0	0	7.04097e-07	0	1.6974e-06	0	1.16977e-05	0	2.32934e-05	1.09174e-05	2.07042e-05	0	1.62735e-06	1.91158e-06	2.17204e-06	3.97586e-07	0	0	2.24741e-07	0	0	2.79275e-06	0	0	2.15687e-06	0	4.04373e-07	0	4.77837e-06
f__Comamonadaceae;g__Curvibacter	4.22076e-07	1.47476e-05	1.30001e-05	2.42615e-06	1.47976e-06	3.30816e-06	4.22157e-06	1.58812e-06	1.28194e-05	4.27263e-06	2.06579e-05	1.97664e-06	4.91864e-07	2.19184e-05	1.19602e-05	1.21854e-05	0	4.49843e-06	2.16172e-07	9.59456e-06	9.15423e-07	9.98115e-06	6.57157e-06	8.1699e-06	1.44124e-06	1.94442e-06	1.12537e-06	8.15414e-06	1.85958e-06	7.51571e-07	0	5.86265e-07	8.02067e-06	0	8.37104e-07	2.2765e-07	1.51045e-05	1.99168e-06	2.10242e-07	1.6911e-06	1.52928e-06	2.83758e-06	8.27893e-07	1.37625e-05	1.1965e-06	2.40589e-06	2.82683e-06	0	0
f__Entomoplasmataceae;g__Mesoplasma	9.81327e-06	0	0	0	0	6.95896e-06	0	1.95169e-05	0	1.81292e-07	0	2.63552e-07	0	0	6.86606e-07	0	0	0	0	8.3431e-08	0	6.47587e-07	8.44916e-07	0	3.53704e-06	0	5.89693e-06	4.53008e-07	0	0	0	2.99979e-05	0	0	6.02819e-05	9.19706e-06	0	0	7.34794e-06	0	3.49551e-07	8.45816e-07	0	0	0	2.3184e-06	0	0	5.97765e-06
f__Enterobacteriaceae;g__Raoultella	0	0	8.94968e-07	2.77562e-05	0	0	0	0	1.19365e-06	9.63193e-07	7.00571e-07	2.29261e-07	0	4.23776e-07	2.13941e-06	0	8.57462e-06	5.18924e-07	6.23139e-07	4.8739e-07	0	5.33331e-06	0	2.74902e-07	0	0	3.15678e-06	0	0	6.23794e-08	1.84489e-05	8.52194e-07	5.70604e-08	3.47946e-06	5.77985e-05	0	1.11386e-05	0	7.73159e-07	0	2.02771e-06	0	5.99693e-05	8.68211e-07	0	6.95408e-07	0	0	0
f__Sphingobacteriaceae;g__Parapedobacter	0	6.08078e-07	0	0	0	8.67796e-07	0	1.81514e-07	0	0	0	0	0	0	0	0	0	1.35587e-07	0	4.50585e-08	1.86522e-05	0	0	3.66046e-07	4.67225e-07	0	0	0	0	5.99651e-05	4.30115e-06	0	0	0	0	0	0	0	0	0	0	0	0	0	0	0	0	0	8.41011e-07
f__Cytophagaceae;g__Flectobacillus	5.96726e-05	0	0	0	0	0	0	0	0	0	0	0	0	0	0	0	0	0	0	2.66635e-08	0	0	1.92018e-06	0	0	0	0	0	1.1886e-07	0	0	2.43976e-06	0	0	0	2.03711e-07	0	0	0	0	0	2.79032e-07	0	0	0	0	0	0	6.57336e-07
f__Hymenobacteraceae;g__Hymenobacter	1.76201e-06	1.75097e-06	1.14509e-06	5.63376e-08	5.27936e-06	7.00662e-06	0	2.79169e-06	1.1848e-08	1.93428e-07	5.52841e-05	0	5.00024e-07	0	1.70295e-06	5.96443e-05	0	2.99554e-06	0	1.33216e-06	9.13085e-07	3.71702e-07	4.41149e-06	1.26029e-06	5.55147e-06	5.0168e-08	1.17235e-06	3.06668e-05	1.75026e-06	0	4.49929e-06	3.30567e-06	0	1.67645e-06	1.45788e-07	5.6185e-06	1.83911e-07	1.3768e-05	2.10086e-06	1.09777e-06	9.44468e-07	3.36678e-06	3.04726e-06	0	0	6.30969e-07	3.01088e-06	0	2.29903e-06
f__Acidobacteriaceae;g__Terriglobus	0	1.21172e-06	0	0	0	0	0	5.95309e-05	0	0	3.78261e-06	0	0	0	0	0	0	0	0	0	0	0	0	0	0	0	0	0	0	0	0	0	0	0	0	0	0	0	0	0	0	0	0	0	0	0	0	0	0
f__Methanobacteriaceae;g__Methanobacterium	4.59615e-06	4.96543e-06	0	0	1.36654e-06	0	3.4014e-07	6.78875e-07	0	4.4191e-06	0	4.87067e-07	2.05277e-06	0	1.46086e-07	1.46863e-06	3.39035e-07	1.15599e-07	9.58132e-06	3.14451e-07	0	2.61243e-07	1.86092e-06	9.1034e-08	0	0	4.52231e-07	1.3263e-05	2.10883e-06	0	0	8.33665e-06	3.24788e-06	7.75843e-08	6.90165e-07	3.49941e-07	1.21431e-05	3.40579e-07	2.41207e-06	6.36385e-07	8.46568e-07	3.16286e-06	0	7.2171e-08	0	4.12172e-08	3.1075e-07	7.89671e-06	1.2333e-06
f__Erysipelotrichaceae;g__Faecalicoccus	6.12402e-06	8.82742e-06	5.23495e-06	1.69521e-06	1.61408e-05	8.64664e-06	3.1742e-07	9.14292e-06	5.65118e-05	5.07752e-06	2.90695e-06	1.66798e-06	1.53093e-06	7.65719e-07	6.87044e-06	2.49833e-06	4.08933e-06	7.89983e-06	1.13036e-05	2.4463e-06	2.45726e-06	1.71763e-05	6.75063e-06	7.48068e-06	2.27454e-05	1.68799e-05	2.62546e-05	1.22737e-06	1.24261e-06	7.59455e-06	3.00444e-06	1.1226e-05	7.79475e-06	5.87214e-06	6.25439e-06	8.52517e-06	1.67479e-05	5.24298e-05	1.62049e-05	7.65393e-06	1.51895e-06	2.22525e-05	8.25695e-06	1.99665e-06	1.59537e-07	1.77653e-05	6.90383e-06	5.84531e-06	5.94577e-05
f__Thermoanaerobacteraceae;g__Tepidanaerobacter	2.67934e-05	5.18795e-06	1.17845e-06	3.83728e-08	5.15352e-05	1.8178e-05	3.73324e-08	3.76069e-05	3.3654e-07	6.37692e-06	6.70081e-06	9.26318e-08	1.05457e-06	3.43565e-05	7.34713e-06	1.01519e-06	2.45921e-06	5.65674e-05	1.45754e-05	4.72187e-07	9.3672e-07	6.27922e-06	1.2516e-06	2.38548e-06	9.14232e-06	6.35387e-06	1.29421e-05	3.55876e-06	1.82503e-06	1.57872e-06	2.54658e-06	1.18878e-05	4.57676e-06	2.95491e-06	8.95633e-06	6.26971e-06	1.43987e-06	2.60918e-06	1.78269e-05	1.47189e-06	4.76278e-06	1.2331e-05	1.61806e-06	2.58342e-07	1.31653e-05	1.94405e-06	7.50433e-07	7.01582e-06	3.6076e-06
f__Fusobacteriaceae;g__Psychrilyobacter	1.0779e-06	6.50643e-08	2.60042e-07	2.64958e-07	5.67378e-08	1.0361e-05	6.88783e-08	2.62448e-07	0	1.04573e-06	7.91075e-07	0	5.92487e-05	0	4.40944e-07	0	0	3.52203e-07	5.5827e-06	0	1.02083e-05	2.57847e-07	3.80217e-07	1.31463e-06	3.7232e-08	1.67436e-07	6.75338e-07	1.05324e-07	0	5.86351e-06	6.97307e-08	1.25955e-06	6.32323e-07	0	3.76045e-06	7.88926e-07	0	6.6401e-07	2.15922e-06	8.01277e-07	1.28794e-06	7.71613e-07	0	0	0	2.37308e-07	0	9.28105e-07	2.44065e-06
f__Unclassified;g__Gottschalkia	1.95725e-05	3.65018e-06	1.97978e-06	1.30404e-06	2.17639e-05	9.88807e-06	2.13576e-07	3.40521e-06	1.94866e-06	4.83829e-06	1.11155e-05	2.50801e-06	6.13624e-06	5.72794e-05	6.55364e-06	0	7.98074e-06	2.38949e-06	7.61514e-08	1.03326e-06	1.05924e-06	9.95446e-06	3.60251e-05	1.01761e-05	1.89177e-05	4.7301e-07	2.92013e-05	2.5253e-06	3.23862e-06	2.98701e-06	6.16043e-06	1.58812e-05	3.63805e-06	1.4717e-05	1.0432e-05	2.16749e-05	6.70144e-07	3.50194e-06	5.84965e-05	1.88558e-06	8.9083e-06	2.0975e-05	5.34201e-06	2.59714e-07	1.42542e-06	8.89789e-06	1.35297e-05	5.62904e-06	6.49467e-06
f__Unclassified;g__Epulopiscium	2.35781e-06	6.06065e-07	0	2.91788e-06	3.55078e-05	9.78757e-08	2.6896e-06	8.60018e-06	8.00732e-06	3.61269e-06	9.94662e-06	1.74573e-05	5.50668e-08	0	2.34216e-06	0	6.60617e-07	6.34733e-06	0	4.88565e-07	3.71977e-07	2.24414e-06	7.96996e-06	3.93352e-06	2.19364e-05	1.9268e-05	1.24809e-06	8.02885e-07	5.97731e-06	5.90234e-06	3.58581e-06	5.1743e-06	1.6009e-05	8.64525e-07	3.81911e-06	4.14617e-07	8.07136e-06	1.89504e-07	1.81121e-05	2.76824e-07	3.13291e-06	1.3034e-05	1.21285e-06	1.24349e-06	6.35402e-08	5.80699e-05	5.40851e-05	1.56058e-05	7.22758e-07
f__Cytophagaceae;g__Dyadobacter	4.99723e-06	2.2717e-06	2.23123e-05	0	5.57008e-06	2.5561e-06	0	3.11192e-06	5.54384e-06	1.30679e-06	8.12301e-07	0	5.79197e-05	0	4.54872e-06	1.06512e-05	1.60958e-05	7.57024e-06	4.66197e-05	2.74853e-07	8.2923e-07	2.85357e-06	1.4756e-05	2.58072e-06	2.8127e-06	6.32149e-07	3.96259e-07	3.75488e-07	2.20541e-06	1.02889e-05	9.91878e-06	6.15295e-06	3.02963e-06	5.88139e-08	3.38774e-06	2.56302e-06	1.51106e-07	4.57991e-06	7.865e-06	3.95621e-06	5.15325e-07	3.0317e-06	3.02898e-06	5.12479e-07	2.95896e-06	1.29147e-06	2.14348e-06	0	4.28633e-06
f__Methanomicrobiaceae;g__Methanomicrobium	0	0	0	3.99349e-07	1.78764e-06	1.53408e-07	2.91035e-07	4.92696e-07	0	8.93025e-07	0	0	0	0	2.53911e-05	0	0	3.21385e-07	1.70809e-07	0	5.7888e-05	1.64137e-06	2.91265e-06	1.78887e-07	1.13931e-06	7.01302e-08	4.23795e-07	0	1.50908e-07	0	3.07856e-07	2.22252e-06	3.93744e-06	6.6456e-07	6.79325e-08	5.18725e-07	0	1.07191e-06	3.31187e-06	0	0	2.00159e-06	8.28936e-07	7.85707e-06	0	7.89506e-07	1.30496e-05	3.22175e-07	6.05383e-07
f__Succinivibrionaceae;g__Anaerobiospirillum	1.77855e-07	1.57141e-05	2.09694e-05	0	0	9.17317e-06	0	9.97287e-06	5.80969e-07	0	9.8902e-06	0	5.42496e-05	2.06998e-07	1.57776e-06	1.94789e-05	3.75231e-07	0	0	0	3.05963e-07	1.04349e-07	0	2.76754e-07	2.44579e-06	0	1.81556e-06	6.9179e-06	2.08898e-06	0	0	2.87836e-06	0	5.77069e-05	2.11558e-07	3.76381e-07	1.71289e-05	2.51788e-06	1.64153e-05	1.17754e-06	2.46916e-07	7.65788e-06	6.16276e-07	0	0	6.6322e-06	5.23023e-07	5.91743e-06	5.02572e-07
f__Deferribacteraceae;g__Caldithrix	8.61249e-07	3.18682e-07	0	2.00562e-07	0	0	0	2.29652e-07	0	2.51392e-06	0	0	4.06607e-07	0	0	1.86542e-07	4.07331e-06	1.69032e-07	6.34505e-06	0	6.58324e-06	5.89363e-07	0	6.9317e-08	1.25426e-06	0	7.44243e-07	0	1.92157e-07	0	0	0	1.15984e-07	1.84131e-06	1.73001e-07	0	0	0	0	1.0312e-06	0	3.08348e-07	1.71098e-07	0	0	5.74241e-05	0	0	5.86988e-07
f__Enterobacteriaceae;g__Lelliottia	1.89628e-07	0	1.78994e-07	9.52034e-07	0	3.70897e-08	0	0	3.41043e-08	7.7745e-07	3.81471e-08	0	0	5.60312e-07	2.29567e-06	0	2.47088e-07	1.60473e-07	6.78615e-08	9.82162e-08	0	1.53317e-06	0	1.38634e-07	0	3.3911e-08	1.72434e-07	0	0	3.93227e-08	2.82454e-07	3.63733e-08	3.59697e-08	1.07829e-07	2.65167e-06	0	1.06156e-07	0	1.8726e-07	0	6.85827e-08	0	2.27409e-07	3.42888e-08	0	2.05982e-07	3.16932e-08	0	3.66867e-08
f__Xanthomonadaceae;g__Xanthomonas	4.18537e-06	1.6165e-07	0	9.34295e-08	2.21425e-05	8.58779e-07	0	5.81065e-06	2.51016e-07	0	0	0	7.56396e-07	0	1.1088e-06	0	1.55882e-06	1.03763e-05	0	0	8.81308e-08	1.34399e-06	7.23048e-07	2.55095e-07	3.68245e-06	4.99187e-07	1.12677e-06	0	3.35118e-06	0	6.06354e-07	5.79572e-06	1.09759e-06	1.98177e-06	7.60575e-07	5.98541e-06	2.60446e-07	2.64183e-06	2.5908e-06	1.23966e-06	7.90719e-06	1.19255e-06	3.18816e-07	0	0	8.79113e-07	1.08859e-06	1.06042e-06	5.14405e-06
f__Synergistaceae;g__Cloacibacillus	5.62525e-06	5.7433e-06	1.61008e-06	5.65294e-07	1.81145e-05	1.05946e-05	6.44818e-07	1.39418e-05	1.8101e-06	1.75201e-06	4.9526e-06	2.29541e-07	4.50265e-05	0	3.52548e-06	1.11892e-05	4.56241e-06	1.60842e-05	5.00599e-05	1.72648e-06	5.4417e-06	7.24532e-06	1.29913e-06	1.82599e-05	9.86298e-06	6.34828e-06	5.91092e-06	5.15011e-06	3.00489e-06	0	7.35286e-06	1.50769e-05	3.60993e-06	3.0946e-06	3.65413e-06	3.79196e-06	2.0439e-05	5.09638e-05	2.27076e-05	2.66419e-06	2.39661e-05	1.87555e-05	4.50788e-07	4.80598e-06	1.51523e-06	2.59821e-06	5.65266e-06	2.5685e-05	4.67062e-05
f__Rhodobacteraceae;g__Labrenzia	3.48517e-06	0	0	4.08754e-08	1.49857e-05	0	0	3.43899e-06	0	1.25029e-07	8.18918e-08	1.4038e-07	4.95787e-06	0	1.7757e-07	0	0	0	0	2.45985e-07	0	0	0	0	6.41931e-07	9.02446e-07	8.53854e-07	0	0	9.60771e-07	0	2.50407e-06	7.65519e-09	1.65034e-07	0	9.65416e-07	0	0	0	0	1.43548e-06	4.18548e-07	0	0	0	3.68491e-08	2.14268e-07	2.23967e-06	0
f__Clostridiaceae;g__Caloramator	2.41117e-05	1.42727e-06	9.84036e-07	2.87321e-06	5.14765e-06	2.32062e-07	0	2.11921e-05	3.88442e-07	2.10208e-06	0	5.81918e-08	1.64528e-06	0	7.33703e-06	5.89358e-06	1.14391e-06	1.99863e-05	0	6.98912e-07	1.70403e-05	9.49738e-06	6.00262e-06	3.0978e-06	1.70181e-05	1.42246e-06	1.48178e-05	5.90595e-07	6.43519e-07	6.63781e-08	3.03563e-06	3.38583e-05	1.03221e-06	3.41856e-06	9.37768e-06	1.73968e-06	1.38748e-06	7.84165e-08	1.56253e-05	1.80524e-06	7.80693e-07	1.59598e-05	1.33393e-06	2.40758e-06	3.30051e-07	2.6632e-06	4.27432e-06	2.18596e-06	7.48976e-06
f__Erysipelotrichaceae;g__Erysipelothrix	1.54128e-05	7.38006e-06	1.22961e-06	0	3.38496e-05	6.16367e-06	0	1.87369e-05	0	4.69275e-06	3.27567e-07	1.18408e-07	0	0	8.39613e-06	2.12901e-06	2.36319e-06	2.77014e-05	1.45469e-06	2.89504e-06	5.85666e-07	3.03927e-06	8.81434e-07	1.12912e-06	4.52762e-06	2.45399e-06	2.61333e-06	1.0086e-05	6.26214e-06	2.22615e-06	2.72859e-06	5.15977e-06	1.04471e-07	2.03718e-06	5.43666e-06	4.45213e-06	9.11561e-07	1.49136e-06	1.02671e-05	3.76488e-07	1.70704e-06	1.21195e-05	1.64227e-06	7.247e-07	6.96677e-06	1.7307e-06	0	5.37892e-07	2.48332e-06
f__Coriobacteriaceae;g__Enorma	1.28752e-06	1.09542e-06	4.5725e-07	1.412e-07	2.73621e-08	2.63086e-06	7.75595e-07	1.17463e-07	1.24365e-06	2.51107e-06	2.36469e-06	5.96359e-07	1.40009e-05	4.00546e-07	1.99515e-06	3.8594e-07	1.03323e-06	3.31003e-08	1.00909e-05	2.03478e-06	6.21851e-07	1.45698e-06	4.00667e-06	3.7839e-06	1.32475e-05	3.09327e-06	9.64766e-07	3.54766e-06	3.1512e-07	3.40127e-07	0	6.81252e-06	4.04772e-06	2.99739e-06	3.19515e-05	9.66042e-06	0	0	5.09538e-06	5.67298e-06	1.70693e-06	1.5121e-05	5.98713e-06	2.25847e-06	0	5.73977e-06	5.55241e-05	7.22802e-07	1.59256e-07
f__Thiotrichaceae;g__Thiothrix	0	0	0	6.37379e-08	7.1822e-07	1.55195e-07	2.91857e-08	5.04302e-06	2.85407e-08	0	6.38478e-07	0	0	0	1.16374e-07	0	4.214e-07	1.61153e-07	0	0	2.09717e-05	1.58844e-07	3.3912e-07	6.09094e-07	2.15926e-07	2.5541e-07	2.95647e-08	2.08268e-07	3.05334e-08	0	0	1.66986e-06	0	1.7846e-06	1.92427e-07	6.20399e-06	0	0	7.2536e-07	2.46817e-08	2.29578e-07	5.83936e-07	4.62182e-07	1.31956e-06	3.14336e-08	8.61893e-08	7.03303e-08	1.46781e-06	1.22807e-07
f__Cytophagaceae;g__Leadbetterella	5.27338e-07	1.9178e-06	0	0	5.13772e-06	7.6113e-07	0	4.24771e-07	4.0523e-07	6.09798e-07	0	0	5.06978e-05	0	3.9044e-07	0	0	1.68758e-07	0	1.27359e-06	9.5872e-07	2.63148e-06	4.1293e-05	9.13556e-07	1.25427e-06	0	2.25581e-06	0	1.51497e-06	0	1.79109e-05	0	7.45046e-07	0	3.93185e-07	1.44351e-06	4.72205e-07	5.69529e-07	1.32503e-07	1.22008e-06	3.63782e-06	4.57886e-07	4.86074e-08	0	0	5.02276e-07	2.38453e-07	0	4.49156e-06
f__Clostridiaceae;g__Natronincola	1.25253e-05	1.0842e-06	4.60212e-06	1.63502e-07	1.70622e-05	5.85254e-06	3.20403e-07	1.09411e-05	4.49862e-07	2.94394e-06	1.39781e-06	3.48258e-08	4.65379e-07	4.58689e-07	2.59317e-06	3.47615e-06	1.22429e-05	4.11576e-06	2.06195e-07	1.23523e-06	1.2174e-06	8.15223e-07	2.32623e-06	2.00331e-06	5.85452e-06	3.53391e-06	7.30733e-06	1.32636e-06	1.79358e-06	6.05773e-07	1.78339e-07	1.66898e-05	1.08751e-06	5.31336e-06	2.69374e-06	3.29724e-06	1.45537e-07	7.15306e-06	2.07255e-05	3.1762e-06	1.04483e-05	1.34633e-05	3.37309e-06	7.26627e-07	3.80427e-08	4.7461e-06	1.14019e-06	5.55455e-06	6.12694e-06
f__Microbacteriaceae;g__Curtobacterium	7.37147e-07	0	0	0	0	0	0	1.98116e-07	0	0	0	0	0	0	0	0	0	5.35955e-05	0	3.50455e-08	0	0	0	0	0	0	8.50888e-06	0	0	0	0	1.01179e-07	3.15734e-06	0	0	0	0	0	0	0	0	9.53032e-08	0	0	0	0	0	0	0
f__Micrococcaceae;g__Rothia	2.63409e-07	7.1309e-07	4.98216e-07	1.66764e-07	7.08432e-07	1.36434e-06	2.74902e-07	9.53677e-07	2.80917e-06	3.58933e-06	1.1508e-07	1.94527e-06	3.33036e-07	5.10956e-06	6.88081e-06	4.63675e-07	1.02658e-06	2.79787e-06	2.26927e-05	1.75228e-07	9.21367e-07	2.4142e-06	4.73432e-06	5.65899e-07	3.34712e-05	2.47927e-06	1.23223e-05	1.33053e-06	1.943e-06	4.59782e-07	3.48347e-06	1.76588e-05	1.67243e-05	5.22752e-06	1.65361e-05	1.23061e-05	5.69608e-06	3.71829e-08	3.7485e-05	5.35256e-05	4.42935e-06	1.7117e-05	1.00943e-05	9.89962e-06	5.62908e-07	1.09461e-05	5.46902e-06	2.37529e-06	2.442e-06
f__Enterobacteriaceae;g__Cedecea	0	0	0	0	0	0	0	0	0	0	0	0	0	0	0	0	0	0	0	0	0	1.29058e-06	0	0	0	0	0	0	0	0	0	0	0	0	0	0	8.4082e-06	0	0	0	0	2.11454e-07	5.32233e-05	0	0	0	0	0	0
f__Carnobacteriaceae;g__Carnobacterium	6.68892e-06	1.55063e-05	6.18599e-06	2.69711e-06	1.76051e-05	2.68696e-05	0	3.89185e-05	2.85553e-07	7.42705e-06	2.93919e-06	1.00124e-07	6.44654e-06	1.29626e-06	2.09863e-06	1.80495e-05	8.25155e-06	1.51902e-05	1.48984e-05	1.66413e-06	1.50055e-05	2.04031e-06	1.27737e-05	8.84156e-06	1.33386e-05	2.15161e-05	1.06244e-05	3.93993e-06	2.10733e-05	2.44931e-05	2.40467e-06	1.49664e-05	1.19086e-05	1.28555e-05	9.15662e-07	1.59963e-06	3.71635e-07	3.29758e-05	1.18503e-05	2.18188e-06	3.53362e-05	2.84774e-05	5.10423e-06	1.84838e-06	8.17105e-06	3.51401e-05	8.73968e-06	1.27433e-05	3.5098e-05
f__Caulobacteraceae;g__Brevundimonas	0	0	0	0	0	0	0	1.67384e-06	0	0	0	0	0	0	0	0	0	0	0	0	0	0	0	0	0	0	0	0	0	0	0	0	0	0	0	0	0	0	0	0	0	0	0	4.19322e-08	0	0	0	0	0
f__Bacillaceae;g__Domibacillus	4.38306e-06	0	0	0	3.55373e-06	0	0	2.14206e-06	0	1.28246e-05	0	0	0	0	5.17939e-07	0	3.06678e-06	2.75976e-06	1.26692e-06	3.75043e-06	0	1.02081e-06	1.4899e-07	1.38986e-07	4.66859e-08	0	3.3113e-06	2.6075e-07	2.23081e-06	0	1.02429e-06	4.02864e-06	5.85372e-07	0	2.62329e-06	2.77969e-06	0	0	3.92312e-06	3.57843e-07	8.25081e-07	5.6062e-06	0	0	0	4.84193e-07	0	0	1.12035e-06
f__Unclassified;g__Terrimicrobium	3.8556e-06	7.9196e-07	0	0	0	0	0	2.38084e-07	0	3.34714e-07	0	0	0	0	0	0	0	0	0	0	0	2.56245e-07	0	0	1.33863e-06	0	0	0	0	0	0	3.35679e-07	0	0	0	0	0	0	2.59428e-07	0	0	9.87815e-08	0	0	0	0	0	0	0
f__Morganellaceae;g__Morganella	0	2.87508e-06	0	6.04093e-07	3.32443e-07	1.79991e-05	1.42017e-07	2.84741e-07	0	2.4582e-07	2.33012e-07	7.01901e-08	4.10754e-06	1.52033e-07	7.48035e-07	0	2.27536e-06	3.26737e-07	6.74442e-07	0	0	1.48861e-06	0	7.51934e-07	4.20701e-08	3.45228e-07	1.65563e-06	0	2.77843e-07	4.67702e-07	3.59437e-07	1.58824e-06	0	0	1.70039e-06	3.58008e-07	6.33375e-07	6.19711e-07	3.6822e-08	0	1.31865e-05	8.1638e-06	5.18168e-05	0	4.4675e-07	0	6.43824e-06	6.37707e-08	0
f__Gloeobacteraceae;g__Gloeobacter	2.10284e-06	1.10466e-07	7.20229e-08	0	2.87051e-06	2.23861e-07	0	1.80604e-06	0	1.84824e-07	0	0	0	0	0	0	0	6.03686e-07	0	2.30925e-07	0	0	0	2.44466e-07	0	0	1.18629e-06	0	0	0	0	2.13801e-06	0	0	0	0	0	4.14643e-06	6.98303e-07	0	1.56624e-06	2.17496e-06	0	0	0	8.0717e-08	0	0	7.62698e-07
f__Rhodobacteraceae;g__Paracoccus	8.46575e-06	5.91601e-07	3.72118e-08	0	1.30169e-05	7.61718e-07	0	2.37798e-06	0	3.36417e-07	0	7.04321e-07	1.861e-07	0	3.61371e-08	0	7.21179e-07	3.41604e-06	0	0	6.11597e-08	2.28082e-07	2.50885e-07	3.79828e-06	4.33771e-06	0	2.27223e-06	0	1.67723e-06	0	0	2.65685e-06	1.29961e-06	4.79467e-07	7.15868e-06	2.06847e-06	0	4.84948e-06	1.8683e-06	2.27281e-06	1.73655e-07	1.00454e-06	1.65935e-07	0	0	1.92886e-06	0	1.30227e-07	1.24925e-07
f__Thermoanaerobacteraceae;g__Thermacetogenium	2.70742e-06	2.19164e-07	0	0	1.49774e-06	1.00345e-07	0	5.7046e-06	0	3.25958e-06	0	0	1.00314e-07	0	2.82117e-07	0	1.08928e-07	0	0	4.53848e-06	0	5.04375e-07	2.91132e-07	6.42377e-07	2.35522e-06	1.73269e-06	2.42666e-07	5.75542e-08	9.80312e-07	0	0	1.15974e-06	9.73153e-08	2.47222e-07	2.68565e-06	1.72151e-06	8.81846e-08	1.98304e-06	8.75768e-06	7.66432e-08	1.0269e-06	9.52244e-07	9.18023e-07	0	0	1.55355e-06	3.94915e-08	6.76567e-07	9.24528e-06
f__Opitutaceae;g__Diplosphaera	2.65234e-06	7.66169e-07	0	3.50633e-08	0	0	0	1.0404e-06	0	4.29659e-07	0	0	0	0	0	0	0	4.95967e-06	0	0	2.71128e-07	6.58253e-07	0	0	5.69477e-07	0	0	0	0	0	1.20025e-05	3.089e-06	0	0	5.34067e-07	5.70248e-06	0	3.96919e-06	8.50013e-06	0	8.62744e-08	6.43766e-07	0	0	0	2.58787e-08	0	0	1.82797e-06
f__Veillonellaceae;g__Anaeroglobus	0	0	0	0	4.03159e-05	0	0	4.30159e-08	0	3.5664e-07	0	0	2.01551e-06	4.99e-06	0	0	0	2.58082e-06	0	2.56563e-06	1.34493e-07	5.86585e-07	0	2.53929e-06	1.14563e-06	0	4.78964e-06	0	3.50506e-06	4.15959e-07	3.50247e-06	0	0	3.57291e-06	1.72475e-06	1.05475e-05	0	0	3.7714e-07	4.9999e-08	6.40772e-07	7.18542e-07	0	1.79215e-05	4.5372e-08	3.02161e-07	6.71506e-07	3.69732e-05	0
f__Unclassified;g__Micavibrio	0	0	0	0	0	0	0	5.24524e-06	0	2.82674e-07	1.7169e-06	0	0	0	0	0	3.87514e-07	0	0	3.68372e-07	2.57243e-05	0	0	4.10498e-08	0	0	0	0	0	0	5.03901e-06	0	0	0	1.10882e-06	0	0	7.81676e-07	3.12683e-07	3.49318e-08	6.49839e-07	0	3.27061e-07	0	2.96733e-08	0	7.8829e-07	0	0
f__Xanthomonadaceae;g__Pseudoxanthomonas	0	0	0	0	9.61138e-07	0	0	0	2.1451e-07	4.97877e-06	0	1.34488e-06	1.01878e-07	2.00819e-07	0	0	7.746e-07	1.12939e-07	0	0	0	0	0	1.85915e-07	1.01356e-05	1.24026e-06	8.22735e-07	0	0	0	0	9.9774e-08	0	0	5.76671e-07	0	2.00168e-06	0	7.34052e-06	0	0	1.05492e-06	0	5.01633e-05	0	0	0	0	6.48062e-07
f__Ruminococcaceae;g__Mageeibacillus	2.77999e-05	2.65349e-05	1.30876e-06	6.9745e-08	1.52699e-05	4.70262e-06	2.8435e-06	2.35164e-05	1.12028e-05	2.25818e-06	2.10962e-07	5.37617e-06	2.96073e-07	1.72057e-07	4.54042e-06	0	3.52652e-05	1.99446e-05	3.90369e-07	1.37174e-06	6.59922e-07	2.15969e-06	1.39014e-05	2.52165e-05	1.56225e-05	3.79944e-06	2.28628e-05	2.93938e-06	8.23394e-07	9.96748e-08	1.86611e-05	2.52701e-05	1.80726e-06	3.00836e-05	9.93214e-06	5.5476e-06	6.6243e-08	4.99096e-05	1.74288e-05	8.89843e-06	9.99125e-06	2.63834e-05	1.05446e-05	1.30911e-05	6.36365e-06	6.62951e-06	1.86182e-06	4.64049e-05	1.56418e-05
f__Isosphaeraceae;g__Isosphaera	1.94681e-06	3.07983e-07	0	0	0	0	0	3.237e-07	8.45474e-08	4.11837e-07	0	0	0	0	4.88381e-07	0	1.66263e-06	4.66783e-06	0	0	0	1.25932e-07	1.52211e-07	4.31013e-07	2.49252e-07	0	2.91936e-07	0	0	0	0	1.10327e-07	0	2.67001e-08	0	0	0	1.4352e-06	1.25629e-06	0	0	1.21741e-06	0	0	0	0	5.23799e-08	0	0
f__Aeromonadaceae;g__Aeromonas	2.32539e-06	4.62847e-06	5.65682e-06	9.98891e-06	0	0	0	4.50438e-05	3.12237e-07	4.84888e-06	4.94673e-06	2.96988e-07	2.46361e-06	7.01605e-07	7.12652e-07	2.22297e-05	4.22505e-06	7.82161e-06	3.10147e-06	5.23555e-08	9.96627e-06	4.2802e-06	6.99639e-06	2.6422e-06	4.63966e-06	9.58615e-07	1.36173e-05	4.40426e-05	4.3827e-06	1.44726e-05	1.54207e-06	3.81191e-06	5.58619e-06	3.52638e-06	6.89635e-06	0	0	1.42649e-05	1.1292e-06	1.21949e-07	2.52725e-05	4.93073e-05	1.0805e-06	1.74387e-07	0	4.18258e-07	3.02306e-05	6.68201e-07	0
f__Helicobacteraceae;g__Helicobacter	2.30249e-05	8.23421e-06	1.86276e-05	1.9335e-06	1.65507e-05	1.47916e-06	5.81252e-08	1.22121e-05	8.58525e-08	2.10111e-06	7.20056e-06	0	1.40245e-05	0	1.06802e-06	7.36349e-07	1.27256e-06	3.81011e-06	7.58641e-07	0	1.46657e-05	4.73821e-06	4.08442e-06	1.6027e-06	1.46242e-05	9.21019e-06	5.19654e-06	3.24292e-06	5.48569e-06	0	8.72307e-06	1.13211e-05	1.54017e-07	3.30638e-08	2.00051e-05	4.71066e-06	7.45945e-06	2.76251e-07	4.71127e-06	2.73252e-06	4.92796e-05	1.25008e-05	1.35812e-06	1.34037e-05	2.80467e-06	5.43083e-06	4.78061e-06	1.24216e-05	1.00249e-05
f__Eubacteriaceae;g__Anaerofustis	5.89791e-06	1.20896e-05	2.08665e-06	8.46399e-07	5.57687e-07	3.85374e-06	5.57361e-07	4.30889e-06	1.1735e-07	3.74046e-07	4.51635e-07	5.75613e-06	3.82837e-06	0	2.97236e-06	5.11541e-08	6.70935e-06	4.80977e-06	5.49488e-07	1.8724e-06	3.14377e-06	2.48852e-06	2.31031e-06	1.48104e-06	2.60248e-05	2.65052e-05	1.57734e-05	7.71439e-06	7.77793e-06	3.40116e-06	1.32924e-06	2.74756e-05	3.7995e-06	3.7825e-06	7.15338e-06	2.91847e-05	6.89339e-06	8.77966e-06	2.34318e-05	3.87271e-06	4.53434e-06	4.90494e-05	8.97992e-06	2.66427e-06	3.71753e-06	4.07937e-06	6.06842e-06	3.94664e-05	4.34582e-06
f__Gemmataceae;g__Gemmata	3.38388e-07	7.02408e-07	0	0	0	0	0	2.72512e-07	0	7.07481e-08	0	0	0	0	4.51714e-08	0	0	0	0	0	0	0	6.04105e-07	7.02057e-08	1.97453e-07	0	1.88369e-07	0	0	0	0	4.92983e-07	7.28617e-08	0	1.11854e-07	1.85714e-06	0	0	1.57823e-06	0	4.67072e-07	0	0	1.73756e-06	0	4.46067e-07	1.07921e-07	0	0
f__Bifidobacteriaceae;g__Parascardovia	8.65488e-07	0	2.24452e-07	4.03322e-06	0	0	1.64709e-06	4.90724e-07	1.17482e-07	0	4.25971e-07	0	1.18829e-05	0	7.98379e-08	0	7.09669e-07	4.87299e-05	0	6.84222e-08	8.62012e-07	7.91108e-07	1.79998e-06	3.27298e-06	4.03993e-06	2.10115e-07	8.34186e-06	2.85764e-07	0	3.45166e-06	0	2.75689e-06	0	7.6626e-06	1.80958e-06	7.78946e-06	2.07896e-07	0	2.5038e-06	2.03194e-07	0	1.32101e-05	2.31914e-07	2.07441e-05	0	3.44957e-06	4.75345e-07	7.19274e-08	1.69134e-06
f__Enterococcaceae;g__Catellicoccus	4.67298e-07	9.54507e-07	0	0	4.21278e-06	0	0	2.95837e-06	0	2.30212e-07	0	0	0	0	4.94185e-06	0	0	5.03071e-07	0	0	0	1.16937e-07	4.61947e-07	1.98215e-06	5.90984e-07	7.44159e-07	1.41411e-06	0	0	0	0	3.1937e-06	2.45548e-07	0	3.90229e-07	1.31909e-07	0	9.1755e-07	2.48285e-06	1.08876e-07	0	1.10015e-06	1.9284e-07	0	0	2.15245e-07	0	9.81867e-08	8.82998e-07
f__Myoviridae;g__Twortvirus	1.64583e-07	1.26037e-05	0	1.9394e-06	0	0	0	0	0	0	0	0	1.43847e-07	4.2311e-08	0	0	0	0	0	0	0	0	0	0	0	0	0	0	0	0	0	2.15512e-05	0	0	0	0	0	0	0	0	0	0	0	0	0	0	0	0	2.23293e-06
f__Geobacteraceae;g__Geobacter	1.3077e-05	6.2569e-07	2.51326e-06	1.29674e-07	1.02228e-05	4.77587e-05	4.50962e-06	2.78095e-06	3.58077e-07	4.49205e-06	0	1.04018e-06	7.96425e-07	0	1.1085e-06	0	1.80295e-07	2.59694e-06	0	1.76183e-06	1.28596e-05	3.92477e-06	4.56808e-06	1.23842e-06	6.46729e-06	6.24262e-07	4.01137e-06	5.63217e-07	1.46301e-05	0	1.19329e-05	1.0598e-05	1.07441e-06	6.15242e-06	3.27728e-06	4.41821e-06	1.40193e-08	3.75903e-07	3.60408e-06	2.10568e-06	1.72806e-05	2.69278e-05	5.546e-06	1.09536e-06	0	2.84847e-07	7.0928e-08	6.92113e-07	2.74321e-05
f__Enterococcaceae;g__Tetragenococcus	0	0	1.02873e-06	4.38121e-06	7.10375e-08	0	1.27518e-07	0	0	3.91983e-07	2.52186e-07	0	0	0	3.57147e-07	0	0	4.46629e-07	2.19526e-06	0	2.69169e-07	0	0	0	1.41836e-06	0	1.37431e-06	7.88946e-07	2.69457e-06	0	3.29418e-07	1.13021e-05	7.23878e-06	1.41807e-06	0	2.67741e-05	1.16965e-07	2.10986e-07	1.75427e-06	0	0	2.1421e-06	0	2.04992e-05	0	4.53906e-07	6.06657e-07	6.21164e-06	1.74776e-05
f__Clostridiaceae;g__Candidatus Arthromitus	3.719e-06	1.68148e-06	3.06065e-07	3.92745e-08	9.30386e-07	1.53007e-07	0	5.42357e-06	7.79594e-07	1.59745e-07	0	6.02705e-06	0	0	2.09633e-06	0	4.37078e-07	1.98577e-07	4.92745e-07	2.22639e-06	1.4525e-05	4.71623e-07	1.37046e-05	1.57437e-06	5.17782e-06	2.44815e-07	4.59516e-06	0	1.21789e-06	1.97182e-07	1.61609e-06	7.94791e-06	0	2.2906e-06	1.69388e-07	2.00295e-06	6.20374e-07	2.14942e-07	1.02269e-06	3.09554e-07	3.11924e-06	3.18729e-06	2.93217e-07	3.88995e-07	3.73938e-06	2.81081e-05	5.55665e-07	2.22229e-06	1.55463e-05
f__Bradyrhizobiaceae;g__Bradyrhizobium	1.45158e-06	2.18704e-07	0	5.03852e-06	8.91593e-07	1.05115e-06	0	8.17138e-06	1.3281e-07	4.42739e-07	7.17528e-07	0	1.19223e-07	0	1.28914e-06	0	5.76943e-06	2.31093e-06	0	0	1.55666e-05	4.91269e-07	1.17841e-07	1.1289e-05	3.77058e-06	2.45456e-07	1.46555e-06	0	0	0	2.74255e-06	2.21635e-07	7.62648e-07	0	3.29425e-06	4.29006e-08	3.90317e-09	1.33542e-06	1.37707e-06	1.79993e-06	2.43939e-07	4.36795e-06	1.88072e-07	1.30774e-05	0	4.7281e-06	0	0	3.72774e-06
f__Clostridiales Family XII. Incertae Sedis;g__Fusibacter	8.1687e-06	2.574e-06	3.66495e-06	0	4.49124e-06	2.8438e-06	2.12233e-05	4.2338e-06	9.51517e-06	2.85428e-06	4.14052e-06	2.69244e-06	0	2.08783e-06	1.43786e-06	1.23883e-05	1.03973e-05	5.90732e-06	1.67043e-05	2.32752e-07	1.04369e-06	6.17909e-07	1.08589e-06	1.87126e-06	9.96784e-06	1.56924e-06	7.31753e-06	5.14712e-07	1.15838e-05	3.28662e-05	1.7264e-05	1.30838e-05	5.29846e-06	4.78108e-06	1.37958e-06	1.58269e-06	5.70471e-06	5.46276e-06	2.33136e-05	1.49864e-06	7.69409e-06	7.8937e-06	1.55983e-06	7.05661e-06	2.79749e-05	4.69346e-07	4.70026e-06	9.60864e-06	2.00399e-06
f__Dehalococcoidaceae;g__Dehalococcoides	1.07658e-05	3.43814e-07	4.53919e-06	2.18325e-07	7.41884e-06	2.70772e-06	3.28971e-07	3.13752e-06	1.09599e-06	1.70609e-06	0	0	6.06199e-06	3.69505e-06	3.60141e-07	1.53743e-07	3.81635e-06	7.24389e-06	0	2.27021e-07	1.159e-07	3.12977e-05	8.37124e-07	6.84909e-06	1.34319e-05	2.52342e-07	1.42952e-06	2.46212e-07	1.55039e-06	3.05757e-08	0	1.14997e-05	2.84669e-07	1.47368e-06	6.11801e-06	2.99667e-08	1.27749e-06	4.1771e-06	1.23772e-05	5.84886e-07	2.0573e-06	7.23784e-06	1.42748e-06	1.87577e-06	4.42885e-08	4.09197e-06	3.04905e-06	4.67718e-05	1.02437e-06
f__Methanomassiliicoccaceae;g__Methanomassiliicoccus	3.07586e-06	1.29321e-06	1.1168e-07	1.91739e-07	3.28276e-05	9.52874e-07	1.56542e-07	5.84234e-06	2.37727e-07	4.25277e-07	2.19632e-06	7.73686e-08	4.85632e-06	0	2.53821e-06	0	2.95734e-06	5.70374e-06	7.61514e-08	1.11279e-06	1.0513e-06	1.78075e-07	7.03553e-06	4.44021e-06	1.38086e-05	1.101e-06	6.33411e-06	1.43483e-06	4.23875e-07	1.23157e-07	3.4644e-07	7.70319e-06	4.15879e-06	1.87686e-07	7.04663e-06	4.62884e-05	3.69321e-07	4.79525e-06	6.43334e-06	7.73307e-07	2.15858e-06	1.60259e-05	4.96061e-07	4.45164e-07	9.74708e-07	2.91571e-06	2.70292e-06	6.36948e-07	8.23977e-06
f__Spirochaetaceae;g__Sediminispirochaeta	3.66261e-05	6.5121e-06	1.29855e-06	1.28565e-07	2.54175e-06	5.09062e-06	4.99813e-07	1.09827e-05	1.23025e-06	1.54902e-06	2.70563e-07	3.66419e-07	8.2398e-08	0	1.03549e-06	0	1.08617e-06	7.29359e-06	0	3.80597e-07	3.56815e-07	1.40822e-06	1.40521e-06	5.89115e-06	1.04811e-05	1.25108e-05	2.43789e-06	3.41139e-07	3.09454e-06	4.2806e-07	4.16113e-06	6.57421e-06	8.53988e-07	6.59669e-07	4.66337e-06	1.14518e-06	3.43703e-06	4.06764e-06	2.16499e-05	1.72708e-06	4.36565e-06	2.47114e-05	6.35548e-06	9.35863e-07	2.9206e-07	1.31795e-06	1.89718e-06	5.3742e-06	6.33782e-06
f__Flavobacteriaceae;g__Nonlabens	0	5.58532e-06	2.3102e-05	2.6861e-06	0	9.78901e-06	0	5.90486e-06	0	4.05857e-05	5.9794e-08	0	4.96158e-06	0	0	0	0	5.28782e-06	3.18439e-05	0	1.03065e-05	2.05592e-07	0	2.20301e-06	1.2997e-06	8.05706e-07	4.6705e-06	0	2.69463e-06	0	0	1.8361e-06	0	0	0	1.16855e-06	8.09794e-06	0	1.41141e-05	1.5969e-06	1.55691e-07	2.68513e-07	0	0	0	3.03269e-07	1.13841e-05	0	0
f__Peptostreptococcaceae;g__Filifactor	5.18764e-06	2.76321e-06	1.45283e-07	0	2.03362e-07	9.50927e-06	2.00706e-07	1.03733e-05	2.04847e-06	9.38249e-06	3.51004e-06	3.91548e-07	7.70955e-07	0	1.8352e-05	4.02971e-06	0	2.48448e-06	8.62706e-07	3.65305e-07	3.58878e-07	7.67043e-07	3.21932e-07	1.10625e-06	2.9563e-06	2.50605e-08	6.51127e-06	0	1.72509e-06	4.14563e-07	6.52909e-08	3.09096e-06	6.23159e-07	6.83696e-06	2.11971e-06	7.1316e-07	8.59982e-07	2.20142e-06	2.84339e-05	7.11704e-07	2.75275e-06	1.16562e-05	2.59291e-06	0	1.80427e-07	3.64799e-06	1.87315e-06	1.63048e-05	5.12965e-07
f__Sporomusaceae;g__Anaerosporomusa	8.87769e-06	9.30247e-06	3.76997e-05	2.11861e-07	1.62238e-05	4.25245e-05	0	4.09612e-06	1.97236e-08	4.59586e-06	1.07255e-05	0	9.87884e-07	1.39107e-05	5.75508e-06	0	1.64063e-05	1.1119e-05	4.52159e-05	0	2.87345e-06	4.77616e-06	3.18221e-07	2.69627e-06	6.12203e-07	7.49799e-06	1.75513e-06	3.93994e-05	5.83991e-06	1.91224e-06	1.47916e-06	2.47675e-06	1.56521e-07	4.66109e-07	5.85868e-06	1.87159e-06	5.855e-07	1.22504e-06	7.76643e-06	7.21681e-06	3.14465e-05	5.63312e-06	7.46404e-07	4.63018e-07	5.97096e-06	6.46362e-06	1.62415e-05	1.38573e-06	2.28169e-05
f__Yersiniaceae;g__Serratia	3.13227e-06	6.47019e-07	7.7259e-06	4.28123e-06	2.3851e-05	5.13197e-06	0	1.80152e-06	6.75767e-06	7.15123e-07	1.13257e-06	3.91416e-06	0	5.2884e-07	8.25764e-07	0	2.61851e-06	1.15339e-05	0	1.24744e-07	3.25437e-08	1.9869e-06	1.91878e-06	0	4.63816e-07	7.98776e-07	4.91813e-07	2.99929e-05	1.03554e-06	0	3.88212e-05	2.8669e-06	1.43447e-07	0	1.32772e-05	5.73306e-07	0	1.31999e-05	2.76492e-06	0	5.50986e-07	9.49461e-06	2.29683e-07	1.22677e-07	1.39206e-06	6.76146e-07	2.55185e-07	0	2.13322e-06
f__Marinilabiliaceae;g__Saccharicrinis	0	4.48783e-05	0	3.18352e-07	3.53887e-05	2.75251e-05	0	1.81908e-07	1.5957e-07	1.21494e-06	1.57781e-07	1.29843e-05	0	1.2249e-05	1.18207e-05	0	0	2.56109e-08	1.36863e-05	0	3.89841e-06	4.04542e-05	1.49398e-07	8.70595e-07	9.60826e-07	5.50097e-08	1.60932e-06	3.50857e-05	5.86378e-06	1.79486e-05	2.25679e-06	1.18009e-06	0	0	9.30115e-08	0	1.58974e-05	2.30209e-08	4.67204e-08	0	1.6688e-07	2.46056e-07	1.58099e-07	0	0	2.78449e-08	1.2853e-06	3.22783e-06	5.24736e-06
f__Flavobacteriaceae;g__Mesonia	0	0	0	0	0	0	0	0	3.86146e-06	0	0	0	0	0	0	0	0	0	0	0	0	0	1.93028e-06	0	0	0	0	0	0	0	0	0	0	0	0	1.97692e-06	0	0	0	0	0	0	0	0	0	0	0	0	0
f__Cytophagaceae;g__Rudanella	0	0	0	0	1.04593e-06	0	0	0	0	0	0	0	0	0	0	0	0	0	0	0	1.99905e-06	0	4.46279e-05	4.11114e-08	0	0	0	0	0	2.6496e-06	0	3.82188e-07	0	0	0	0	0	0	0	0	0	1.27584e-06	0	0	0	0	0	0	1.17667e-06
f__Bacillaceae;g__Oceanobacillus	1.54632e-05	1.49959e-06	3.28312e-07	3.67902e-07	2.35831e-06	2.09469e-06	3.38539e-06	6.89999e-06	6.88302e-06	2.75214e-06	5.17123e-07	6.65623e-06	3.59326e-07	9.47527e-08	5.44972e-06	3.80447e-06	5.37433e-06	6.06214e-06	1.8877e-07	1.95478e-06	5.75028e-06	3.7463e-06	7.129e-06	1.80051e-06	8.82812e-06	5.12664e-06	7.34257e-06	6.25731e-06	2.51448e-05	3.28151e-07	1.81506e-06	1.73564e-05	4.34994e-07	2.09027e-06	3.07604e-06	3.00126e-06	2.21482e-06	3.13273e-06	4.39088e-06	1.53097e-06	2.94887e-06	7.19378e-06	2.5241e-06	6.36358e-06	2.3282e-07	3.93797e-06	4.41e-07	6.25139e-06	1.22224e-06
f__Micrococcaceae;g__Arthrobacter	2.71438e-06	3.37834e-06	2.2115e-07	3.06379e-07	2.52047e-07	8.60869e-07	3.179e-06	1.08202e-06	8.11519e-08	2.91728e-06	0	0	0	0	7.41453e-07	4.11489e-07	3.75383e-06	4.39153e-05	8.07389e-07	0	8.18599e-07	4.6727e-06	2.86052e-06	5.22602e-06	9.37626e-06	1.5234e-06	1.15059e-05	9.45218e-07	2.04512e-06	4.62428e-06	1.71887e-06	6.86138e-06	1.09293e-06	3.19066e-06	3.14824e-06	1.62857e-06	4.0319e-07	5.67289e-06	6.55606e-06	3.34576e-06	2.51211e-05	7.08491e-06	8.19117e-07	1.95348e-06	9.58332e-07	1.71048e-06	3.1297e-06	2.42695e-05	1.16665e-06
f__Desulfuromonadaceae;g__Desulfuromusa	2.85685e-07	1.70474e-07	0	0	0	0	0	2.68169e-06	3.0286e-09	3.26346e-07	0	0	0	3.87005e-08	0	0	0	0	0	5.81466e-09	1.49483e-05	0	0	0	1.70659e-06	0	0	0	0	0	0	0	0	0	0	2.79836e-06	0	0	9.53779e-07	0	0	4.86801e-08	0	0	0	0	0	2.78137e-09	2.36195e-07
f__Chitinophagaceae;g__Asinibacterium	0	2.30725e-07	4.54711e-07	0	5.9136e-06	0	0	0	4.77703e-08	4.25586e-06	0	0	6.0507e-08	0	0	0	0	0	0	0	0	0	0	0	1.30165e-06	0	0	0	0	0	0	0	0	2.52257e-06	6.8406e-06	1.40256e-06	0	0	0	0	0	1.15502e-06	0	0	5.26122e-08	0	0	0	0
f__Chromobacteriaceae;g__Chromobacterium	1.41452e-06	0	3.0574e-07	0	2.19251e-06	3.33981e-06	0	3.63951e-06	6.20329e-06	2.02844e-07	4.23535e-06	0	0	0	0	0	0	1.37053e-07	0	0	7.66976e-08	0	0	0	1.32971e-07	0	0	0	0	1.98443e-06	0	0	0	0	0	0	0	0	7.69426e-07	0	0	1.35941e-06	2.29149e-07	0	0	2.93199e-07	0	0	0
f__Thermoanaerobacteraceae;g__Thermoanaerobacter	8.7488e-06	3.4756e-06	2.59865e-06	4.21399e-05	1.18994e-05	5.19878e-07	4.40318e-07	1.43411e-05	3.16522e-05	3.39575e-06	1.66315e-06	8.85213e-07	8.50026e-07	5.94393e-08	5.67168e-06	0	1.87033e-06	8.86098e-06	0	1.57695e-06	2.38878e-05	3.12463e-06	9.21763e-06	2.35265e-06	6.1968e-06	3.57393e-05	3.35878e-05	5.73125e-06	7.97036e-07	7.76624e-08	1.15382e-05	2.55654e-05	7.727e-07	2.93393e-05	1.45149e-06	7.90452e-07	1.06298e-05	1.35472e-07	1.77452e-05	1.64451e-05	1.73798e-06	1.30862e-05	2.28042e-06	8.25859e-08	2.08683e-05	4.07238e-05	5.5826e-06	4.06326e-06	2.13255e-05
f__Oxalobacteraceae;g__Massilia	0	0	0	0	2.93097e-06	1.20086e-07	0	7.68646e-08	0	4.88465e-06	8.23393e-08	0	3.16016e-07	2.11333e-07	1.34861e-06	0	0	4.64321e-07	0	0	0	1.87401e-06	2.91944e-07	3.36642e-07	7.73511e-06	1.46392e-07	3.43145e-07	0	2.37424e-06	0	0	6.46884e-07	0	0	0	8.77573e-07	0	0	2.92208e-06	0	0	6.52502e-06	0	0	0	3.044e-07	0	0	5.41044e-07
f__Hahellaceae;g__Hahella	0	0	0	9.12213e-06	0	3.98651e-07	0	1.14853e-05	0	0	0	0	0	0	0	0	0	0	0	0	0	0	0	3.13993e-08	1.1456e-06	0	0	0	0	0	0	0	0	0	0	0	0	0	9.75407e-07	0	0	9.20616e-08	0	0	0	0	3.44554e-07	0	0
f__Clostridiaceae;g__Tindallia	1.02307e-06	2.16881e-07	0	0	6.52245e-06	8.5675e-08	8.60979e-07	2.24811e-06	1.56642e-07	2.07226e-07	5.64348e-08	0	9.32586e-07	0	2.05037e-06	0	8.15368e-08	6.51227e-07	5.45123e-06	0	0	8.56633e-08	1.77197e-06	3.36428e-07	7.6707e-07	1.24278e-06	1.17038e-06	0	1.04636e-06	6.47186e-08	0	7.74411e-07	3.56165e-06	0	1.16171e-06	4.92359e-07	0	0	4.18769e-06	4.17224e-05	2.37633e-07	2.14589e-06	0	7.50243e-07	0	5.93577e-07	0	0	3.73955e-06
f__Desulfonatronaceae;g__Desulfonatronum	0	1.0851e-07	0	0	0	1.87842e-06	0	1.32164e-07	0	2.01436e-07	0	0	0	0	0	0	0	0	0	0	0	8.37164e-07	1.41826e-07	9.87061e-07	1.74185e-06	3.51655e-07	1.70604e-06	0	0	0	0	3.28327e-06	0	0	0	7.73531e-07	0	0	5.7948e-07	2.0451e-06	0	4.15397e-05	3.0773e-08	0	0	0	0	0	2.76683e-07
f__Thermoanaerobacteraceae;g__Moorella	1.1789e-05	2.80853e-07	3.05191e-07	0	3.43553e-05	2.06169e-06	0	6.15197e-06	1.51592e-05	2.28128e-06	4.33614e-07	2.58162e-07	4.13653e-06	9.67977e-08	1.01048e-06	4.02608e-07	2.37226e-06	2.65685e-06	9.14156e-06	1.39465e-06	6.5526e-07	9.53563e-06	5.25244e-07	1.60955e-05	3.11358e-05	5.96469e-06	1.3872e-06	9.22046e-07	2.25205e-06	6.70466e-07	1.10365e-06	1.32362e-05	3.04412e-06	1.77719e-06	5.41658e-06	3.65784e-05	2.76777e-08	4.13125e-05	3.45956e-05	9.4094e-07	1.22623e-06	1.49601e-05	1.54765e-06	9.78223e-07	1.06738e-07	7.12262e-06	7.44877e-07	2.67011e-07	2.54292e-06
f__Methylococcaceae;g__Methylovulum	1.13584e-06	2.55154e-06	1.17711e-06	0	1.34213e-05	7.18158e-08	0	1.24114e-06	8.62624e-08	2.48832e-06	7.38632e-08	3.13722e-06	0	0	4.30812e-06	0	4.7104e-07	1.75868e-05	0	1.94171e-08	1.91807e-05	8.73934e-06	4.13001e-05	0	0	0	3.45444e-05	0	0	0	6.83634e-08	1.43776e-06	0	0	3.56179e-06	4.68108e-07	3.4258e-07	3.49738e-06	0	0	0	8.35866e-06	8.67164e-06	2.6557e-07	0	3.05416e-08	1.13528e-05	0	6.89045e-06
f__Alteromonadaceae;g__Alishewanella	2.77451e-06	1.0339e-06	3.87411e-08	0	3.5908e-08	0	0	0	0	2.78147e-07	0	0	5.43071e-07	0	0	4.0247e-06	0	4.86256e-07	3.22956e-08	0	8.94105e-07	4.03674e-08	1.59467e-07	0	0	0	3.82317e-08	0	0	0	0	0	0	0	0	2.70685e-07	0	0	0	3.51089e-07	0	3.10639e-06	7.38299e-07	0	0	6.53874e-06	4.52735e-06	0	7.33293e-07
f__Thermodesulfobacteriaceae;g__Thermosulfurimonas	0	0	0	0	0	0	0	6.55934e-06	0	0	0	0	0	0	0	0	0	0	0	0	3.07368e-05	0	0	0	1.29222e-07	0	0	0	0	0	0	0	0	0	0	0	0	0	1.24143e-06	0	0	2.93559e-08	0	0	0	0	0	0	0
f__Alcanivoracaceae;g__Kangiella	4.70228e-07	0	0	0	9.23488e-07	1.49035e-07	0	4.49999e-06	0	3.24702e-07	2.24897e-07	0	0	0	1.02478e-07	0	5.43265e-07	0	0	0	1.3325e-05	2.19912e-07	0	1.02165e-07	7.77982e-07	8.99655e-07	7.00465e-07	0	4.30201e-07	0	0	1.0722e-07	0	9.52435e-08	9.68291e-08	0	0	0	1.36186e-06	1.73877e-07	6.06496e-07	5.04965e-07	0	1.01075e-07	0	3.03592e-07	0	0	2.33813e-06
f__Neisseriaceae;g__Crenobacter	7.74222e-08	0	0	3.11524e-07	6.97975e-07	0	0	1.24848e-07	0	0	0	0	1.40533e-07	0	0	0	0	0	0	0	0	8.71839e-08	0	0	4.71459e-06	0	0	0	0	0	0	4.25073e-08	0	0	0	1.25275e-06	4.13528e-08	3.24745e-07	3.8565e-08	0	0	0	0	5.60998e-07	0	2.00598e-07	0	0	1.0017e-06
f__Unclassified;g__Candidatus Accumulibacter	2.07218e-07	6.57231e-06	0	2.04192e-07	7.41314e-07	0	0	3.63293e-06	0	4.07398e-08	0	0	1.09443e-05	0	2.39855e-06	0	0	3.7783e-07	0	0	0	1.05998e-06	0	0	6.1011e-06	3.7626e-08	0	0	0	0	0	1.62528e-07	2.63156e-06	0	0	1.61076e-06	0	4.65627e-07	8.84727e-08	0	0	0	0	4.90284e-07	0	6.22344e-07	0	0	0
f__Microcoleaceae;g__Planktothrix	0	0	0	4.03275e-08	0	1.11202e-05	0	0	0	3.8883e-08	0	0	0	0	3.93133e-07	3.30561e-06	3.73802e-08	0	0	0	2.74266e-06	1.58006e-07	1.57312e-07	0	0	1.79556e-07	7.543e-08	4.05099e-05	3.86374e-08	8.39593e-08	0	2.6963e-07	1.90456e-07	0	3.47858e-08	7.56799e-08	0	1.83921e-07	1.40352e-07	0	2.6146e-06	3.51152e-07	9.01732e-07	0	0	0	6.76692e-08	0	3.88506e-08
f__Mycobacteriaceae;g__Mycobacterium	1.00197e-05	4.94269e-06	2.07114e-06	1.01521e-06	1.78782e-06	5.97855e-06	1.20097e-05	2.88614e-06	5.84614e-07	5.3197e-06	3.46282e-06	0	5.56304e-07	9.07172e-06	1.14241e-05	6.68328e-07	1.23278e-05	1.02917e-05	1.16173e-06	8.52574e-06	1.32517e-05	2.52173e-05	7.79886e-06	2.49736e-05	4.04789e-05	2.40738e-05	8.50399e-06	9.09668e-06	7.31199e-06	1.4517e-05	2.66505e-06	1.81785e-06	1.24653e-05	4.9956e-06	1.55484e-05	7.75673e-06	1.98862e-06	9.18301e-06	1.88325e-05	3.35091e-05	4.26345e-06	1.53139e-05	5.55601e-06	5.33749e-07	1.00078e-05	4.90827e-06	6.3433e-06	1.11708e-05	3.39516e-06
f__Leptotrichiaceae;g__Sebaldella	1.39195e-07	0	0	0	1.3943e-07	1.68196e-06	0	1.00478e-06	4.86325e-08	0	0	0	2.98384e-05	0	7.7364e-08	6.28151e-06	4.44983e-07	4.12175e-07	3.54417e-06	1.75943e-07	0	4.74829e-07	1.73862e-06	9.66966e-07	2.08628e-06	0	2.96905e-07	0	4.59949e-07	1.76193e-05	1.07278e-07	4.86239e-07	0	3.86875e-06	4.03655e-05	2.85316e-06	0	0	3.4911e-06	1.13984e-06	8.6458e-07	1.4963e-06	3.27356e-07	1.35709e-05	0	3.79616e-06	7.71728e-06	0	3.46021e-06
f__Rhodothermaceae;g__Salinibacter	1.33934e-06	0	0	0	0	1.18787e-06	0	1.96769e-06	0	9.83279e-08	0	0	0	0	1.39649e-07	0	0	1.12898e-05	0	3.73359e-07	0	3.77021e-07	0	4.68578e-07	4.54357e-07	0	1.95323e-06	0	0	0	0	1.20672e-06	0	0	0	0	0	0	2.22648e-06	0	1.2443e-06	1.85137e-06	0	0	0	1.06775e-07	0	0	1.47369e-07
f__Cyanobacteriaceae;g__Cyanobacterium	0	0	0	0	1.0372e-06	7.04704e-06	0	1.14066e-05	9.69152e-08	0	0	0	0	0	0	0	0	0	0	0	4.03017e-05	0	0	0	0	0	0	0	0	0	0	0	0	0	3.05297e-06	0	0	0	1.18817e-06	0	0	0	0	0	0	4.29128e-07	0	0	0
f__Geobacteraceae;g__Geopsychrobacter	0	0	0	0	0	5.21368e-07	0	9.76821e-07	0	0	0	0	0	0	0	0	0	6.31614e-07	0	0	0	0	0	1.2667e-06	4.76994e-06	0	2.43336e-06	0	0	0	0	2.81214e-06	0	0	0	0	0	0	1.85551e-07	1.82416e-06	0	0	0	0	0	0	0	0	0
f__Unclassified;g__Proteiniborus	8.13339e-07	1.52609e-06	1.08267e-06	0	4.53248e-06	2.8089e-07	0	3.87412e-06	0	1.70974e-07	0	8.14553e-07	0	0	3.38396e-07	0	7.45282e-06	3.02561e-06	0	1.93049e-07	2.34815e-07	5.69928e-07	8.96789e-07	3.33423e-06	7.08439e-06	7.52314e-07	1.52873e-06	3.2401e-07	8.13987e-07	0	6.60485e-06	7.51816e-06	1.59365e-07	1.87266e-06	1.69937e-06	3.81269e-06	0	2.21266e-06	2.42923e-05	3.60715e-07	5.4064e-07	9.60164e-06	1.55349e-06	1.79392e-07	0	6.58847e-07	1.06788e-07	1.19803e-06	2.98081e-06
f__Sphingomonadaceae;g__Sphingomonas	6.05566e-06	3.65031e-06	1.00287e-07	0	7.95747e-07	3.28145e-07	0	5.05769e-06	0	4.42006e-07	7.83955e-08	0	6.96468e-07	0	7.73012e-07	1.4727e-06	1.00029e-06	3.57889e-06	0	1.23271e-07	1.75538e-05	1.80518e-06	3.7629e-06	2.5545e-06	6.52913e-06	6.196e-06	1.36145e-05	2.48132e-07	1.67831e-06	0	8.96538e-07	3.69027e-06	4.38542e-06	2.88629e-06	8.46663e-08	3.58019e-06	0	0	8.16878e-06	3.06934e-06	1.93422e-06	7.41714e-06	8.80651e-07	0	0	1.76972e-07	2.16547e-07	6.05458e-08	5.50468e-06
f__Marinilabiliaceae;g__Geofilum	1.20098e-06	6.28641e-08	0	0	0	1.23712e-05	0	1.46887e-06	0	3.99741e-05	1.44905e-06	0	0	0	1.30094e-06	0	0	5.39464e-08	0	0	0	1.56746e-07	1.73548e-06	3.30679e-07	8.87231e-07	0	0	0	2.78883e-06	0	2.00028e-05	3.4704e-07	2.74858e-06	0	0	0	6.9712e-08	0	6.29709e-08	1.2573e-06	0	2.15561e-07	0	0	0	0	1.17601e-06	0	1.40012e-07
f__Marinilabiliaceae;g__Alkaliflexus	0	3.46122e-07	0	0	4.30534e-06	3.40708e-07	0	0	4.702e-08	2.59452e-08	5.37187e-08	0	0	0	6.43607e-06	0	1.86401e-06	0	0	1.79878e-06	4.51881e-08	2.76957e-07	9.73178e-07	1.02933e-06	7.27844e-07	0	0	3.31208e-07	0	0	0	0	0	0	0	4.45303e-06	0	3.60807e-06	2.45542e-06	0	2.6654e-07	5.20126e-07	1.74662e-06	0	0	0	4.38557e-07	0	5.84648e-07
f__Flavobacteriaceae;g__Kordia	0	0	0	0	6.01606e-07	0	0	0	0	3.97011e-05	0	0	0	3.70885e-07	1.71418e-05	0	0	4.98783e-07	0	0	0	1.50348e-07	0	0	1.02541e-06	0	3.02014e-06	0	0	0	0	1.5074e-06	0	0	0	0	7.05922e-08	5.30825e-06	1.70951e-07	0	6.0146e-06	2.21853e-07	0	0	0	0	0	0	1.53077e-06
f__Flavobacteriaceae;g__Jejuia	0	9.42961e-08	0	0	1.24921e-06	2.99662e-05	0	2.15749e-07	0	1.5575e-06	0	0	4.54703e-07	0	0	0	3.75092e-06	2.57395e-06	0	0	7.87607e-07	1.11398e-05	0	1.15043e-07	1.81299e-07	2.25124e-07	0	0	3.25176e-05	0	0	7.68154e-07	0	5.36245e-07	9.40225e-08	1.18762e-06	4.42318e-08	0	2.46337e-06	1.20817e-06	1.0124e-05	1.95761e-06	1.14345e-05	0	1.31881e-06	0	0	1.14359e-06	6.22412e-06
f__Clostridiaceae;g__Thermotalea	1.50395e-07	3.11012e-06	2.66802e-07	1.03709e-06	1.57909e-07	1.51484e-06	0	3.05834e-06	1.0952e-07	4.46257e-08	0	1.07828e-05	5.75388e-07	0	4.89463e-06	2.30978e-06	8.47893e-07	1.95193e-06	0	0	1.48476e-07	1.49974e-07	3.90765e-06	1.05493e-05	2.61709e-06	5.7777e-07	6.73344e-06	2.18903e-07	8.93687e-07	0	3.22082e-08	4.49707e-06	9.97998e-07	3.9223e-06	2.10986e-06	3.3777e-07	0	2.10633e-06	3.94013e-05	3.60719e-07	2.19334e-06	8.07563e-06	1.90315e-06	6.40825e-07	0	9.17004e-07	2.47454e-07	5.08556e-07	4.04608e-06
f__Pasteurellaceae;g__Necropsobacter	3.73839e-07	1.48718e-07	0	4.8212e-08	1.34809e-06	4.18584e-07	0	2.124e-06	2.0821e-08	4.48326e-08	0	0	0	0	0	0	0	0	0	1.2805e-06	1.44084e-05	0	4.92773e-07	7.82292e-08	0	0	7.97403e-08	0	0	0	0	1.38149e-07	0	0	0	8.06531e-08	0	0	7.44856e-08	0	7.74005e-08	1.07667e-07	0	1.43591e-06	0	0	0	0	1.43984e-06
f__Morganellaceae;g__Photorhabdus	2.69775e-06	0	0	1.26405e-07	1.88785e-06	6.58185e-06	0	8.07239e-06	1.0574e-08	1.15144e-07	0	0	0	0	3.0998e-08	0	0	2.20781e-06	0	2.33531e-07	3.95036e-06	3.32598e-08	0	3.00367e-06	7.79376e-06	6.91315e-07	1.98095e-06	2.69097e-05	0	0	1.90175e-06	3.92102e-06	0	0	0	1.75333e-07	7.93036e-07	0	6.47335e-07	1.76215e-06	1.34534e-06	2.54019e-06	3.9852e-08	3.00862e-06	2.32914e-08	9.18315e-08	0	0	1.83899e-06
f__Solirubrobacteraceae;g__Solirubrobacter	0	0	0	1.12423e-08	0	0	0	8.2003e-06	0	4.47675e-06	0	0	0	0	9.23685e-08	0	0	0	1.00169e-08	0	3.92463e-05	0	0	0	2.22613e-08	0	0	0	0	1.16087e-08	0	1.0738e-08	0	0	2.9263e-06	0	0	0	0	0	0	0	0	4.04906e-08	1.10887e-08	0	0	0	1.08305e-08
f__Flavobacteriaceae;g__Lutibacter	7.89006e-07	1.63335e-06	2.57526e-07	0	3.70804e-05	1.77204e-06	0	1.14495e-05	2.95293e-06	3.89453e-05	0	0	1.47559e-06	0	2.13779e-06	0	1.40129e-07	1.1518e-06	1.34723e-05	6.53723e-07	2.87317e-05	4.30166e-06	0	3.55083e-07	1.46395e-06	4.685e-07	5.47237e-08	0	0	1.12548e-05	1.35686e-05	1.28856e-06	0	0	5.08828e-08	2.5786e-06	3.73724e-08	1.23054e-07	2.22149e-07	0	3.71767e-07	1.94386e-06	0	5.76991e-07	2.1777e-06	6.91675e-07	2.75896e-07	0	2.9374e-06
f__Candidatus Desulfofervidaceae;g__Candidatus Desulfofervidus	3.83808e-05	0	0	0	0	0	0	0	0	0	0	0	0	3.76888e-08	0	0	0	0	0	0	0	0	0	0	0	0	2.23519e-06	0	0	0	0	1.61432e-07	0	0	0	0	0	0	6.31667e-06	0	0	0	3.02786e-06	0	0	0	0	3.70682e-07	0
f__Flammeovirgaceae;g__Flexithrix	8.73455e-08	4.98871e-06	4.84263e-08	0	5.70906e-06	5.85444e-07	0	1.28103e-07	0	3.81979e-05	7.68838e-07	0	0	0	1.46671e-07	3.36224e-07	1.76491e-06	1.10017e-06	0	0	2.06605e-07	5.18657e-06	8.42257e-06	1.82778e-08	1.38313e-06	1.07385e-06	1.94716e-06	0	5.77239e-08	2.07376e-08	5.21351e-07	5.75465e-08	3.10801e-06	0	2.2798e-07	0	9.90569e-08	7.32736e-07	0	3.88844e-07	4.29153e-07	0	0	7.23316e-08	3.75745e-06	3.62095e-08	7.27333e-07	0	1.09257e-06
f__Rhodospirillaceae;g__Magnetospirillum	0	0	0	0	1.62873e-06	6.82859e-07	0	2.18597e-06	0	0	0	0	0	0	1.29898e-07	0	0	1.49292e-06	0	2.09705e-07	0	0	0	8.70134e-07	4.66978e-06	0	3.3625e-06	0	0	0	0	5.15835e-06	0	0	0	1.90734e-08	0	0	3.26292e-07	2.94379e-06	0	9.14396e-08	0	0	0	0	0	3.81678e-05	1.36644e-06
f__Mesoaciditogaceae;g__Mesoaciditoga	4.74357e-07	1.96569e-07	0	0	0	4.20989e-08	0	2.50727e-06	0	0	0	2.11296e-06	0	0	0	0	0	0	0	0	0	0	0	0	2.25649e-07	6.15856e-07	8.43176e-08	0	0	2.3534e-07	0	4.34062e-08	1.29164e-06	0	0	0	2.20905e-06	0	1.57522e-07	2.64767e-07	0	1.22656e-07	0	0	0	1.22904e-07	0	0	0
f__Micromonosporaceae;g__Micromonospora	5.02892e-06	3.0983e-07	5.44913e-08	0	3.50382e-05	3.59181e-07	0	7.3187e-06	3.57778e-07	2.87195e-08	0	0	6.87937e-07	8.30549e-07	2.60183e-06	0	1.97688e-06	1.36595e-06	0	0	1.5966e-07	1.99109e-08	3.53594e-06	3.25955e-07	3.27543e-06	6.11744e-07	2.71826e-06	1.89773e-08	3.70995e-06	0	9.66564e-07	8.26353e-06	1.19592e-06	3.38891e-06	6.774e-07	8.56144e-07	2.76777e-07	2.30939e-06	3.52394e-06	2.30688e-07	1.47879e-05	3.50455e-06	2.54106e-07	3.78688e-05	2.8587e-08	2.33616e-06	1.80295e-06	0	4.00212e-06
f__Unclassified;g__Acidomyces	4.47328e-07	4.44884e-07	1.81288e-07	0	0	0	0	1.20224e-07	1.72708e-07	9.29703e-07	4.50755e-07	0	3.38839e-07	0	7.04211e-07	7.25441e-07	0	4.33415e-07	0	5.52641e-08	0	2.83348e-06	1.05715e-06	3.51028e-07	2.54578e-07	0	0	0	1.23177e-06	0	0	3.06997e-07	0	8.18117e-07	0	0	0	0	2.78525e-07	0	1.9102e-06	2.31334e-07	0	0	0	0	0	0	5.09878e-06
f__Syntrophomonadaceae;g__Dethiobacter	2.86181e-07	7.48342e-07	3.62344e-08	0	1.27651e-05	1.19554e-07	1.24189e-06	3.28218e-06	0	4.09026e-07	0	3.86843e-07	0	0	2.87087e-07	0	3.63061e-07	1.21766e-06	0	5.1935e-08	0	1.53744e-07	1.4124e-06	1.04905e-07	2.59791e-06	0	3.2723e-06	0	6.47204e-07	1.30373e-05	6.48658e-07	4.18135e-06	0	3.32061e-07	2.58148e-07	9.61768e-07	4.09775e-06	6.06125e-06	3.77485e-05	4.31278e-07	4.21105e-06	9.84923e-06	4.32898e-06	5.4394e-08	0	4.09692e-06	7.93646e-07	0	4.16897e-07
f__Rhodanobacteraceae;g__Luteibacter	0	0	0	0	0	3.17109e-07	0	0	0	0	0	0	0	0	0	0	0	8.23208e-07	0	0	0	0	0	1.48161e-06	5.67345e-06	0	9.66549e-07	0	0	0	0	1.9903e-06	0	0	0	0	0	0	3.94999e-07	1.61382e-06	0	0	0	0	0	0	0	0	0
f__Methylococcaceae;g__Methylomicrobium	4.53388e-06	3.72508e-06	2.19232e-06	0	1.41986e-06	3.9373e-06	0	3.50372e-06	0	0	1.25567e-07	2.38295e-06	1.3786e-05	0	1.94272e-07	0	8.1333e-07	1.69032e-06	0	1.35121e-06	0	1.22784e-06	1.21261e-07	2.96619e-06	2.23392e-06	3.34872e-07	1.16288e-06	0	7.20587e-07	1.31631e-08	9.71635e-06	3.59186e-07	2.24961e-06	1.06355e-07	5.62255e-06	1.64667e-06	8.36875e-06	2.51542e-06	9.77624e-07	9.70814e-08	2.55852e-06	3.76199e-05	1.08749e-08	0	0	9.0403e-07	7.27837e-08	2.88669e-06	2.57622e-06
f__Burkholderiaceae;g__Lautropia	0	0	0	3.91431e-07	5.84673e-07	0	0	2.09163e-07	0	0	0	0	0	0	2.19714e-06	0	0	0	0	0	0	0	0	0	0	0	0	0	0	0	0	0	0	0	0	8.39512e-07	5.5909e-08	2.55027e-07	0	0	1.08361e-07	7.03719e-07	4.77039e-08	0	1.7804e-07	2.01642e-07	0	0	0
f__Cytophagaceae;g__Cytophaga	0	6.1966e-08	0	0	0	0	0	1.41876e-05	0	8.08308e-07	0	0	3.75386e-05	0	0	0	7.99269e-07	9.05529e-07	0	0	0	0	0	0	0	0	0	2.57161e-06	0	0	0	7.45481e-07	0	0	0	0	0	0	2.07563e-08	2.45027e-07	3.55574e-07	1.45932e-06	0	0	0	0	0	0	1.39675e-06
f__Neisseriaceae;g__Eikenella	7.60718e-08	0	1.18639e-06	0	1.54389e-06	1.03904e-06	0	0	0	8.73696e-08	7.24976e-06	0	0	0	4.17547e-07	0	0	0	0	0	0	0	0	2.23762e-06	2.18298e-06	5.56163e-07	0	3.52451e-05	0	0	0	0	0	0	0	0	2.90173e-07	1.79562e-06	3.33439e-07	1.74122e-07	0	1.46731e-06	1.36951e-08	0	0	1.78186e-07	6.02875e-07	0	1.02775e-07
f__Microbacteriaceae;g__Microbacterium	1.70732e-05	7.8856e-07	3.75054e-07	3.89869e-07	3.70807e-05	8.01851e-06	0	7.46534e-06	5.42554e-07	2.19731e-06	1.11783e-06	1.12926e-06	5.94965e-07	1.24582e-07	2.85588e-06	0	7.60481e-06	2.61127e-06	6.09247e-06	1.77381e-06	5.79254e-06	2.95542e-06	2.29138e-06	6.03699e-06	5.36659e-06	1.6227e-06	7.12554e-06	2.16717e-07	3.66566e-06	0	8.05003e-07	1.16965e-05	3.82051e-06	1.03432e-05	7.00924e-06	8.65066e-06	6.107e-07	1.02335e-05	6.06722e-06	5.16705e-07	2.06465e-05	5.46553e-06	1.775e-06	3.01593e-07	1.18691e-07	3.63135e-06	1.98386e-06	4.75269e-06	2.87462e-06
f__Rhodocyclaceae;g__Propionivibrio	1.01429e-07	4.48719e-08	0	0	3.67229e-05	1.44441e-06	0	1.74465e-06	0	3.37287e-07	0	0	0	0	2.94516e-06	0	1.44236e-07	2.74084e-06	0	2.7079e-06	0	6.85306e-07	0	3.39599e-06	1.8829e-06	8.07746e-07	2.40596e-07	0	2.3723e-07	0	0	1.14027e-07	0	1.51936e-07	5.39984e-06	5.19109e-06	9.16265e-06	3.19081e-06	2.93782e-06	1.23783e-06	2.19285e-07	6.57233e-06	5.14358e-07	4.55842e-06	1.95807e-07	4.15931e-07	0	1.15183e-06	8.98683e-07
f__Holosporaceae;g__Holospora	1.57643e-07	7.83908e-07	1.70367e-07	0	2.08701e-08	0	0	5.49748e-06	0	5.24218e-07	0	3.28117e-07	0	0	9.92683e-07	0	7.04876e-07	8.55343e-06	0	0	3.19237e-05	3.7279e-06	1.27982e-05	0	0	0	1.63083e-05	0	0	0	0	5.19306e-07	0	0	6.25306e-07	0	0	1.32246e-06	0	0	0	2.44573e-06	3.24674e-06	0	0	0	3.01658e-06	0	0
f__Rhodobiaceae;g__Roseospirillum	0	3.15081e-08	0	0	0	0	0	2.75983e-06	0	0	0	0	0	0	0	0	0	0	0	0	1.48626e-05	0	0	0	9.42582e-08	0	0	0	0	0	0	0	0	0	0	0	0	0	6.31234e-08	0	0	0	0	0	0	0	0	0	0
f__Peptococcaceae;g__Syntrophobotulus	7.96238e-06	8.47809e-06	3.95043e-07	1.46753e-07	2.25899e-05	1.02231e-05	5.19059e-07	6.8083e-06	1.69464e-07	1.04571e-06	1.127e-06	1.04948e-06	8.81021e-07	0	6.76926e-07	3.1663e-06	2.59468e-06	6.30124e-06	1.38035e-06	6.99308e-07	3.86861e-06	1.41018e-06	2.15962e-06	1.29838e-05	3.74529e-06	1.51502e-06	1.19484e-05	2.86073e-06	7.62558e-06	1.76505e-07	1.42577e-06	5.41147e-06	7.04636e-07	2.63243e-07	2.57714e-06	2.84535e-06	0	1.14918e-06	9.74563e-06	2.68113e-06	4.85169e-06	1.03431e-05	2.18393e-06	2.3409e-05	3.61869e-07	2.02328e-06	1.00968e-06	2.22466e-05	2.59778e-06
f__Propionibacteriaceae;g__Propionimicrobium	0	0	0	0	0	0	0	1.36565e-07	0	3.32786e-07	0	1.42337e-07	0	0	1.01719e-07	0	1.23936e-06	3.18118e-07	1.0087e-05	0	0	0	0	5.8925e-07	5.78361e-07	4.93167e-07	6.32245e-07	0	8.09536e-07	0	0	2.02756e-06	2.61181e-06	2.33643e-07	4.80093e-07	0	4.52339e-08	0	3.60967e-06	4.12223e-06	0	4.71535e-08	4.15286e-08	3.16121e-05	3.0403e-08	1.7554e-07	3.64008e-05	5.24488e-06	5.04922e-08
f__Erysipelotrichaceae;g__Dielma	7.35074e-06	1.76945e-06	9.97424e-06	1.01179e-06	6.42211e-06	1.9846e-06	0	9.44465e-06	1.64595e-06	1.55463e-06	3.34693e-06	4.55414e-08	1.36193e-05	1.18901e-06	1.18593e-05	6.70816e-06	2.42477e-05	1.04054e-05	1.37501e-05	1.58408e-06	2.91854e-05	9.78438e-06	9.85066e-06	5.76961e-06	2.19688e-05	9.61585e-06	2.1077e-05	8.45707e-07	2.92919e-06	3.63276e-05	2.02664e-05	1.10543e-05	1.14951e-05	1.30644e-05	2.40655e-06	7.10972e-06	5.92017e-06	1.7801e-06	1.258e-05	9.59344e-06	2.07492e-05	1.76002e-05	1.72288e-06	1.43992e-06	1.26475e-05	9.33983e-06	2.14712e-06	1.55933e-05	1.33721e-05
f__Peptoniphilaceae;g__Parvimonas	2.00007e-05	1.93486e-06	5.1889e-07	6.03334e-06	1.22474e-05	2.58157e-07	0	1.40624e-05	2.22869e-06	3.49706e-06	4.09318e-06	8.21513e-06	0	0	2.16812e-06	0	3.6661e-06	4.90986e-06	0	1.44306e-06	1.97637e-07	3.98557e-06	3.07591e-06	5.51737e-06	8.61296e-06	1.2357e-07	2.92354e-06	6.4358e-06	1.53324e-06	0	5.67253e-06	3.67708e-06	4.72581e-06	2.16211e-06	1.11236e-05	9.70313e-06	2.58838e-07	5.96715e-06	9.93093e-06	3.62076e-05	1.51576e-05	1.31787e-05	0	1.99391e-06	0	9.01441e-06	7.86494e-07	1.44884e-06	2.77093e-06
f__Chitinispirillaceae;g__Chitinispirillum	4.9562e-08	4.92912e-08	0	0	1.48937e-07	1.8845e-06	0	9.1861e-06	0	0	0	0	0	0	0	0	3.41286e-06	2.30582e-06	0	0	3.61966e-05	0	0	2.35277e-07	3.38473e-07	0	2.64291e-07	0	0	0	0	5.44222e-08	0	0	3.6007e-06	0	0	0	0	1.15958e-06	0	1.17668e-07	0	0	0	0	0	0	1.64673e-07
f__Rhodobacteraceae;g__Sulfitobacter	8.12132e-07	0	0	0	0	0	0	3.94097e-06	0	1.72659e-07	0	0	0	0	0	0	6.8512e-07	0	0	0	1.13145e-05	3.43426e-06	0	0	0	2.77135e-07	3.84953e-07	0	0	0	0	0	0	0	0	0	0	0	0	0	0	1.78137e-06	0	8.656e-07	0	0	0	0	0
f__Erysipelotrichaceae;g__Faecalibaculum	3.74325e-06	1.30456e-07	3.53512e-08	4.01672e-06	1.04851e-07	2.10859e-06	6.88783e-08	1.7766e-06	3.60416e-05	7.44157e-07	1.15271e-05	1.21855e-05	4.97851e-07	4.34029e-08	1.02075e-05	6.99532e-08	4.06363e-06	1.23303e-06	1.7782e-05	5.21263e-07	4.10931e-06	2.45431e-06	9.59886e-06	1.81884e-06	1.40626e-05	9.56004e-07	1.05533e-05	5.11218e-07	4.32714e-07	0	2.90552e-07	1.06416e-05	3.61989e-06	1.28378e-06	9.75017e-06	4.33462e-06	8.01718e-06	1.1027e-05	1.34189e-05	1.94541e-05	1.95962e-05	1.82662e-05	2.4519e-06	8.43087e-07	0	1.11279e-05	2.54589e-06	4.89864e-06	8.04131e-06
f__Oceanospirillaceae;g__Neptunomonas	0	0	0	0	0	0	0	0	0	0	0	0	0	0	0	0	0	0	0	0	0	0	0	0	0	0	0	0	0	0	0	0	0	0	0	0	0	0	0	0	0	0	0	0	0	0	0	0	0
f__Brucellaceae;g__Ochrobactrum	0	2.9659e-07	2.82004e-07	9.39095e-06	0	0	0	1.14719e-05	3.45416e-07	0	0	0	0	0	0	0	2.79789e-07	4.33415e-07	0	2.94742e-07	3.5916e-05	0	0	6.63053e-07	1.65476e-06	0	0	0	0	0	0	1.22799e-07	0	0	2.54096e-06	6.43387e-07	0	0	3.71367e-07	0	7.718e-08	0	1.09678e-07	0	0	4.63605e-07	0	0	4.12857e-08
f__Flavobacteriaceae;g__Salinimicrobium	1.93368e-06	1.07357e-06	0	0	4.38209e-06	0	0	1.92395e-06	0	2.11921e-07	6.53302e-06	0	0	0	4.1739e-08	1.46266e-06	0	1.98472e-07	0	0	5.73856e-07	9.61128e-09	3.98061e-07	0	8.59584e-06	0	1.07135e-07	3.57464e-05	4.68812e-06	0	1.13441e-05	6.16884e-06	0	0	0	0	0	0	1.54781e-06	0	0	5.85369e-07	6.35636e-08	0	0	4.12172e-08	1.13292e-06	0	2.09943e-07
f__Helicobacteraceae;g__Thiovulum	2.67013e-05	0	0	0	0	2.94201e-06	0	2.29029e-07	0	1.96789e-08	0	0	0	3.57395e-05	0	0	0	1.27625e-06	0	0	7.39013e-07	2.60916e-06	0	0	0	0	8.04706e-06	0	0	0	0	0	0	0	8.68704e-07	0	0	0	0	0	0	0	0	0	0	0	1.96164e-06	0	6.48863e-07
f__Tolypothrichaceae;g__Hassallia	0	8.23599e-08	3.75411e-07	0	8.9362e-07	4.95691e-07	0	1.11066e-05	0	0	4.23972e-06	0	0	0	7.74367e-07	0	0	0	0	0	0	0	0	7.71998e-07	8.48813e-07	0	0	0	0	0	0	0	0	0	0	8.65417e-07	0	7.75221e-06	0	4.37961e-08	0	5.08762e-07	0	0	0	0	5.66462e-08	0	3.18772e-06
f__Rhodospirillaceae;g__Phaeospirillum	0	0	0	0	0	0	0	3.73454e-06	0	0	0	0	0	0	0	0	0	0	0	4.10533e-08	1.93787e-05	0	0	9.8372e-07	9.45575e-08	0	0	0	0	0	0	0	0	0	0	0	1.28646e-05	0	0	0	3.36942e-07	1.28153e-06	0	0	0	0	0	0	0
f__Aphanizomenonaceae;g__Nodularia	1.21824e-06	5.8533e-07	2.84719e-07	0	0	0	0	1.42621e-07	3.26971e-08	3.89307e-07	0	0	0	0	0	0	0	3.69838e-06	0	0	0	6.62753e-07	1.45452e-07	0	0	0	3.54013e-05	3.40855e-08	2.48996e-07	0	0	0	0	0	0	0	0	0	1.41283e-06	0	0	1.75467e-06	0	0	0	0	0	0	7.45052e-08
f__Paenibacillaceae;g__Fontibacillus	2.50765e-07	3.09258e-07	3.07402e-08	0	1.61475e-06	3.44793e-07	2.99471e-08	1.88792e-06	0	1.34612e-07	6.30728e-09	2.598e-07	5.63505e-07	6.93551e-08	3.28377e-07	3.69296e-06	5.61104e-07	3.69144e-07	0	0	2.49661e-07	9.76698e-07	8.98375e-07	2.04539e-06	8.26757e-07	1.15094e-06	2.41676e-06	2.84152e-06	1.98908e-07	3.37662e-08	0	4.11644e-06	5.86854e-07	2.18165e-06	1.13372e-06	6.36572e-07	6.07707e-08	0	3.52938e-05	2.9928e-06	1.6535e-07	3.24955e-06	7.25306e-07	5.88874e-08	1.29014e-07	8.87358e-07	9.51135e-07	5.37892e-08	2.26683e-06
f__Syntrophaceae;g__Syntrophus	1.30844e-06	5.1457e-07	0	0	6.11633e-07	5.67808e-07	0	4.6166e-07	2.69424e-07	4.28472e-07	0	0	0	0	6.40832e-07	0	1.02247e-06	3.91782e-06	0	5.62252e-07	0	8.84045e-07	3.88036e-07	1.11068e-06	5.0333e-06	0	5.35737e-06	0	1.92157e-07	0	0	1.77925e-06	1.8944e-07	0	2.52848e-07	1.88191e-07	0	2.01234e-06	3.95455e-06	1.56581e-06	2.70902e-07	1.92826e-06	2.56647e-07	4.5147e-07	0	9.0403e-08	0	0	4.68179e-07
f__Myxococcaceae;g__Myxococcus	1.98248e-07	0	0	0	1.52906e-05	0	0	2.72096e-06	0	1.08581e-06	0	0	0	0	6.11827e-07	6.23345e-07	0	2.29481e-05	0	0	0	0	1.26533e-07	0	1.55403e-06	1.01476e-07	3.64032e-07	0	2.78247e-06	0	0	0	0	0	4.51006e-07	0	1.43642e-05	0	2.9625e-07	4.91961e-07	2.81213e-07	8.31538e-07	0	0	1.38068e-07	0	9.7045e-08	0	0
f__Flavobacteriaceae;g__Zobellia	8.83607e-06	0	0	0	0	0	0	0	0	0	0	0	3.48588e-05	0	0	0	0	0	5.54975e-08	0	0	0	0	0	0	4.71455e-07	0	1.163e-07	0	0	0	5.94926e-08	0	0	0	0	0	0	0	9.16545e-07	6.24197e-08	0	0	0	0	0	0	0	0
f__Peptococcaceae;g__Thermincola	3.91063e-06	2.71898e-07	0	0	3.47209e-05	1.11943e-06	5.3394e-08	6.68497e-06	2.34385e-07	2.5582e-06	2.26021e-07	0	0	2.60754e-07	1.57386e-06	0	0	1.73809e-06	0	9.04322e-08	5.95345e-07	3.06e-06	1.98477e-07	1.17944e-06	1.1865e-06	3.49842e-07	1.74599e-06	4.91022e-07	2.07605e-07	3.3368e-06	0	4.96937e-07	7.65352e-07	5.19082e-07	1.55141e-06	4.06154e-06	0	0	6.44194e-06	4.88802e-07	1.65098e-06	6.55805e-06	0	1.05875e-06	0	9.28659e-07	5.68157e-07	0	7.89007e-07
f__Cyclobacteriaceae;g__Cyclobacterium	8.65476e-06	6.50986e-06	6.30477e-07	0	1.30231e-07	2.08103e-08	0	4.54405e-06	7.86468e-07	2.06151e-06	1.52824e-06	0	3.43897e-05	0	2.6172e-06	1.66934e-07	6.7758e-06	7.25022e-06	1.20757e-05	3.69073e-07	7.36456e-08	2.60119e-06	1.50526e-05	1.70188e-06	4.30183e-06	3.57377e-06	1.13184e-06	1.64559e-07	3.63409e-06	2.19601e-05	0	6.13388e-06	2.972e-06	5.26096e-06	4.14597e-06	3.84694e-06	1.98541e-08	0	7.43791e-06	8.83972e-07	1.89968e-06	1.03889e-06	4.67971e-06	7.21937e-07	0	3.6059e-06	1.47247e-06	3.51464e-08	4.80989e-06
f__Yersiniaceae;g__Rahnella	0	0	3.22842e-08	2.85972e-07	8.47183e-07	0	0	6.80848e-07	0	0	0	0	5.15734e-06	0	7.0967e-08	0	0	0	0	1.33662e-07	1.46657e-07	1.38809e-06	0	0	4.99192e-06	0	1.44233e-07	1.81437e-07	0	0	8.81982e-06	1.09258e-07	0	1.47635e-06	0	7.51331e-07	0	3.65184e-07	3.6474e-07	0	0	0	9.75844e-08	5.33481e-07	0	2.94842e-07	7.99483e-08	0	1.49781e-07
f__Peptostreptococcaceae;g__Peptoclostridium	5.90956e-06	4.37933e-07	9.37491e-07	7.17597e-06	7.50702e-06	2.2673e-06	3.87859e-06	7.81848e-06	1.22153e-07	1.26186e-06	7.43051e-07	1.45479e-06	1.37367e-07	5.52941e-07	4.01946e-06	0	1.15526e-05	1.14257e-05	0	2.13204e-06	7.93618e-06	8.46593e-06	3.91947e-06	4.70318e-06	2.41309e-05	7.21646e-06	6.65994e-06	2.06492e-07	1.35886e-06	2.07915e-06	1.02973e-05	5.05384e-06	1.19907e-05	1.05946e-05	8.35261e-06	8.39778e-06	5.863e-07	3.10262e-05	2.10968e-05	3.03687e-05	1.45527e-06	2.32344e-05	2.40901e-06	1.45253e-06	8.6427e-07	1.76522e-06	1.2173e-06	3.09059e-06	6.26434e-06
f__Erysipelotrichaceae;g__Bulleidia	3.09364e-07	1.28796e-06	4.82611e-08	4.62045e-07	1.40176e-07	2.45007e-06	5.50086e-06	1.09183e-06	6.2574e-07	2.77922e-06	2.72563e-06	0	2.08161e-07	4.59211e-07	3.15194e-06	7.16244e-07	2.00786e-06	1.21149e-06	0	2.58427e-07	3.14774e-06	4.47938e-06	2.82476e-06	1.0206e-06	6.02252e-06	1.17087e-05	2.62308e-06	8.14795e-07	6.24699e-07	3.39276e-06	5.21816e-06	4.78502e-07	6.25542e-06	3.31044e-06	1.22428e-06	9.61281e-07	1.90816e-07	5.13601e-07	5.20555e-06	4.72281e-07	1.73821e-05	3.07441e-06	8.74523e-07	1.84902e-07	4.15223e-06	1.21653e-05	2.99084e-06	3.4227e-05	3.68724e-06
f__Synergistaceae;g__Aminobacterium	2.97064e-06	6.16723e-08	2.68066e-07	0	2.57094e-05	3.60275e-06	0	3.95239e-07	0	1.94455e-07	1.7797e-07	2.68049e-07	1.1604e-07	0	1.97869e-07	0	1.15778e-07	1.10295e-06	3.69365e-07	3.72674e-08	0	0	0	3.58931e-07	5.69937e-07	3.86019e-08	2.81703e-07	0	2.16265e-07	1.83454e-07	4.94155e-07	8.68713e-07	1.11874e-07	1.39425e-06	4.11315e-07	1.87106e-06	0	1.28862e-05	2.47364e-07	1.00718e-07	1.06654e-07	3.01618e-07	0	0	8.17768e-07	7.41229e-07	1.3465e-07	6.37655e-07	2.13376e-07
f__Myoviridae;g__P1virus	0	0	0	0	0	0	0	0	0	0	0	0	0	0	0	0	0	0	0	0	0	0	0	0	0	0	0	0	0	0	0	0	0	0	0	0	0	0	0	0	0	0	3.41286e-05	0	0	0	0	0	0
f__Heliobacteriaceae;g__Heliobacterium	7.34716e-06	2.74291e-06	0	4.55145e-07	3.39891e-05	1.29521e-05	0	1.97733e-06	8.30257e-07	6.00858e-07	1.98511e-06	2.29498e-07	0	0	1.90799e-06	0	0	2.39697e-06	0	5.89378e-07	2.55939e-06	9.80272e-07	1.50311e-06	1.51272e-07	6.11447e-06	2.8409e-07	2.64996e-06	4.92072e-06	0	0	5.98547e-08	3.17094e-06	0	5.85901e-06	5.10252e-06	1.31983e-05	2.91193e-08	0	2.92469e-05	2.21975e-06	3.57836e-06	1.08692e-06	9.01098e-06	2.88288e-06	0	7.11444e-07	9.93556e-07	5.30967e-08	7.76658e-06
f__Moraxellaceae;g__Psychrobacter	0	3.38991e-06	0	0	0	0	0	0	0	0	0	0	1.46212e-06	0	0	0	0	0	0	0	0	0	0	0	1.96262e-06	0	4.01659e-06	8.87791e-07	9.60536e-07	0	0	0	0	0	0	0	0	0	0	0	1.05001e-07	2.3565e-07	0	4.07671e-06	3.69071e-08	1.41676e-06	1.13807e-07	0	0
f__Myoviridae;g__Js98virus	0	0	0	0	0	0	0	0	0	0	0	0	0	0	0	0	0	0	0	0	0	0	0	0	0	0	0	0	0	0	0	0	0	0	0	1.05725e-07	0	0	0	0	0	0	0	0	0	0	9.37738e-08	0	0
f__Desulfarculaceae;g__Desulfocarbo	1.60347e-06	0	0	0	0	0	0	0	0	4.26569e-07	0	0	0	0	0	0	0	0	0	0	0	0	0	0	0	0	4.10428e-07	0	0	0	0	0	0	0	0	0	0	0	0	0	0	0	0	0	0	0	0	0	0
f__Planococcaceae;g__Rummeliibacillus	0	0	0	0	5.69844e-08	0	0	0	0	0	0	0	0	0	0	0	0	0	0	0	3.33134e-05	0	0	0	0	0	0	0	0	0	0	0	0	0	0	0	0	0	0	0	0	0	0	0	0	0	0	0	0
f__Cyclobacteriaceae;g__Echinicola	3.00188e-05	1.04649e-06	5.15136e-07	7.2974e-06	2.90482e-06	2.93567e-06	0	1.16891e-05	1.09369e-07	1.65104e-06	2.23704e-07	0	3.31863e-05	0	4.98858e-07	0	3.43659e-06	3.14587e-06	2.58564e-06	1.03731e-07	2.55724e-05	5.14269e-06	1.12382e-05	0	1.12824e-07	0	0	3.03744e-06	9.29842e-08	5.65846e-08	0	0	4.66366e-07	0	0	3.96469e-07	0	9.4061e-06	2.4521e-07	8.48799e-08	3.85835e-06	3.62774e-07	1.04077e-06	0	5.32844e-08	2.28547e-07	0	0	1.47051e-06
f__Veillonellaceae;g__Negativicoccus	4.92154e-06	9.68595e-07	2.47223e-07	1.53491e-07	2.77251e-06	0	6.07796e-06	4.05756e-07	1.34038e-05	1.73578e-06	9.97887e-08	3.06723e-07	3.45307e-06	2.27846e-05	8.38145e-06	5.48916e-07	1.64201e-05	2.86883e-06	0	2.48689e-07	4.57711e-08	4.36142e-06	9.82886e-06	1.09964e-05	1.60422e-05	5.67108e-06	8.23886e-06	3.80575e-08	1.7711e-05	2.86301e-06	5.54458e-06	1.04158e-05	1.61289e-06	2.80329e-06	2.40228e-07	2.91786e-05	7.59728e-07	3.31733e-05	1.61355e-05	9.40336e-06	5.9362e-07	1.21817e-06	1.12105e-06	2.571e-06	9.64488e-07	1.23544e-05	9.44815e-08	3.32884e-06	1.94113e-06
f__Nitrosomonadaceae;g__Nitrosospira	3.55605e-06	0	2.8567e-06	5.62928e-06	9.37661e-07	0	0	2.071e-06	5.07802e-06	2.38542e-08	1.20086e-05	0	2.50786e-08	0	0	1.09808e-05	0	1.47171e-05	3.74376e-07	3.19041e-07	0	0	3.50166e-06	3.37749e-07	0	0	2.29516e-08	1.61682e-06	2.37035e-08	6.06851e-07	8.76858e-07	3.38511e-06	4.6737e-08	0	1.99085e-06	8.51725e-07	1.99845e-05	0	3.59586e-06	5.08114e-07	3.91195e-07	8.25014e-06	2.77277e-06	4.30351e-06	0	1.13115e-07	0	0	6.67361e-07
f__Pasteurellaceae;g__Mannheimia	1.57012e-06	0	6.28466e-07	0	0	3.25565e-07	2.53215e-05	0	6.70503e-07	6.95975e-06	0	2.44253e-06	0	1.55249e-07	1.48286e-05	0	3.26516e-07	3.42377e-07	1.88524e-06	0	4.51093e-07	4.62045e-07	0	0	0	0	1.90948e-07	0	6.51252e-06	2.01995e-06	1.5136e-06	0	6.31468e-07	2.83614e-07	0	0	0	0	4.45294e-07	3.61794e-08	0	7.98535e-07	0	2.35714e-05	7.09887e-08	8.42264e-08	0	1.45999e-06	0
f__Hymenobacteraceae;g__Pontibacter	5.39638e-06	0	0	0	4.68087e-06	1.43481e-06	1.9237e-06	6.65856e-08	5.80656e-08	1.87337e-07	5.90905e-08	0	0	0	0	0	1.61002e-08	1.45218e-06	0	9.37391e-07	1.2683e-06	3.29068e-05	7.83199e-06	8.49306e-07	3.79212e-06	8.58679e-07	2.10761e-06	0	0	0	4.67388e-06	1.04183e-06	0	0	2.5918e-06	6.04898e-07	0	0	8.05029e-06	2.26649e-08	0	2.51287e-06	7.63751e-08	0	7.91767e-08	9.68604e-07	1.47757e-07	9.29101e-06	1.34219e-06
f__Burkholderiaceae;g__Ralstonia	0	0	0	0	4.8097e-07	4.18191e-06	0	0	5.23328e-06	5.04135e-06	3.27567e-07	0	0	3.8887e-06	2.4877e-08	0	0	7.87416e-07	0	0	0	1.97539e-06	0	8.50317e-08	3.28847e-05	0	0	0	1.7794e-06	0	0	0	0	0	0	0	1.64811e-06	0	5.35684e-07	0	7.82953e-08	1.88715e-06	0	3.85992e-07	0	1.13912e-06	0	0	3.26935e-06
f__Bifidobacteriaceae;g__Scardovia	2.52194e-06	2.30725e-08	2.50718e-08	9.7713e-08	1.30313e-07	0	9.51924e-07	1.29752e-07	3.3361e-07	1.06486e-07	0	0	0	0	2.34803e-06	1.65081e-07	4.44983e-07	2.2075e-05	5.71542e-07	1.06933e-07	7.54737e-08	1.88162e-07	7.36058e-07	2.81758e-06	2.12229e-06	1.6066e-07	1.06179e-06	7.46981e-08	3.10723e-06	1.66812e-06	0	3.11155e-06	3.2749e-07	2.02155e-06	9.42819e-07	4.14995e-06	9.90194e-07	3.82969e-06	3.11806e-06	3.3049e-07	2.16145e-07	2.51948e-06	0	3.28735e-05	0	1.17246e-06	4.68701e-07	5.08749e-07	6.42343e-07
f__Bacillaceae;g__Parageobacillus	8.85961e-07	0	3.19921e-08	0	3.25743e-05	1.84815e-06	0	5.53636e-06	1.60721e-07	3.90889e-07	0	0	0	0	2.39691e-06	0	1.96377e-07	1.80733e-06	2.14287e-05	0	4.26763e-06	3.00015e-07	8.70966e-07	1.09935e-06	2.05791e-06	2.44886e-07	2.78099e-06	0	2.44025e-07	0	5.21351e-07	6.1912e-06	1.91125e-06	0	5.50779e-07	5.17639e-07	2.05045e-07	3.83987e-06	1.07127e-06	2.21012e-07	1.46114e-06	2.69344e-06	1.255e-07	3.06427e-08	1.81377e-07	7.59792e-06	1.05357e-07	6.04964e-08	6.55713e-07
f__Piscirickettsiaceae;g__Thioalkalimicrobium	0	0	0	0	0	0	0	0	0	0	0	0	0	0	0	0	0	0	0	0	0	0	0	0	0	0	0	3.2176e-05	0	0	0	0	0	0	0	0	0	0	0	0	0	6.76653e-07	0	0	0	5.66261e-06	0	0	0
f__Nitrosomonadaceae;g__Nitrosovibrio	0	7.53376e-07	0	0	0	2.90695e-06	0	2.7351e-06	0	4.47635e-08	0	3.02478e-07	0	0	0	0	0	0	0	0	1.16928e-05	0	0	0	4.59654e-08	0	0	1.80427e-07	0	0	0	1.23062e-07	0	0	0	0	0	0	0	0	0	8.35374e-08	0	0	0	0	8.04206e-08	0	0
f__Peptostreptococcaceae;g__Proteocatella	1.5499e-06	0	6.08193e-07	2.43827e-07	4.33274e-06	1.1574e-06	1.92667e-07	2.78974e-06	6.29496e-08	1.82201e-06	1.05371e-07	9.7612e-08	1.06628e-07	9.40901e-08	6.29029e-06	2.3855e-06	3.90008e-07	2.69486e-06	1.4996e-06	7.71651e-07	1.47037e-06	1.53279e-06	1.16901e-06	6.00236e-07	2.38804e-06	7.56044e-07	9.31868e-07	2.32111e-06	1.43597e-07	3.1852e-06	3.90102e-07	1.70549e-05	2.32171e-06	2.15724e-06	2.25478e-06	8.78051e-07	1.34283e-06	9.59474e-08	3.18065e-05	2.04689e-07	4.05641e-06	2.98383e-06	1.18071e-06	0	4.15011e-07	6.89992e-07	7.5188e-08	8.65141e-08	1.12822e-06
f__Verrucomicrobiaceae;g__Verrucomicrobium	3.36964e-06	7.29012e-08	0	0	5.10064e-06	5.5376e-07	0	3.85028e-06	0	3.45285e-07	4.62832e-07	0	0	0	0	0	0	1.63317e-06	0	0	0	2.9453e-07	2.77273e-06	3.82405e-08	5.87136e-06	0	3.16373e-07	0	4.02563e-08	0	0	9.80658e-08	2.40755e-06	2.71545e-07	0	1.70737e-07	1.33825e-06	1.79159e-06	2.46754e-07	0	3.98877e-07	1.3339e-06	0	0	0	7.57567e-08	9.00067e-07	0	4.60299e-06
f__Paenibacillaceae;g__Saccharibacillus	2.77332e-06	1.46051e-06	0	0	2.11394e-07	4.60096e-06	0	6.80623e-07	1.36073e-07	1.58243e-06	0	0	0	0	5.21216e-06	0	1.8532e-06	6.58677e-07	0	0	3.78981e-06	1.30088e-06	2.9088e-06	3.76376e-06	2.69013e-06	4.7876e-07	2.40259e-06	0	1.45573e-07	0	9.62993e-07	5.88444e-06	1.43516e-07	1.78783e-06	1.66348e-06	1.76429e-06	0	3.17455e-05	8.513e-06	3.32602e-06	1.60862e-05	2.37656e-06	1.23702e-06	1.36809e-07	0	1.18569e-06	1.06998e-07	1.16358e-06	9.5598e-06
f__Hafniaceae;g__Edwardsiella	4.77531e-08	2.92973e-06	1.88807e-06	0	0	1.26479e-06	0	2.68472e-07	1.9411e-08	0	4.6145e-06	4.06474e-07	4.55158e-07	0	1.41464e-06	6.54188e-06	2.62253e-06	3.16709e-05	6.38222e-07	0	4.08906e-08	0	1.33152e-06	7.89055e-08	6.20804e-06	1.29861e-05	5.35097e-07	7.362e-06	9.93719e-07	0	1.04076e-06	1.57535e-07	1.356e-06	6.05526e-07	2.36772e-06	1.54536e-06	1.02024e-07	1.00149e-06	8.63853e-07	8.73874e-07	9.61419e-06	0	1.34787e-06	3.16283e-06	0	4.68949e-07	1.75442e-05	3.58236e-06	6.9006e-07
f__Haloplasmataceae;g__Haloplasma	6.76609e-06	1.18301e-07	0	0	0	2.57753e-06	0	6.18007e-06	0	9.17134e-07	0	0	0	0	9.60187e-07	0	1.40129e-07	4.19265e-06	0	8.37032e-07	4.47747e-07	4.70857e-07	4.28416e-07	1.47504e-06	3.90005e-06	6.06102e-08	6.57718e-07	4.7851e-07	0	5.43104e-08	0	2.78109e-06	0	1.93812e-06	5.87109e-08	7.49203e-06	0	8.27365e-07	9.43665e-07	0	0	5.69247e-06	2.57937e-07	0	0	4.11113e-07	2.85817e-07	3.10842e-07	2.89802e-06
f__Chitinophagaceae;g__Flavisolibacter	9.52744e-08	3.98687e-06	0	0	9.54351e-08	0	0	1.15449e-07	1.63486e-08	3.52023e-08	1.80059e-06	0	2.87694e-07	0	1.66652e-08	0	0	6.15408e-08	0	0	0	1.78812e-08	0	3.32284e-08	2.16885e-07	0	6.77406e-08	0	5.89048e-06	0	4.32293e-06	3.48725e-08	0	0	0	6.8516e-08	0	0	1.77507e-07	2.19807e-06	0	2.29931e-07	0	0	0	1.15198e-07	0	0	1.75865e-08
f__Methylocystaceae;g__Terasakiella	0	0	0	0	0	0	0	1.26827e-06	1.1042e-07	0	0	0	0	0	0	0	0	0	0	0	9.88582e-06	0	0	0	0	0	0	0	0	0	0	0	0	0	0	0	0	0	0	0	0	0	0	0	0	0	0	0	0
f__Cellulomonadaceae;g__Cellulomonas	7.24651e-07	0	0	0	5.83839e-06	0	0	3.49762e-06	2.61577e-07	2.29734e-07	0	0	0	0	2.38819e-07	0	4.33006e-08	6.29933e-07	0	3.079e-07	3.53034e-07	1.33461e-07	8.76586e-08	9.42435e-07	2.10351e-06	4.92458e-08	2.18544e-07	1.67181e-07	0	1.22303e-06	6.76997e-08	2.10455e-07	6.16401e-08	3.06431e-05	5.14809e-06	4.5947e-07	2.58216e-05	0	0	1.7132e-07	0	1.59707e-07	0	4.20624e-08	7.20225e-08	8.0717e-08	0	0	2.61023e-07
f__Flammeovirgaceae;g__Cesiribacter	0	6.02019e-07	0	0	0	0	0	0	0	0	0	0	0	0	0	0	0	1.35346e-07	0	6.14468e-08	8.58412e-07	0	0	0	0	0	4.96603e-08	0	0	0	4.566e-06	0	0	0	2.08939e-08	2.27923e-07	0	0	0	0	0	0	0	0	0	0	0	0	1.03141e-07
f__Micrococcaceae;g__Nesterenkonia	0	0	0	0	0	0	0	0	0	0	0	0	0	0	0	0	0	0	0	0	0	0	0	0	0	3.11234e-05	3.07821e-06	0	0	0	0	0	0	0	0	0	0	0	0	0	0	0	0	0	0	0	0	0	2.38881e-05
f__Rhodospirillaceae;g__Niveispirillum	0	0	0	0	0	0	0	2.0796e-06	2.76616e-08	2.9781e-08	0	0	0	0	0	0	0	0	0	0	1.20913e-05	0	0	0	3.05807e-08	0	0	0	0	0	0	0	0	0	0	0	0	0	0	0	0	2.77886e-08	0	0	0	0	0	0	0
f__Unclassified;g__Labilibacter	9.08636e-08	1.65302e-07	0	0	2.76817e-06	3.1e-05	0	3.89526e-07	0	5.03589e-08	5.75517e-07	0	1.50642e-05	0	4.4424e-07	3.4005e-07	0	1.92355e-06	0	0	4.92675e-08	1.70176e-06	4.44624e-06	2.63564e-07	5.68822e-07	0	3.87627e-07	0	0	0	3.38969e-07	4.27264e-06	0	0	9.01049e-08	0	1.94129e-07	9.31116e-07	1.20323e-07	2.83154e-07	5.00126e-07	2.91481e-07	0	4.69123e-07	0	2.92071e-07	3.91212e-07	0	3.68812e-07
f__Micromonosporaceae;g__Longispora	0	0	0	0	3.0943e-05	0	0	0	0	0	0	0	0	0	0	0	0	1.88731e-06	0	0	0	0	0	0	0	0	0	0	0	0	0	0	0	0	4.15594e-06	0	0	0	0	0	0	0	0	0	0	0	0	0	0
f__Desulfobacteraceae;g__Desulfococcus	2.12461e-07	4.00709e-06	0	1.81668e-07	2.59138e-06	2.84726e-06	0	0	1.56642e-07	3.50323e-08	3.63963e-07	0	0	1.62499e-07	4.31202e-07	0	5.9446e-07	1.4303e-06	1.61868e-07	0	6.81788e-07	0	7.02963e-08	3.24142e-06	4.47679e-07	0	3.37067e-08	1.35683e-07	0	0	0	1.76598e-06	0	3.08276e-08	0	0	0	0	1.9416e-06	1.40698e-07	2.29023e-07	3.08905e-06	3.0996e-08	1.52169e-05	0	3.09016e-05	0	0	1.75015e-07
f__Rhodobacteraceae;g__Pannonibacter	6.4265e-07	0	3.88933e-07	2.95523e-08	0	5.75656e-08	0	0	2.38194e-07	0	0	0	0	0	1.32195e-06	0	0	0	0	0	1.67258e-07	0	0	0	0	0	5.20897e-07	0	4.98324e-06	0	0	5.64536e-08	1.70273e-06	0	5.35319e-07	7.48695e-07	0	0	2.5609e-08	3.08067e-05	0	2.65875e-07	0	0	0	0	0	0	3.70111e-07
f__Myoviridae;g__Schizot4virus	2.73731e-07	0	0	0	3.06704e-05	0	0	5.88545e-08	5.63649e-08	0	0	0	0	0	0	0	0	3.70362e-06	0	0	0	0	0	8.59212e-07	0	0	0	0	0	0	0	0	0	0	4.01767e-06	1.18111e-07	0	2.87039e-06	0	0	0	0	0	0	0	0	1.72854e-06	0	0
f__Aerococcaceae;g__Aerococcus	2.24533e-06	1.02353e-05	2.45901e-07	1.97318e-05	3.0615e-05	4.82709e-06	3.26051e-07	7.67711e-06	3.70033e-06	1.01716e-06	1.72872e-07	7.33493e-07	4.51118e-07	4.67184e-07	1.747e-05	9.53074e-06	9.46089e-07	1.25836e-06	7.13751e-07	5.64219e-07	3.72833e-07	5.90628e-06	7.5703e-06	5.63598e-06	5.59021e-07	2.14792e-06	1.19676e-05	1.09419e-05	5.18344e-07	1.28122e-05	1.01954e-06	8.60559e-06	2.13301e-06	2.62083e-06	9.52708e-06	8.56121e-06	9.42572e-07	4.4155e-06	5.85673e-06	1.78902e-06	1.85574e-06	5.57277e-06	7.82861e-06	6.47677e-06	6.97422e-07	1.26746e-06	4.92608e-06	4.7407e-07	4.17888e-06
f__Oceanospirillaceae;g__Oceanobacter	0	0	0	0	1.35818e-07	7.5909e-08	0	2.97014e-07	0	3.47802e-08	0	0	0	0	0	0	0	6.81581e-08	0	0	0	0	7.53955e-08	1.14828e-06	0	0	2.97377e-07	0	0	0	0	3.06176e-07	6.87486e-07	6.86163e-08	0	6.80197e-07	0	0	3.47861e-07	0	0	0	0	1.62399e-06	0	7.29056e-08	1.94593e-07	1.99541e-07	0
f__Cytophagaceae;g__Sporocytophaga	3.03541e-05	1.51312e-06	3.46221e-07	1.09397e-06	0	3.07782e-08	0	0	8.49026e-08	9.5104e-07	0	2.86069e-08	0	1.41333e-07	2.8849e-08	2.93921e-08	5.03261e-06	4.64515e-06	0	4.29628e-08	0	0	1.37327e-06	0	1.13799e-06	0	0	2.95026e-08	1.27162e-06	0	9.99577e-06	6.03675e-08	0	2.68122e-08	0	0	0	0	2.77166e-07	2.0882e-06	7.11401e-07	0	0	2.8454e-08	0	0	4.55229e-07	4.93217e-07	1.39821e-06
f__Psychromonadaceae;g__Psychromonas	0	0	0	0	2.79722e-06	3.3525e-08	0	0	0	3.03004e-05	0	0	0	0	0	0	0	0	0	0	6.62749e-06	0	0	0	0	1.53259e-08	0	0	0	0	0	1.32909e-08	0	0	0	4.22625e-08	0	0	1.20583e-08	0	0	1.44733e-06	0	0	0	0	0	0	1.45047e-05
f__Myoviridae;g__Sp18virus	0	0	0	0	0	0	0	0	0	0	0	0	0	0	0	0	0	0	0	0	0	0	0	0	0	0	0	0	0	0	0	0	0	0	0	0	0	0	0	0	0	0	0	0	0	0	5.06834e-08	0	0
f__Unclassified;g__Marinitoga	8.81101e-08	0	0	0	8.79363e-06	0	0	1.89444e-07	3.53575e-08	0	4.81438e-06	0	2.71338e-05	0	6.47305e-07	0	0	0	1.58299e-06	2.0365e-07	0	1.5379e-06	0	0	0	0	8.20856e-07	0	0	0	0	1.68056e-06	0	6.66558e-07	0	3.65926e-06	0	0	4.38888e-08	0	0	3.04251e-07	5.78359e-06	0	0	3.55917e-08	0	0	0
f__Planctomycetaceae;g__Planctomyces	1.51216e-06	1.2354e-07	1.78432e-06	0	8.45576e-07	0	0	1.283e-06	0	8.4815e-08	0	0	3.59617e-07	0	0	0	1.1526e-06	0	0	1.13437e-07	0	7.64504e-07	5.45675e-07	1.69371e-06	3.37902e-06	5.58119e-08	4.75271e-07	0	0	0	0	6.07521e-07	0	0	0	1.18021e-06	1.07251e-05	8.54216e-07	3.47599e-08	0	1.37082e-06	5.91995e-07	0	5.46133e-08	0	1.18951e-07	0	0	2.98006e-07
f__Colwelliaceae;g__Colwellia	0	1.34709e-07	1.46382e-07	0	2.65927e-06	4.29585e-06	0	1.18615e-07	0	3.00277e-08	0	0	0	0	0	0	0	0	0	0	0	0	0	0	0	0	5.77828e-08	0	0	0	0	0	7.34898e-07	0	0	0	8.55751e-06	5.46413e-06	0	0	1.96306e-07	2.76185e-07	0	0	0	0	0	0	4.50039e-07
f__Desulfovibrionaceae;g__Desulfocurvus	0	0	0	0	0	4.27466e-07	0	0	0	0	0	4.80595e-07	2.40122e-07	0	0	0	0	6.72541e-07	0	0	0	0	0	6.17326e-07	5.29346e-06	0	1.59163e-06	0	0	0	0	2.09605e-06	0	0	0	0	0	0	1.72878e-07	1.29785e-06	0	0	0	0	0	0	0	0	1.35106e-06
f__Verrucomicrobiaceae;g__Haloferula	2.11038e-07	5.02276e-07	8.81028e-08	0	2.81727e-06	4.564e-07	0	6.86157e-08	4.58205e-07	4.51818e-08	0	0	0	0	0	0	0	0	0	0	0	7.18736e-08	0	0	0	0	2.17361e-07	0	0	0	9.81922e-06	0	0	0	0	0	0	4.65898e-06	8.55698e-06	0	2.10983e-07	5.78336e-08	0	0	0	0	0	0	4.06297e-07
f__Desulfurellaceae;g__Hippea	5.94743e-08	1.77448e-07	0	0	1.15862e-06	3.40482e-06	0	1.22744e-06	0	4.18776e-07	1.36983e-07	0	0	0	0	0	0	0	0	0	0	0	0	0	0	0	1.20996e-06	0	0	0	0	1.74033e-06	0	0	0	0	0	0	0	0	9.29523e-07	1.21755e-06	2.80709e-06	2.23951e-06	0	0	2.15841e-07	0	0
f__Halobacteriaceae;g__Halococcus	2.95358e-08	0	0	0	0	0	0	7.17747e-07	0	1.44552e-07	0	0	0	0	4.56217e-08	0	0	0	0	0	0	0	0	6.18063e-08	0	0	5.35502e-07	0	0	0	0	0	0	0	0	0	0	0	9.96028e-07	0	0	3.05487e-08	0	0	0	1.35154e-07	0	0	0
f__Leptotrichiaceae;g__Sneathia	2.78391e-07	6.92174e-08	0	0	4.55084e-07	5.08696e-07	0	0	0	0	0	7.56493e-07	8.47707e-06	9.34367e-08	0	0	0	2.90336e-07	0	0	2.49482e-07	0	0	0	2.06844e-07	0	8.18469e-07	0	0	1.90025e-06	6.19829e-06	0	1.03915e-06	4.07318e-07	0	1.96032e-06	0	5.71686e-07	2.91477e-05	0	1.88126e-06	5.75875e-07	0	5.64337e-07	3.5874e-06	0	9.23507e-07	0	5.79651e-07
f__Spirochaetaceae;g__Candidatus Marispirochaeta	8.96242e-06	3.62041e-07	3.30298e-07	0	5.98837e-06	9.24294e-07	0	6.44003e-06	9.4304e-08	1.15256e-06	3.31167e-08	5.08762e-07	0	0	7.50074e-07	1.76805e-06	1.21677e-06	8.2704e-07	0	0	2.02701e-07	9.37627e-07	1.37252e-06	1.8162e-06	5.28756e-06	7.75779e-07	5.70685e-07	0	9.73687e-07	0	5.81703e-06	3.29585e-06	2.86069e-06	3.20494e-07	5.94129e-07	1.94743e-06	1.07517e-07	9.77275e-07	2.88528e-05	8.72931e-07	3.55307e-06	3.82754e-07	5.78714e-07	4.31625e-07	0	4.1036e-07	1.66102e-06	3.53472e-07	2.51007e-06
f__Morganellaceae;g__Arsenophonus	0	0	0	0	0	0	0	0	0	0	0	0	0	0	0	0	0	0	0	0	0	0	0	0	0	0	0	1.42627e-06	0	0	0	0	0	0	1.68947e-06	0	0	0	0	0	2.11642e-07	0	0	0	0	0	2.88519e-05	0	0
f__Elusimicrobiaceae;g__Elusimicrobium	0	0	8.89339e-08	0	1.09769e-06	0	0	3.13639e-06	4.55109e-08	1.12444e-07	0	0	0	0	1.72731e-07	0	1.31536e-07	0	0	0	1.75769e-05	3.24335e-07	2.28795e-07	2.15253e-06	3.78142e-07	8.42444e-08	5.70469e-07	0	0	0	0	2.24042e-06	0	0	5.71231e-07	6.50428e-07	2.34125e-08	0	1.22972e-07	1.79509e-06	0	4.05982e-07	0	0	0	4.26429e-07	0	0	1.64464e-06
f__Scytonemataceae;g__Scytonema	0	0	5.77163e-08	0	0	1.68192e-06	0	1.43533e-06	0	0	0	0	0	0	0	0	0	0	0	0	0	0	1.679e-06	0	0	0	0	0	0	0	0	1.17285e-07	0	0	0	0	2.86764e-06	0	0	0	0	2.85868e-05	5.0922e-08	0	0	0	0	0	0
f__Nocardiopsaceae;g__Thermobifida	5.56781e-08	0	0	1.92027e-07	0	1.1845e-06	9.26194e-06	1.19712e-07	0	4.32015e-07	0	3.88226e-06	0	0	0	0	2.55124e-06	0	0	0	0	1.88095e-07	3.21987e-06	0	6.33736e-08	0	2.67215e-06	8.96377e-07	0	0	0	6.72519e-07	3.02299e-07	1.62927e-07	0	0	0	4.08695e-07	1.66404e-07	2.85048e-05	4.03471e-06	2.8687e-06	9.82903e-07	2.01721e-06	0	1.15408e-06	0	0	2.4666e-07
f__Cyclobacteriaceae;g__Algoriphagus	2.16374e-05	2.64593e-06	0	0	1.12341e-06	3.03568e-06	0	8.13248e-06	0	9.34079e-07	4.4797e-06	0	4.53499e-07	0	2.33312e-06	0	8.79672e-08	1.35201e-05	6.03723e-07	1.8627e-06	2.83937e-05	7.79442e-07	2.49524e-06	3.82316e-06	1.67764e-06	9.71398e-06	1.14876e-05	7.80018e-08	9.92952e-07	5.08178e-06	0	2.55055e-06	1.29164e-06	0	2.41339e-06	1.94288e-06	1.00773e-08	0	9.93924e-06	1.67925e-06	7.99441e-07	9.32826e-06	1.92895e-05	1.79579e-05	9.12978e-07	6.10831e-07	3.92934e-07	1.20993e-06	4.83819e-06
f__Siphoviridae;g__T1virus	0	0	0	0	0	0	0	0	0	0	0	0	0	0	0	0	0	0	0	0	0	0	0	0	0	0	1.48888e-05	0	0	0	0	0	0	0	0	0	0	0	0	0	0	0	0	0	0	0	0	0	0
f__Opitutaceae;g__Cephaloticoccus	0	1.60653e-07	0	0	0	0	0	2.70837e-06	0	7.04047e-08	0	0	0	0	0	0	0	0	0	0	2.82722e-05	0	0	0	7.22952e-08	0	0	0	0	0	0	1.3949e-07	0	0	2.27548e-06	0	0	0	0	0	0	0	0	0	0	0	0	0	0
f__Flavobacteriaceae;g__Leeuwenhoekiella	8.87075e-07	0	0	0	0	0	0	0	0	8.19399e-08	0	0	7.48218e-06	0	0	0	0	7.16237e-08	0	0	0	0	0	0	0	5.06103e-07	1.57679e-07	0	0	0	0	0	3.81936e-08	0	0	0	0	1.35477e-05	0	1.11959e-06	0	3.05832e-07	0	0	0	0	0	1.63882e-06	1.54084e-05
f__Flavobacteriaceae;g__Tamlana	0	4.01366e-06	0	6.88428e-08	1.28225e-06	7.35805e-06	6.74176e-08	5.6456e-06	7.19496e-06	9.89766e-07	4.59413e-06	6.53077e-06	6.76934e-06	1.4706e-05	1.1636e-05	6.84697e-08	0	5.28243e-06	4.00361e-06	0	2.49571e-05	1.48009e-06	4.15029e-06	4.46659e-08	4.36519e-06	0	1.49182e-05	5.77308e-06	4.19042e-06	2.53385e-08	4.98709e-06	1.2564e-06	4.63557e-08	2.08199e-08	4.5939e-07	1.2909e-06	1.72253e-06	4.4765e-08	1.0566e-05	1.66863e-05	3.88588e-07	1.61675e-06	1.86288e-05	3.27601e-07	2.42033e-08	1.07717e-06	1.27122e-06	1.0091e-07	1.19714e-05
f__Aurantimonadaceae;g__Aureimonas	6.12134e-07	0	0	0	0	0	0	7.58629e-06	7.8779e-08	0	0	0	0	0	0	0	1.22305e-07	0	7.34392e-07	0	1.4635e-05	4.30821e-08	0	0	8.47565e-07	0	6.12042e-07	0	0	0	0	0	0	0	0	1.63188e-06	9.57347e-08	0	3.8114e-08	0	0	1.79083e-06	2.44659e-09	0	7.35468e-08	0	0	0	0
f__Unclassified;g__Rhodotorula	0	0	0	0	6.81534e-07	0	0	0	0	0	0	0	0	0	0	0	0	0	0	0	0	0	0	0	0	0	0	0	0	0	0	0	0	0	0	0	0	0	0	0	0	0	0	0	0	0	2.00301e-07	0	0
f__Bacillaceae;g__Pontibacillus	8.46635e-07	1.43737e-06	0	0	0	0	9.0037e-08	0	1.03015e-06	8.53139e-08	0	1.77998e-07	1.16601e-06	2.79349e-05	4.46755e-07	0	2.00281e-06	1.05231e-06	4.96687e-06	7.60694e-08	4.17325e-07	0	8.55961e-08	0	1.8397e-06	0	1.78764e-06	1.56954e-06	4.31188e-07	0	6.83634e-07	3.56401e-06	9.19344e-07	5.2552e-07	1.06854e-06	4.6022e-07	2.71323e-06	1.3589e-06	0	6.85281e-08	3.36524e-07	4.81961e-06	6.83942e-07	3.98356e-07	0	2.39302e-07	2.59104e-07	1.71774e-06	3.40971e-07
f__Unclassified;g__Exiguobacterium	6.99671e-06	3.28605e-07	9.6268e-07	5.20243e-07	2.05753e-06	1.40041e-06	1.49735e-07	1.60486e-05	2.01243e-07	8.68943e-07	2.81877e-06	6.87721e-07	0	0	3.32677e-06	5.27393e-07	1.78127e-06	7.73402e-07	1.64445e-05	1.04692e-06	4.95181e-07	2.98643e-07	3.4891e-06	8.28093e-06	1.67378e-06	2.45369e-06	4.16614e-06	2.61951e-06	3.32291e-06	6.06648e-06	1.08297e-05	3.10841e-06	2.21376e-06	3.13928e-06	2.78961e-05	3.63491e-06	2.61415e-07	2.55299e-06	7.32637e-06	4.83158e-07	2.77455e-06	1.61789e-06	8.98782e-07	3.36918e-07	0	1.94485e-06	3.84614e-06	2.73705e-06	1.40798e-06
f__Cytophagaceae;g__Microscilla	0	0	0	0	7.3126e-07	0	3.37639e-08	0	3.30177e-08	3.55475e-08	3.69316e-08	0	6.89945e-08	1.40229e-05	0	0	2.05041e-07	0	0	0	0	1.3489e-06	2.14848e-06	4.95569e-07	6.42435e-06	0	0	1.37679e-07	0	0	0	4.57787e-07	3.48236e-07	6.25619e-08	6.36035e-08	1.72969e-07	3.63991e-08	1.68143e-07	2.77706e-07	0	0	0	0	0	0	9.97092e-08	1.61186e-07	2.46311e-06	1.82103e-05
f__Thermoanaerobacteraceae;g__Fervidicola	3.65795e-06	2.19066e-06	5.12787e-06	0	1.13476e-06	5.32663e-06	0	8.80933e-07	0	6.44534e-07	3.5962e-08	1.94527e-06	0	2.21784e-06	7.15561e-07	0	1.44551e-06	7.09554e-07	6.4804e-06	0	0	0	3.47287e-08	2.95273e-07	4.34491e-07	6.33401e-07	1.78104e-06	0	7.13453e-08	0	0	1.159e-05	0	2.62241e-07	7.74852e-07	3.48686e-07	0	2.43597e-06	1.18217e-06	2.83843e-07	6.46543e-08	2.92128e-06	2.21853e-06	0	1.46736e-06	3.23638e-08	0	1.04054e-06	1.97053e-06
f__Moraxellaceae;g__Moraxella	6.16715e-06	1.35851e-06	0	3.70496e-08	2.59832e-06	0	0	0	7.69784e-08	3.95127e-06	0	0	1.73764e-06	1.10157e-06	6.99726e-07	0	0	0	3.36067e-06	0	0	0	0	0	4.2569e-06	1.05648e-06	1.27363e-06	0	1.17124e-05	1.79809e-06	0	2.16652e-06	0	0	0	7.61504e-07	1.02774e-05	0	9.68313e-07	0	5.12231e-06	1.19642e-05	3.16068e-08	1.12867e-06	0	0	7.68024e-08	0	1.42536e-05
f__Planococcaceae;g__Sporosarcina	3.51737e-06	2.4144e-07	3.82611e-07	4.42416e-07	2.39197e-07	1.50647e-07	1.31567e-06	2.23544e-06	1.30996e-07	2.07932e-06	1.55467e-06	9.98286e-07	1.68728e-05	6.59553e-08	1.23625e-05	2.44566e-06	1.28795e-06	2.61053e-06	2.62797e-07	1.2571e-06	2.15219e-05	5.21333e-07	3.43589e-06	2.76128e-05	5.34274e-06	5.63663e-06	2.82681e-06	1.89829e-07	4.87067e-06	3.97566e-06	6.39716e-07	7.79703e-06	3.70048e-06	4.30101e-06	4.9423e-06	1.35497e-05	9.20565e-07	2.67479e-05	5.20929e-06	1.92904e-05	2.75235e-06	2.24534e-06	1.23116e-06	2.13293e-05	6.97333e-06	4.1661e-07	1.44474e-06	2.67961e-06	1.47124e-05
f__Carnobacteriaceae;g__Alkalibacterium	1.09705e-05	1.45818e-06	1.35246e-06	1.02945e-06	1.06506e-06	2.16159e-07	0	3.65223e-06	1.05497e-06	4.54061e-07	3.95824e-07	0	2.88264e-07	1.09389e-07	3.25143e-06	3.70836e-06	1.79336e-06	3.49694e-06	0	8.19891e-07	6.74461e-07	2.14969e-06	4.66401e-07	6.11267e-06	1.06267e-05	2.79822e-06	2.04908e-06	1.81633e-06	2.49806e-05	1.24401e-06	2.73318e-06	2.33165e-06	1.53393e-06	4.20212e-07	1.37759e-06	2.491e-06	1.13949e-05	2.84328e-06	6.90445e-06	1.32922e-05	1.25306e-06	1.14068e-05	7.35956e-06	4.44506e-06	1.96512e-07	5.14822e-06	1.05224e-05	5.07452e-07	2.91083e-06
f__Alteromonadaceae;g__Marinobacter	4.01126e-06	6.79844e-06	0	0	7.70966e-07	2.64903e-06	0	3.7378e-06	0	9.73905e-08	0	5.8358e-07	0	1.79398e-06	3.95317e-06	0	0	1.90382e-06	0	0	0	4.85871e-07	5.0177e-08	9.43273e-07	2.73321e-05	0	3.06428e-06	0	0	0	0	3.67737e-06	0	0	0	2.29128e-06	1.79e-05	3.23596e-07	1.05929e-06	1.40601e-06	1.95289e-06	3.28299e-06	0	0	1.67709e-07	0	0	0	0
f__Thermogemmatisporaceae;g__Thermogemmatispora	1.14098e-06	0	8.29354e-08	0	7.57329e-06	0	0	1.13631e-06	0	2.53417e-07	0	0	0	0	1.29548e-07	0	0	0	0	0	0	4.25461e-07	0	0	3.38502e-06	7.85622e-08	5.9241e-07	0	6.79799e-08	0	0	1.35276e-06	0	0	3.84307e-06	0	4.0989e-08	0	3.6838e-06	0	6.35546e-07	3.53867e-07	0	0	0	9.59466e-08	0	0	0
f__Desulfobacteraceae;g__Candidatus Magnetomorum	0	7.03398e-08	0	6.10229e-08	1.48776e-06	3.16766e-07	5.98942e-08	1.95846e-06	1.00769e-06	1.34179e-05	0	5.89707e-07	0	1.74808e-06	2.94322e-06	8.2182e-06	0	1.57483e-07	0	0	8.88602e-08	0	1.56639e-06	3.55203e-06	9.80596e-07	0	6.10465e-07	4.97595e-07	0	0	3.24329e-08	1.08529e-06	2.71789e-05	2.14338e-06	0	1.11286e-06	1.67171e-07	0	5.54881e-06	8.0227e-07	4.20498e-06	4.78294e-06	0	0	0	1.11609e-07	0	7.60698e-07	4.23721e-08
f__Desulfuromonadaceae;g__Pelobacter	3.67137e-07	3.93138e-08	1.8111e-06	0	3.82293e-07	1.22585e-06	1.53988e-06	1.08087e-06	3.73177e-07	4.13201e-08	2.59065e-06	1.32848e-07	1.20445e-07	0	5.145e-07	6.66793e-07	1.49926e-06	5.51812e-06	3.92273e-07	7.19655e-06	1.19001e-07	5.82622e-07	1.34623e-06	3.01721e-06	1.28854e-05	1.71169e-06	4.99419e-06	7.39118e-07	2.08866e-07	5.56647e-06	1.3606e-07	6.38652e-06	1.22632e-06	4.9087e-08	2.82544e-06	4.9281e-06	1.03032e-05	0	1.35814e-05	4.57481e-06	5.39704e-07	6.42277e-06	9.60438e-07	2.74808e-07	0	5.56453e-07	1.22135e-07	6.66138e-07	2.7644e-06
f__Bifidobacteriaceae;g__Gardnerella	2.07984e-05	1.13653e-05	1.51668e-07	5.85539e-06	5.81795e-06	6.22189e-07	0	9.85899e-06	7.2561e-07	9.92401e-07	6.2544e-06	4.2385e-07	5.95109e-06	0	6.32773e-06	4.01017e-06	5.36265e-06	5.98201e-06	0	3.15666e-06	3.50059e-06	2.10483e-06	1.39986e-06	3.81357e-06	2.61119e-06	7.73534e-07	8.2151e-06	3.93439e-07	2.68994e-06	4.35567e-06	1.11919e-07	1.4161e-05	1.6873e-05	3.58534e-06	2.23725e-06	4.56341e-06	0	4.98165e-06	1.15152e-05	4.20948e-07	1.71856e-05	6.95744e-06	2.35045e-06	1.81344e-06	0	3.27563e-06	3.88926e-07	2.71065e-05	6.2265e-06
f__Proteinivoraceae;g__Anaerobranca	2.02335e-07	0	0	0	1.01338e-06	0	0	1.18917e-06	0	2.41351e-07	0	0	0	0	0	0	3.80951e-07	1.47457e-06	0	0	0	4.15589e-07	0	2.99974e-07	0	0	8.94523e-08	0	0	0	0	1.4086e-06	0	1.31573e-07	1.66348e-07	0	0	0	2.10242e-07	0	0	2.70465e-05	0	0	0	0	0	0	1.79608e-06
f__Aquificaceae;g__Hydrogenivirga	2.69478e-05	0	0	0	0	2.10392e-06	0	2.70978e-07	0	5.07999e-08	0	0	0	0	0	0	0	0	0	0	0	0	0	0	0	0	8.70021e-06	0	0	0	0	0	0	0	0	0	0	0	0	0	0	0	0	0	0	0	0	0	4.56817e-07
f__Siphoviridae;g__T5virus	0	2.68707e-05	0	0	0	0	0	0	0	0	2.87011e-06	0	0	0	9.44347e-06	0	0	0	0	0	0	1.56746e-07	0	0	0	0	0	0	0	0	0	0	0	0	0	0	0	0	0	0	0	0	0	0	0	0	0	0	0
f__Flavobacteriaceae;g__Kriegella	4.46058e-07	8.23599e-08	1.07396e-07	0	0	0	0	3.56107e-08	0	0	1.32355e-05	0	0	0	0	0	8.71425e-07	1.5461e-06	0	0	8.86816e-07	4.83363e-06	8.2678e-07	0	3.17713e-06	0	1.11438e-06	0	0	1.11834e-05	0	8.16333e-08	0	0	2.48158e-07	1.6039e-07	0	3.66458e-06	8.88749e-07	0	0	5.74335e-07	0	1.59125e-06	0	0	0	0	2.67097e-06
f__Chamaesiphonaceae;g__Chamaesiphon	1.61314e-06	0	2.65376e-05	1.4424e-06	1.54404e-05	0	0	0	0	0	0	0	0	0	9.40556e-06	0	0	2.60495e-06	0	0	8.74668e-06	0	0	0	2.44813e-06	0	0	3.84746e-07	0	0	0	0	2.27718e-05	2.11545e-05	5.33224e-06	0	0	7.51807e-07	1.78561e-07	0	0	3.70769e-07	0	0	0	0	1.47482e-05	0	0
f__Orbaceae;g__Frischella	0	0	0	1.99234e-08	0	3.88091e-07	0	0	0	0	0	0	0	0	0	0	0	8.22772e-07	0	0	0	0	1.92733e-08	8.52232e-07	4.71441e-06	0	1.86677e-06	0	0	0	0	2.28357e-06	0	0	0	0	0	0	1.20854e-07	2.02135e-06	0	0	0	0	0	0	0	0	0
f__Flavobacteriaceae;g__Psychroserpens	8.00942e-07	3.80493e-08	0	0	1.54934e-06	6.97239e-06	2.9928e-06	2.64197e-05	0	4.24075e-08	1.51162e-05	1.2379e-07	0	1.22317e-07	0	0	2.13819e-06	6.44612e-07	0	0	1.18864e-05	0	5.71826e-06	0	2.61695e-06	0	6.12042e-08	0	3.57818e-06	1.04458e-05	8.84227e-06	0	0	2.32048e-06	0	1.8154e-06	0	0	0	1.11659e-07	8.27035e-07	9.98603e-08	0	9.55032e-07	2.41747e-06	0	2.89396e-06	0	1.95141e-06
f__Desulfobacteraceae;g__Desulfobacula	4.72359e-08	0	0	0	0	2.64161e-05	0	0	2.95607e-07	0	0	0	0	0	0	0	0	2.0666e-06	0	1.86741e-07	3.36324e-06	2.88768e-07	7.40521e-06	4.96808e-06	0	0	1.11636e-07	0	2.02909e-06	2.81896e-08	0	0	0	0	0	0	1.08903e-05	0	4.72919e-06	0	4.15493e-07	1.17189e-05	8.2127e-07	0	0	0	0	3.45573e-08	0
f__Peptoniphilaceae;g__Helcococcus	4.78432e-06	5.93971e-06	7.00024e-08	1.75379e-06	0	2.19594e-06	0	8.25344e-06	1.24531e-06	4.28682e-07	2.73235e-06	0	8.20508e-07	0	1.351e-06	0	8.78382e-07	2.98161e-07	0	0	3.29673e-07	3.14295e-06	2.17503e-06	2.80114e-06	1.30943e-06	4.90668e-07	4.15291e-06	0	6.29677e-07	0	6.25388e-07	1.18127e-05	3.69189e-07	3.94394e-07	2.44928e-05	5.25183e-07	5.33854e-07	6.38162e-08	5.36319e-06	4.13452e-06	2.54483e-06	2.5584e-06	1.94429e-07	6.66944e-06	0	4.51267e-06	2.37067e-07	1.76736e-07	1.73031e-06
f__Myoviridae;g__Felixo1virus	0	0	0	0	0	0	0	0	0	0	0	0	0	0	0	0	0	0	0	0	0	0	0	0	0	0	0	0	0	0	0	0	0	0	0	0	0	0	0	0	0	0	0	0	0	0	2.59976e-05	0	0
f__Unclassified;g__Candidatus Puniceispirillum	1.69327e-06	0	0	0	0	0	0	0	0	0	0	0	0	0	0	0	0	0	0	0	6.62156e-06	0	0	0	0	0	1.94559e-06	0	0	0	0	2.07223e-06	0	0	0	0	0	0	0	0	0	0	0	0	0	0	0	0	0
f__Opitutaceae;g__Opitutus	0	8.70426e-08	0	0	0	0	0	2.0891e-07	0	0	0	0	0	4.49996e-08	0	0	0	0	0	0	0	0	1.89085e-06	4.57863e-08	4.98087e-08	0	0	0	0	3.07139e-07	0	1.44155e-07	0	0	0	4.62222e-06	0	0	7.20902e-06	1.64545e-07	0	4.52611e-08	0	0	0	0	0	0	0
f__Acidaminococcaceae;g__Succinispira	6.64806e-07	2.03489e-05	1.10122e-05	1.15289e-05	6.12028e-06	1.88508e-05	0	1.59835e-05	0	1.84727e-06	8.04376e-06	2.58794e-05	2.37547e-06	2.99754e-06	2.16283e-05	0	9.66012e-06	3.50731e-06	1.22912e-05	1.16869e-06	1.14944e-06	7.75478e-08	1.14577e-07	0	2.02886e-06	3.24421e-06	1.34405e-05	1.34447e-05	1.14701e-06	2.37742e-06	0	3.38438e-07	6.19215e-07	0	3.02832e-06	6.08063e-07	4.3675e-06	0	2.91708e-06	9.67463e-07	1.49287e-05	6.18862e-06	4.7255e-07	0	1.8644e-06	4.79536e-06	8.56645e-06	1.8274e-08	1.56737e-05
f__Desulfobacteraceae;g__Desulfatitalea	3.87111e-07	1.3808e-06	0	0	7.06568e-06	1.22087e-06	0	1.62302e-06	0	3.22297e-08	0	0	0	0	1.32891e-07	0	0	5.37866e-06	0	0	0	0	3.42505e-07	2.42355e-06	9.92394e-06	0	5.97923e-06	0	2.86801e-07	0	4.94863e-07	9.03859e-06	0	0	0	0	0	0	2.29676e-06	4.02194e-06	9.21434e-08	2.56071e-05	0	1.31072e-07	0	0	0	0	0
f__Bacillaceae;g__Fictibacillus	1.67147e-06	0	0	0	7.89544e-08	2.5536e-05	0	5.79481e-06	8.08273e-07	5.03613e-07	3.63086e-07	1.09226e-06	0	0	2.48171e-07	0	1.8291e-06	6.06892e-07	0	2.44921e-07	0	2.92794e-07	1.27661e-06	1.99122e-06	4.77044e-06	9.34619e-07	2.34699e-06	2.44875e-06	4.5491e-07	1.73041e-06	1.04671e-06	5.46313e-06	2.25371e-05	2.06154e-07	5.18128e-07	2.19242e-07	1.87195e-06	2.01958e-06	7.05244e-06	3.65044e-07	5.94312e-06	5.45322e-06	0	1.50207e-05	0	4.10233e-06	2.947e-06	1.0998e-06	3.73043e-06
f__Flavobacteriaceae;g__Zhouia	2.20267e-06	7.65463e-08	1.24769e-07	0	1.73467e-06	3.01627e-07	0	1.60757e-07	0	0	0	0	0	0	0	0	0	0	0	0	0	0	0	0	3.94221e-07	0	1.43264e-06	0	8.4775e-08	0	0	4.10499e-08	0	0	0	4.15126e-08	0	3.83366e-06	0	0	1.99192e-07	0	0	0	0	0	0	0	0
f__Bacillaceae;g__Psychrobacillus	3.00701e-06	3.27824e-06	0	0	2.36761e-06	1.77033e-06	0	1.83753e-06	0	1.40812e-07	0	0	0	9.00793e-06	0	8.33168e-06	1.3493e-06	3.55132e-06	0	0	0	1.27947e-07	3.34137e-06	5.19491e-07	8.56385e-06	0	2.4412e-06	0	0	2.19385e-08	0	6.08394e-07	2.1065e-05	3.48502e-06	8.87548e-07	3.40723e-06	0	1.06223e-06	5.48644e-07	3.30923e-06	7.70858e-07	2.53438e-05	1.58424e-08	0	4.02077e-08	1.34497e-07	3.05331e-06	5.523e-08	1.15131e-06
f__Parachlamydiaceae;g__Parachlamydia	1.12735e-07	7.85671e-07	2.67812e-08	0	1.3314e-06	1.13873e-06	0	3.04491e-07	5.88729e-08	9.15616e-09	1.11941e-07	1.75231e-06	3.77586e-08	0	1.68263e-06	3.24386e-06	4.40114e-08	7.27814e-07	0	0	6.59317e-07	1.14306e-06	1.49151e-06	1.00492e-06	1.10548e-05	1.12771e-06	8.09519e-07	0	1.95679e-06	2.41615e-05	1.03297e-05	7.64246e-07	9.89298e-06	8.48695e-07	9.65842e-07	4.65137e-06	8.88685e-06	1.42609e-06	2.51599e-05	5.64094e-07	3.87484e-06	1.28396e-06	8.75739e-07	1.1603e-06	4.22021e-07	1.16139e-06	2.52038e-06	2.138e-07	1.73001e-06
f__Cytophagaceae;g__Emticicia	7.67161e-07	0	0	0	0	0	0	4.58183e-08	1.04275e-06	4.72422e-08	0	0	0	0	0	0	0	2.02343e-06	0	0	0	0	0	1.07024e-06	9.70215e-08	1.98483e-06	0	0	0	0	0	0	1.29902e-06	0	0	1.37925e-07	0	2.10053e-06	0	1.46231e-07	0	5.66237e-08	0	0	0	3.09953e-07	1.18256e-06	0	4.72028e-08
f__Rhodospirillaceae;g__Rhodospira	0	0	0	0	0	0	0	7.52508e-06	3.46304e-08	0	0	0	0	0	0	0	9.22183e-07	0	0	0	2.49428e-05	0	0	0	0	0	0	0	0	0	0	0	0	0	0	0	0	0	0	0	0	0	0	0	0	0	0	0	0
f__Comamonadaceae;g__Polaromonas	0	0	0	1.55877e-07	0	0	0	2.4294e-08	2.32663e-08	0	0	0	0	0	1.29413e-06	0	0	0	0	0	0	1.0179e-07	1.87329e-07	0	3.51634e-06	0	2.41011e-08	0	2.48908e-07	0	2.40866e-08	0	8.09784e-07	0	8.9638e-08	2.36673e-06	2.48172e-05	0	2.02616e-07	0	1.47072e-07	1.24732e-06	2.21629e-08	0	0	0	0	2.1367e-08	0
f__Unclassified;g__Thermorudis	1.28569e-06	2.04927e-07	0	0	7.74001e-07	2.88394e-07	0	4.98409e-07	0	1.142e-07	0	5.36097e-08	0	0	2.16254e-07	0	1.537e-06	3.6435e-06	0	2.54563e-07	0	5.22074e-07	4.5831e-07	2.13355e-07	1.75899e-07	0	5.44831e-07	0	1.13478e-07	0	0	0	2.23749e-07	0	5.10831e-08	5.00113e-07	0	1.56651e-06	1.53104e-06	3.21057e-07	3.7329e-07	1.43855e-06	1.51563e-07	2.66616e-07	0	5.33876e-08	1.95101e-07	0	1.14104e-07
f__Cellvibrionaceae;g__Teredinibacter	0	0	0	0	0	0	0	4.46382e-06	0	0	0	0	0	0	0	0	0	1.79397e-07	0	0	1.48801e-05	0	0	0	0	0	1.09833e-06	0	0	0	3.25016e-06	0	0	0	0	7.3427e-07	0	1.46943e-07	0	0	8.6458e-07	4.39385e-08	0	0	0	0	0	0	0
f__Arthrodermataceae;g__Trichophyton	0	0	0	0	0	0	0	0	0	0	0	0	0	0	0	0	0	0	1.0941e-06	0	0	0	0	0	0	0	0	0	2.4579e-05	0	1.62828e-06	0	0	0	0	0	0	0	0	0	0	0	8.97025e-07	0	0	0	0	0	0
f__Kosmotogaceae;g__Kosmotoga	2.00746e-06	0	0	0	3.26208e-06	3.45188e-06	1.57351e-06	4.11816e-06	0	3.97352e-08	0	0	0	0	3.386e-07	0	3.60622e-06	1.18059e-06	0	0	6.11597e-08	3.69707e-06	0	2.99446e-07	1.22407e-07	0	8.56458e-07	9.78623e-08	0	3.34752e-08	0	4.32159e-06	0	1.63306e-06	0	7.16925e-06	0	0	1.78561e-06	0	0	4.32568e-06	4.4712e-08	0	8.38593e-06	1.03529e-07	2.29002e-07	0	1.10888e-07
f__Planococcaceae;g__Kurthia	0	1.08441e-07	0	0	0	9.76696e-07	5.57719e-08	1.75828e-07	5.61301e-08	0	2.26021e-06	3.92794e-07	2.74735e-07	0	1.55348e-06	0	5.27441e-06	1.65545e-06	0	4.42187e-07	1.70843e-05	0	9.78282e-07	2.4572e-07	1.1625e-06	0	4.19896e-07	4.05093e-07	1.29836e-07	1.41734e-05	0	2.44554e-05	2.36801e-07	8.78399e-06	8.38526e-07	8.55e-07	0	0	1.87138e-07	2.91244e-07	0	6.09597e-07	0	0	0	2.44332e-07	0	5.57276e-07	2.08045e-07
f__Aphanizomenonaceae;g__Aphanizomenon	0	0	0	0	0	0	0	0	0	2.4425e-05	0	0	0	0	0	0	0	0	0	0	0	1.49378e-06	0	0	0	0	0	0	0	0	0	0	0	0	0	0	3.17665e-08	0	0	0	0	0	0	0	0	0	0	0	0
f__Cellvibrionaceae;g__Candidatus Endobugula	0	0	0	0	0	0	0	0	0	0	0	0	0	0	0	0	0	0	0	0	0	0	0	0	0	0	0	0	0	0	0	0	0	0	0	0	8.70835e-06	0	0	0	1.97945e-07	0	0	0	0	0	0	0	0
f__Crocinitomicaceae;g__Fluviicola	9.24628e-06	2.16446e-06	0	0	9.11598e-06	0	0	0	0	0	0	0	0	0	0	0	0	0	0	0	0	1.31554e-06	0	0	0	0	0	0	1.8503e-07	0	0	0	0	0	0	0	0	0	2.04543e-07	0	0	2.33559e-06	0	0	0	0	0	0	3.06149e-07
f__Flavobacteriaceae;g__Eudoraea	0	0	0	0	0	0	0	1.23388e-06	0	0	0	0	0	0	7.22743e-07	0	0	0	1.33243e-06	0	0	0	0	0	0	3.1333e-07	0	0	0	0	0	0	0	0	0	0	0	0	0	0	0	0	0	0	0	0	0	0	0
f__Thermoanaerobacteraceae;g__Carboxydothermus	1.62449e-06	4.351e-07	2.42408e-07	0	6.67333e-07	4.17731e-07	0	3.35972e-06	3.62786e-07	8.17594e-07	1.25567e-06	0	0	0	6.63357e-07	0	1.81739e-06	4.13113e-06	0	2.12821e-06	2.30093e-07	1.46925e-06	7.11267e-07	1.01077e-06	8.37359e-06	2.72808e-08	1.93585e-06	0	1.90024e-06	0	1.27508e-06	4.19443e-07	1.44685e-07	7.21239e-07	1.05704e-07	6.89904e-07	0	1.42514e-06	1.11501e-06	3.79626e-07	3.03454e-07	3.61002e-06	4.18162e-07	6.78899e-07	0	5.91216e-07	0	0	8.85413e-08
f__Staphylococcaceae;g__Salinicoccus	1.67319e-07	3.3281e-08	0	0	3.29307e-08	2.39499e-05	3.23016e-06	2.91397e-06	0	3.0007e-07	0	0	2.10314e-07	0	5.5439e-07	7.03047e-08	2.10418e-06	2.22969e-07	0	0	0	1.12386e-07	2.88145e-07	0	7.6178e-07	0	9.27924e-07	1.69366e-06	2.56714e-07	0	0	0	0	1.16257e-06	0	1.77315e-07	0	0	1.58874e-06	0	0	1.9018e-06	8.8937e-07	0	0	6.8448e-07	0	0	9.99398e-08
f__Pseudomonadaceae;g__Azotobacter	0	0	3.31936e-06	9.05191e-06	0	0	0	0	0	1.84756e-07	0	0	0	0	2.62397e-07	0	0	0	1.08857e-05	0	0	0	0	0	0	0	7.99943e-07	0	0	0	0	0	0	0	0	0	0	0	0	0	0	0	0	0	6.96556e-07	0	3.23255e-06	0	9.2301e-08
f__Limnochordaceae;g__Limnochorda	2.70338e-07	5.37722e-08	0	0	0	8.1846e-07	0	3.31312e-06	1.50516e-07	2.39725e-07	0	5.32503e-07	0	0	7.70101e-07	2.65744e-06	0	1.41647e-07	0	0	3.96342e-07	6.08847e-08	0	0	2.96529e-06	1.49663e-07	5.86712e-07	0	5.95527e-08	3.2974e-06	1.77496e-06	2.2412e-06	4.76247e-07	7.73492e-07	7.24866e-08	5.49908e-07	0	0	6.60175e-06	2.6033e-07	8.32379e-07	2.795e-06	0	7.56653e-08	1.65773e-07	3.3621e-07	0	0	7.03459e-08
f__Rhodobiaceae;g__Candidatus Phaeomarinobacter	7.15688e-06	5.24008e-07	0	0	2.33101e-06	5.35872e-06	0	1.41606e-06	0	1.46007e-07	4.55077e-07	8.22495e-07	1.02334e-07	0	0	0	8.8897e-07	4.19059e-07	0	5.64139e-07	9.52285e-08	2.02717e-06	4.883e-08	3.4455e-06	9.99517e-07	0	2.29454e-06	0	0	0	0	4.33806e-06	1.71641e-06	0	6.87942e-06	2.32081e-06	0	6.07753e-06	1.13627e-06	1.56373e-07	2.09085e-06	7.7202e-07	0	4.545e-08	0	1.41065e-06	3.78085e-07	3.23818e-06	9.72568e-08
f__Rhodospirillaceae;g__Nitrospirillum	0	0	0	0	0	0	0	0	0	0	0	0	8.75631e-07	3.77561e-07	1.85314e-05	0	0	0	0	0	0	1.44132e-06	0	0	0	0	2.40596e-08	0	0	0	0	1.51106e-06	0	0	0	0	0	0	6.65112e-07	0	6.46391e-07	9.33315e-08	0	0	0	0	5.41939e-08	0	0
f__Phyllobacteriaceae;g__Mesorhizobium	1.74477e-06	0	2.80364e-06	0	1.84253e-05	2.13448e-05	0	5.05749e-06	1.86179e-07	5.29347e-07	0	0	9.04913e-08	0	9.45188e-06	0	8.20165e-08	1.46998e-06	0	3.4069e-07	0	1.6332e-07	0	1.35445e-06	2.6615e-06	5.65481e-07	2.35252e-07	0	1.3959e-06	0	3.92496e-06	3.14821e-06	0	8.7104e-07	1.1693e-06	2.53639e-07	1.42052e-05	9.69381e-07	2.63543e-06	5.27442e-07	1.26985e-05	3.1421e-06	1.13226e-06	4.09187e-08	0	4.13633e-07	5.1806e-06	1.06914e-06	4.30008e-08
f__Desulfobulbaceae;g__Desulfurivibrio	0	0	0	0	0	4.05348e-07	0	0	0	0	0	0	0	0	0	0	0	1.00217e-06	0	0	0	0	1.1503e-07	1.02811e-06	5.1801e-06	0	2.31657e-06	0	0	0	0	2.4419e-06	0	0	0	0	0	0	3.0913e-07	1.93395e-06	0	4.64513e-06	0	0	0	0	0	0	0
f__Cyclobacteriaceae;g__Mariniradius	8.56626e-06	8.36792e-07	6.09804e-06	0	0	2.84224e-07	0	3.36245e-07	1.77742e-06	6.64307e-07	0	0	2.35394e-07	3.00934e-07	9.88155e-07	2.31944e-06	9.83619e-08	1.6149e-05	0	1.31708e-06	1.50149e-07	2.11671e-07	0	2.32099e-05	0	2.05786e-07	1.87289e-06	5.24481e-08	6.02713e-07	2.04106e-08	0	2.62164e-07	0	2.36345e-06	2.28838e-08	5.59231e-06	1.56981e-05	0	9.19575e-08	2.67102e-07	2.08495e-06	2.30108e-06	0	2.38873e-08	0	0	1.40699e-07	0	1.88815e-06
f__Gracilibacteraceae;g__Gracilibacter	1.4715e-05	5.4791e-07	0	9.40134e-07	2.6056e-06	9.63369e-07	1.6811e-06	1.30352e-05	4.45329e-07	8.5985e-07	2.33428e-06	0	2.63717e-07	0	4.00756e-07	0	7.51394e-07	1.33306e-06	0	5.46148e-06	1.10608e-05	8.26758e-07	3.70735e-06	1.28168e-06	7.40234e-06	1.69934e-06	2.32053e-05	2.41931e-07	3.8886e-06	2.70884e-06	9.40583e-07	3.23633e-06	5.3981e-06	1.35801e-06	6.51618e-06	1.11285e-05	0	1.9442e-07	4.57765e-06	4.32884e-07	4.33443e-07	6.19147e-06	1.10666e-06	1.11935e-07	0	2.45284e-06	3.42655e-06	2.18129e-06	6.47507e-06
f__Alcaligenaceae;g__Derxia	0	5.93791e-06	0	0	0	3.3423e-07	0	9.63439e-08	0	0	0	0	0	0	0	0	9.54986e-08	6.21852e-07	0	0	0	7.56888e-08	0	8.84912e-07	5.15302e-06	0	1.64483e-06	0	0	0	0	2.70508e-06	0	0	0	0	0	0	1.93328e-07	1.41746e-06	0	2.3173e-08	0	0	0	0	0	0	2.48138e-08
f__Cyclobacteriaceae;g__Lunatimonas	1.03779e-05	0	0	0	0	0	0	5.8366e-08	0	0	0	0	0	0	0	0	0	0	0	0	0	4.6044e-08	1.54608e-06	0	1.85388e-07	0	0	0	0	0	0	0	0	0	0	1.58127e-06	9.91716e-06	0	0	0	2.98621e-07	4.32145e-07	0	0	0	0	2.35145e-06	0	1.95429e-05
f__Unclassified;g__Candidatus Kryptonium	0	2.09885e-07	0	0	0	1.89038e-06	0	7.94061e-07	0	0	0	0	0	0	0	0	0	1.12461e-06	0	0	0	0	0	3.31212e-07	0	0	0	0	0	0	0	4.63466e-07	0	0	2.09276e-07	0	0	2.3087e-05	0	0	1.09235e-07	3.48627e-07	1.50262e-08	0	0	1.09358e-07	0	2.19495e-06	3.50595e-07
f__Comamonadaceae;g__Hylemonella	1.52305e-06	0	0	0	1.17888e-06	0	0	2.97698e-07	0	3.06949e-07	0	0	0	0	1.45313e-07	0	7.37714e-07	2.8172e-06	0	0	0	0	0	0	0	1.41745e-07	2.21501e-07	0	0	0	0	4.18101e-06	0	4.7269e-07	0	0	0	0	0	0	0	2.1481e-07	0	0	0	0	0	0	2.3002e-07
f__Helicobacteraceae;g__Sulfurimonas	0	0	0	0	0	0	0	3.83199e-06	0	0	0	0	0	0	0	0	0	0	0	0	1.33405e-05	0	0	1.06125e-07	0	0	0	0	0	0	0	0	0	0	0	0	0	0	0	0	0	0	0	0	0	0	0	0	0
f__Chlorobiaceae;g__Chlorobium	8.32177e-07	3.33059e-07	4.07899e-07	0	1.26023e-07	0	0	4.9996e-06	3.49733e-06	3.48168e-07	0	0	0	0	0	0	1.61148e-06	3.24596e-07	5.77769e-06	3.61466e-07	0	5.37384e-07	5.749e-06	2.67508e-06	4.10329e-06	0	5.77126e-07	2.28966e-07	0	0	0	4.11968e-07	0	0	0	2.49173e-06	0	0	3.49631e-06	1.76349e-06	1.09551e-06	7.01207e-07	0	0	0	5.13186e-07	1.33673e-07	3.34914e-06	4.50062e-08
f__Desulfobacteraceae;g__Desulfatirhabdium	4.01258e-06	2.96815e-06	0	0	3.91968e-07	0	0	4.94147e-06	0	8.13273e-08	0	0	6.61574e-07	0	8.03302e-07	0	0	1.2771e-06	1.03595e-05	9.89712e-07	1.45351e-06	1.30094e-06	0	0	0	0	7.82498e-08	1.40015e-07	1.29344e-06	0	8.08094e-07	1.44049e-06	0	0	0	7.99914e-07	0	0	9.75045e-08	2.17753e-08	3.82694e-07	7.54286e-07	1.05399e-07	2.53161e-07	0	2.58982e-06	4.53644e-07	0	1.48781e-07
f__Leptospiraceae;g__Leptospira	1.08121e-05	5.04747e-06	7.62246e-06	6.49106e-06	4.51946e-07	1.20055e-06	0	8.42558e-06	7.97147e-07	3.85596e-07	5.41957e-06	2.77895e-07	7.39286e-07	1.088e-07	2.67947e-06	6.18634e-06	5.19714e-06	1.77903e-05	1.00652e-06	2.108e-07	1.20308e-05	1.7618e-05	4.84678e-06	2.57516e-06	1.11949e-05	1.27226e-07	3.01809e-06	3.88716e-07	2.10573e-06	3.13787e-08	6.64102e-07	1.55545e-06	1.41246e-05	7.48279e-06	9.49398e-07	7.25501e-06	9.37893e-06	2.00787e-07	9.73196e-06	7.38295e-06	9.21434e-08	3.64634e-06	2.61885e-07	1.58293e-05	0	2.66286e-06	2.7688e-06	2.54296e-06	8.72524e-06
f__Sphingobacteriaceae;g__Solitalea	1.5999e-06	1.60632e-07	0	0	2.51716e-06	1.4537e-05	0	2.64292e-07	0	4.01455e-06	3.14574e-08	0	3.18325e-08	0	1.62522e-06	0	0	2.62017e-06	0	0	1.77733e-07	0	1.40008e-06	1.14322e-07	1.08403e-06	0	8.01986e-08	4.10931e-06	0	0	2.91151e-08	5.99894e-08	2.35622e-08	1.1215e-08	1.21946e-06	0	0	0	0	0	1.07224e-05	0	6.42957e-07	0	0	4.95707e-06	2.99303e-06	0	0
f__Planctomycetaceae;g__Gimesia	3.07855e-06	4.41773e-07	0	0	4.22788e-06	2.37748e-06	0	3.19748e-07	0	0	0	0	0	0	1.68135e-06	0	1.5057e-07	1.34472e-06	0	0	0	9.14752e-08	1.96606e-06	1.20089e-07	1.40586e-06	0	6.12042e-08	0	0	0	0	4.00075e-06	0	0	0	4.58095e-06	0	0	1.37233e-07	0	0	5.82947e-06	6.9741e-08	0	0	4.17245e-08	0	0	6.25973e-08
f__Bacillaceae;g__Amphibacillus	8.92054e-06	0	0	0	3.08827e-06	5.93721e-06	2.075e-06	1.25038e-05	2.05191e-06	6.70649e-07	0	0	3.84075e-08	0	2.44487e-06	8.27848e-08	3.83273e-06	2.16163e-06	0	0	0	0	1.25063e-06	3.37564e-07	2.19039e-06	1.4931e-05	4.75342e-06	2.47614e-07	4.532e-08	9.50639e-06	1.90481e-05	4.36853e-06	0	3.54517e-07	1.12508e-06	1.27098e-07	8.03291e-08	0	1.78009e-06	3.07853e-06	6.76337e-07	1.0336e-05	9.56857e-07	0	3.73719e-08	2.20153e-06	3.66238e-06	2.12723e-06	2.22674e-05
f__Enterococcaceae;g__Bavariicoccus	0	0	0	0	0	1.67625e-07	0	6.43763e-08	0	1.32754e-07	6.89615e-08	0	0	0	3.14236e-08	0	1.59529e-07	2.0307e-07	0	0	0	6.74329e-08	0	5.01239e-07	1.36319e-07	2.14563e-07	5.01308e-07	1.51003e-07	7.633e-07	0	0	3.33449e-07	0	0	0	0	0	0	1.19949e-06	7.99755e-08	1.17747e-05	1.35585e-06	2.21469e-05	6.19867e-08	0	2.17215e-07	2.86471e-08	8.49303e-08	3.69483e-07
f__Methanosaetaceae;g__Methanosaeta	1.14608e-07	9.91582e-07	8.41815e-08	0	0	4.30895e-08	0	8.90267e-08	4.0576e-08	0	0	4.10147e-08	0	1.62107e-07	4.13618e-08	0	0	0	2.64352e-08	0	0	5.20027e-07	3.85182e-07	0	0	1.96983e-07	2.47714e-07	0	4.34089e-08	0	0	0	4.17883e-08	0	1.22119e-06	0	0	2.17913e-06	1.70863e-06	3.4264e-08	1.55034e-06	1.99016e-07	5.56828e-06	0	0	7.97674e-08	0	0	0
f__Methylococcaceae;g__Methylomonas	5.92847e-07	0	1.24889e-06	0	1.65802e-06	4.18867e-06	0	6.40464e-06	2.16405e-07	1.7165e-06	1.7165e-06	0	6.28005e-06	0	3.91838e-06	0	4.31999e-06	0	0	0	0	1.28414e-06	3.12932e-07	1.05396e-06	1.02164e-05	0	4.92952e-06	0	2.84883e-06	0	0	5.86214e-06	0	4.11698e-07	9.60223e-07	9.97275e-06	4.83642e-08	8.44566e-07	1.15004e-05	0	5.56615e-06	3.40911e-06	0	0	0	3.24859e-07	0	2.18036e-05	0
f__Nocardioidaceae;g__Kribbella	5.24661e-07	0	0	0	3.30934e-06	0	0	1.19177e-07	0	9.00209e-08	0	0	0	0	4.37744e-08	0	9.11335e-07	0	8.67231e-06	0	1.95711e-08	5.51552e-08	0	0	1.43793e-07	0	4.17949e-07	0	0	0	0	4.95429e-08	0	0	2.6845e-08	1.18608e-07	0	0	9.58562e-08	7.23089e-08	0	1.06644e-08	0	0	0	9.35203e-09	0	0	1.13708e-07
f__Desulfohalobiaceae;g__Desulfonauticus	0	0	0	0	0	4.33445e-07	0	1.66887e-06	0	1.38127e-06	0	0	0	0	3.26955e-06	0	0	7.50142e-07	0	0	0	4.68468e-06	8.61026e-08	4.05033e-07	4.31803e-06	5.01263e-07	2.64802e-06	3.34363e-06	1.51703e-06	0	0	2.47648e-06	0	0	0	0	0	0	1.86485e-06	1.82674e-06	3.88612e-06	4.2442e-06	0	0	0	2.37903e-07	0	0	0
f__Methylobacteriaceae;g__Methylobacterium	0	2.3311e-07	5.52335e-07	7.92211e-07	2.97873e-07	1.77476e-05	0	1.32246e-06	1.50503e-07	2.19748e-07	0	0	7.06105e-07	0	2.87066e-06	2.40791e-06	0	1.26248e-06	4.01277e-07	0	4.66136e-07	2.61589e-07	2.25484e-06	1.61227e-06	7.76233e-06	4.29322e-07	2.90368e-06	7.64258e-08	0	0	2.5593e-06	3.21283e-06	0	3.47282e-08	1.76532e-08	1.26667e-06	1.11193e-05	0	4.29221e-06	1.18155e-06	1.80455e-05	9.70057e-06	1.16344e-06	5.77691e-07	1.66082e-07	1.09358e-07	3.6984e-06	7.47406e-07	2.16742e-06
f__Microbacteriaceae;g__Leucobacter	6.38284e-07	4.25478e-07	1.19807e-06	0	0	6.04394e-07	0	1.72606e-06	0	6.09591e-07	2.40877e-06	0	2.04524e-06	0	2.25517e-06	0	4.59644e-06	8.90139e-07	7.46022e-06	0	4.65362e-07	4.13461e-07	3.1463e-06	0	2.42473e-06	7.56982e-07	2.67501e-06	7.31418e-08	5.29731e-07	4.47823e-06	1.20574e-07	6.44815e-07	2.1077e-07	1.96348e-07	1.99617e-07	3.56328e-07	0	1.36913e-06	2.15126e-05	6.44426e-07	6.84574e-07	1.04305e-06	1.10944e-07	8.33483e-07	0	4.31521e-07	0	3.41816e-06	0
f__Desulfarculaceae;g__Dethiosulfatarculus	1.04675e-06	0	0	0	0	3.39559e-06	0	1.67855e-08	0	3.81982e-07	0	0	0	0	0	0	2.0656e-07	3.0294e-06	0	9.57911e-08	1.56169e-07	0	3.552e-07	1.26016e-06	1.02577e-05	0	6.71886e-07	0	5.69634e-08	0	0	8.23724e-07	0	0	0	1.44848e-06	0	0	1.71527e-06	4.46353e-06	6.02004e-07	1.78005e-06	3.31585e-08	0	0	1.20304e-07	0	3.52817e-06	3.52124e-06
f__Propionibacteriaceae;g__Raineyella	0	0	0	0	0	0	0	0	2.12964e-05	0	0	0	0	0	0	0	0	0	0	0	0	0	0	0	0	0	0	0	0	0	0	0	5.56951e-06	0	0	0	0	0	0	0	0	1.32014e-05	0	0	0	0	0	0	0
f__Desulfobacteraceae;g__Desulforegula	0	0	0	0	0	2.12393e-05	0	0	0	0	0	0	0	0	0	0	0	0	1.98946e-06	0	0	0	0	0	1.70036e-06	0	0	0	0	0	0	0	0	0	0	0	0	0	9.38519e-07	0	0	0	0	0	0	0	0	0	0
f__Actinomycetaceae;g__Trueperella	1.07534e-06	4.4362e-07	6.36959e-08	0	9.78846e-07	2.68457e-07	0	1.55823e-07	4.88088e-08	3.1831e-07	5.77321e-08	4.93365e-08	2.59905e-07	0	4.9754e-08	1.52072e-07	5.05174e-08	1.40438e-07	9.99115e-08	4.90404e-07	5.43642e-08	9.05171e-07	0	2.13323e-07	3.29808e-07	2.05285e-07	1.86219e-07	1.07611e-07	1.07434e-07	1.15788e-07	4.80902e-07	3.32097e-07	1.61455e-07	9.51403e-08	5.15048e-07	1.51502e-06	0	5.44636e-07	5.11997e-07	2.39881e-07	3.03971e-07	2.57486e-07	8.87358e-07	0	0	1.5022e-07	0	0	1.64673e-07
f__Flavobacteriaceae;g__Psychroflexus	2.33649e-07	0	0	0	0	1.46504e-06	0	0	0	1.33877e-06	0	0	0	0	1.27513e-06	0	0	2.73832e-06	0	1.50318e-06	2.33106e-06	3.0696e-07	0	1.95573e-07	4.25509e-07	7.65421e-07	7.77157e-07	0	2.05882e-07	0	0	1.16619e-06	0	0	0	0	0	0	0	6.44898e-07	1.20938e-07	7.73318e-07	0	0	0	0	0	0	8.27906e-07
f__Anaerolineaceae;g__Anaerolinea	3.84181e-07	1.51703e-07	0	0	7.96523e-07	0	0	8.41144e-07	0	4.21484e-07	0	0	0	0	1.36185e-07	0	0	1.79821e-08	0	5.08126e-08	0	2.89471e-08	2.38156e-08	1.34217e-07	4.02508e-08	0	1.36256e-05	0	0	0	0	1.62147e-06	0	0	0	0	0	0	6.87148e-06	0	0	2.59356e-06	0	1.62205e-07	0	1.07477e-06	0	0	1.73904e-07
f__Synergistaceae;g__Aminiphilus	5.41869e-06	0	0	0	9.34786e-07	0	0	4.54999e-06	0	5.68759e-08	0	0	0	0	1.34156e-07	0	3.17671e-07	2.69806e-06	0	5.80942e-07	0	0	0	4.72005e-07	0	2.18251e-07	1.52134e-06	0	0	0	0	5.08724e-06	0	0	0	0	5.67029e-08	0	9.3155e-07	0	4.0071e-06	1.18912e-05	8.36753e-08	0	0	4.35185e-07	0	0	0
f__Planococcaceae;g__Paenisporosarcina	0	0	1.54844e-06	0	5.1064e-07	0	1.69027e-07	3.36853e-06	0	0	7.06317e-07	0	6.71708e-08	0	1.27108e-06	0	4.27846e-06	1.97502e-06	1.19554e-06	5.12715e-07	0	7.89535e-07	1.49121e-06	3.08416e-07	8.80748e-06	0	5.5302e-06	0	7.45496e-06	3.65269e-07	2.54135e-06	5.67342e-06	4.38133e-07	9.95029e-07	8.70876e-07	9.03048e-07	8.02807e-06	2.08887e-05	2.95054e-06	8.29559e-07	2.46504e-06	1.99394e-06	7.7441e-07	2.47401e-07	3.55982e-06	1.63513e-06	2.60375e-07	1.44866e-06	2.91415e-06
f__Rhodocyclaceae;g__Azoarcus	0	0	0	9.74561e-07	0	0	0	3.61599e-07	0	0	0	0	3.0182e-06	0	2.08883e-05	0	0	0	0	0	0	5.6031e-06	0	6.73284e-07	0	0	0	0	0	0	0	0	0	0	0	0	0	0	0	1.57558e-06	0	0	0	0	0	0	0	0	0
f__Unclassified;g__Kouleothrix	9.96271e-08	5.91494e-08	1.35822e-07	1.08581e-07	0	0	0	2.87042e-06	2.65731e-07	5.12486e-08	2.27042e-06	0	3.87416e-07	0	4.80581e-07	1.60443e-08	1.58091e-06	6.27759e-07	6.98009e-07	1.90819e-06	1.32335e-05	1.33468e-07	2.05007e-06	1.17323e-06	1.88844e-06	3.46224e-07	3.24279e-07	0	2.56917e-07	0	6.73829e-08	8.116e-07	2.18765e-07	6.16645e-08	1.29571e-06	2.13109e-06	2.56486e-07	1.70088e-06	1.185e-07	4.93648e-07	5.11603e-07	7.61107e-07	8.2681e-07	3.43759e-08	1.72939e-06	6.42867e-07	1.51663e-06	4.10138e-07	1.75482e-06
f__Alcaligenaceae;g__Basilea	0	0	0	0	2.65671e-07	0	0	0	0	0	1.53981e-06	0	0	0	0	0	0	0	0	0	0	0	0	5.58832e-07	2.02711e-06	0	0	0	0	0	0	0	0	0	0	0	0	6.48941e-07	0	0	0	0	0	0	0	0	0	0	0
f__Paenibacillaceae;g__Thermobacillus	2.43121e-07	2.85755e-07	0	0	2.08552e-05	2.52174e-07	0	3.87144e-07	7.49773e-07	0	4.78352e-08	0	5.15128e-08	0	2.15245e-07	0	0	1.60983e-07	0	2.18443e-08	0	5.64301e-07	1.20442e-06	1.10007e-06	4.02508e-07	1.41495e-06	1.60049e-06	5.45599e-07	2.82149e-06	0	0	3.56031e-06	5.52001e-07	1.09394e-06	1.67407e-07	5.00676e-07	0	6.09541e-06	6.00647e-06	0	0	1.26994e-06	2.16763e-08	0	0	2.53555e-07	3.97422e-08	0	9.5089e-07
f__Roseiflexaceae;g__Roseiflexus	3.5308e-07	4.44183e-07	0	0	5.47489e-06	0	0	4.795e-07	9.97868e-08	8.63295e-08	0	0	0	2.07664e-06	0	0	0	3.66186e-08	0	2.49488e-07	0	0	2.21977e-07	3.40561e-06	2.62945e-06	0	6.85463e-07	0	1.38195e-06	0	0	1.16671e-06	2.83224e-06	1.12319e-06	1.91015e-07	0	1.35898e-06	0	3.64173e-06	0	1.10855e-07	6.40648e-06	0	0	0	4.45299e-07	0	0	1.07343e-07
f__Unclassified;g__Desulfuribacillus	6.686e-06	7.56562e-08	0	0	2.38807e-06	2.07643e-07	0	6.34751e-07	0	2.25733e-07	0	0	0	0	5.80672e-07	2.05592e-05	5.86934e-07	2.39489e-07	0	0	0	2.01966e-05	0	1.63993e-06	3.42333e-06	0	9.17828e-07	0	3.53229e-07	0	0	2.28286e-06	0	1.25124e-07	2.15064e-07	6.29579e-07	1.56065e-05	0	6.40574e-06	1.36211e-06	5.3118e-07	1.54507e-06	0	3.57414e-06	0	6.10057e-07	4.87113e-08	3.06305e-06	4.4215e-06
f__Hymenobacteraceae;g__Rufibacter	4.80545e-07	0	0	0	0	0	0	1.00848e-05	1.57456e-06	0	1.16656e-06	0	0	0	8.16504e-07	3.823e-06	0	8.24231e-06	0	0	4.60186e-07	3.4884e-07	2.1136e-06	6.31223e-06	2.20182e-06	1.12801e-06	4.57526e-07	9.06015e-07	0	5.35602e-08	1.25515e-06	5.85249e-07	0	0	2.10407e-07	2.87558e-06	0	1.48063e-07	3.60223e-06	0	1.22128e-06	5.72912e-06	0	0	0	0	2.55052e-07	0	1.89678e-06
f__Moritellaceae;g__Moritella	0	1.79076e-06	0	6.90007e-08	0	0	0	6.45239e-08	0	3.32646e-07	0	0	0	0	3.71649e-06	0	0	0	0	0	0	0	0	1.00478e-06	0	0	0	0	0	0	0	5.7338e-06	0	0	2.0534e-05	6.47445e-08	0	0	1.55463e-06	0	0	2.2969e-06	0	0	0	0	1.26337e-06	0	2.65895e-07
f__Methanocorpusculaceae;g__Methanocorpusculum	1.90435e-06	3.25034e-07	9.06442e-08	0	4.74597e-06	4.32129e-07	0	5.88265e-07	1.30234e-07	9.15701e-08	0	0	0	0	6.15578e-07	0	1.25128e-06	5.60558e-06	0	4.80226e-07	1.63093e-07	7.78676e-07	3.358e-07	1.41517e-06	1.65377e-06	4.49451e-07	4.23274e-07	8.07082e-08	4.67933e-07	0	0	5.76349e-06	3.48117e-06	1.40342e-06	5.49434e-07	1.04711e-06	4.55285e-08	1.53987e-06	6.27591e-06	2.2525e-07	2.17776e-07	6.091e-06	5.76433e-07	4.24913e-07	0	1.02753e-06	1.21027e-07	0	8.2355e-07
f__Hapalosiphonaceae;g__Mastigocladus	0	0	0	0	1.74974e-05	0	0	7.14021e-07	0	0	0	0	0	0	0	0	0	1.02964e-06	0	0	0	0	0	1.11189e-06	0	0	0	0	0	0	0	0	0	0	3.16145e-06	0	0	2.57694e-06	0	0	0	8.42342e-06	0	0	0	0	0	0	5.88478e-07
f__Unclassified;g__Candidatus Entotheonella	7.81656e-07	0	3.00223e-07	0	6.1219e-07	4.47544e-07	0	3.05787e-07	0	6.33114e-08	0	0	0	0	4.37329e-07	0	0	0	0	1.41361e-06	2.71128e-07	0	1.95758e-07	6.3459e-07	4.63589e-07	2.0848e-07	9.05433e-08	1.3306e-07	3.72179e-07	0	6.81022e-07	3.56994e-06	0	0	0	1.09839e-07	0	0	2.28598e-06	0	0	2.10722e-06	1.99725e-07	1.72536e-07	0	8.3169e-08	0	0	3.08325e-07
f__Ascoideaceae;g__Ascoidea	0	0	0	0	0	0	0	3.14214e-06	0	0	0	0	0	0	0	0	0	0	0	0	1.13453e-05	0	0	0	9.32743e-08	0	0	0	0	0	0	0	0	0	0	0	0	0	0	0	0	5.65055e-08	0	0	0	0	0	0	0
f__Unclassified;g__Thiomonas	7.26909e-08	0	0	0	5.82508e-07	0	0	0	0	0	0	0	0	0	0	0	3.06275e-06	0	0	0	0	0	0	0	3.14404e-06	0	0	0	0	0	0	0	0	0	0	1.09778e-06	1.424e-05	1.5245e-07	0	0	5.60135e-07	1.01752e-07	0	3.76225e-07	6.02299e-08	7.53358e-08	0	0	0
f__Pasteurellaceae;g__Avibacterium	5.26566e-06	1.58693e-07	0	0	1.45449e-05	3.57328e-07	0	6.34695e-06	0	1.41496e-06	1.83757e-07	8.30297e-07	0	0	1.17225e-06	1.70618e-07	1.70034e-07	3.55586e-06	0	0	0	1.43747e-06	7.09821e-07	2.83819e-06	5.44859e-07	1.63352e-07	1.87195e-06	1.88385e-06	3.51506e-07	0	0	1.57692e-06	5.19806e-07	3.11284e-07	1.58233e-06	1.72126e-06	0	1.50591e-06	7.47127e-06	1.4207e-07	4.95552e-07	3.79586e-06	3.12984e-07	1.19124e-06	0	1.1576e-06	0	1.20698e-06	8.83614e-07
f__Acidobacteriaceae;g__Edaphobacter	0	0	0	0	0	0	0	0	0	0	0	0	0	0	0	0	0	0	0	0	0	0	0	0	0	0	0	0	0	0	0	0	0	0	0	0	0	0	0	0	0	4.65715e-06	0	0	0	0	0	0	0
f__Flavobacteriaceae;g__Bergeyella	2.03362e-05	0	4.31771e-07	0	1.14056e-05	0	0	4.87621e-06	0	1.21784e-06	0	0	0	0	0	0	0	9.34552e-07	2.81175e-07	0	8.66507e-07	0	0	2.43338e-06	2.17589e-06	0	3.1957e-07	0	0	3.01017e-07	8.19735e-06	1.43675e-06	0	0	0	1.04741e-05	0	0	0	0	3.90724e-07	2.47934e-06	4.11293e-08	0	0	0	1.14676e-06	0	0
f__Planctomycetaceae;g__Rhodopirellula	2.71304e-06	2.26676e-07	1.48847e-07	0	2.64296e-06	0	0	1.3711e-07	1.21921e-07	1.5595e-07	0	0	0	0	0	0	2.62883e-06	0	5.14804e-06	0	6.47902e-08	5.69201e-07	3.80663e-06	0	0	0	6.25765e-08	0	0	2.02843e-05	0	1.10841e-06	9.72129e-07	0	1.41291e-06	1.76297e-07	0	0	5.29121e-07	5.87542e-07	1.33441e-06	3.05167e-07	0	0	0	1.62206e-07	3.98094e-07	0	1.43675e-06
f__Thermoactinomycetaceae;g__Melghirimyces	1.67831e-06	0	0	0	1.88549e-06	5.1405e-08	0	3.6052e-06	0	3.88719e-07	0	0	0	0	2.1797e-07	0	0	1.12299e-06	0	2.82662e-07	0	7.79581e-08	0	2.22053e-07	6.27895e-07	0	6.10035e-07	0	0	0	0	3.85529e-06	0	1.35054e-07	0	0	0	0	2.79594e-06	0	1.18427e-06	1.89548e-06	0	0	0	1.21681e-07	0	0	0
f__Streptosporangiaceae;g__Streptosporangium	5.61702e-07	0	0	0	0	0	0	1.42083e-07	0	0	0	0	0	0	6.93541e-08	0	0	3.5215e-07	0	0	0	0	0	0	0	0	2.46671e-07	0	7.27866e-08	0	0	3.87263e-08	0	0	0	0	0	0	4.11458e-06	0	0	8.20554e-07	0	0	0	0	0	0	3.906e-08
f__Hydrogenothermaceae;g__Persephonella	0	0	0	0	0	0	0	0	0	0	0	0	0	0	0	0	0	0	0	0	0	0	0	0	0	0	0	0	0	0	0	0	0	0	0	0	0	0	2.07804e-06	0	0	0	0	0	0	0	0	0	0
f__Nocardiopsaceae;g__Nocardiopsis	1.37511e-06	0	6.36959e-08	0	1.9812e-05	0	0	8.5114e-07	0	2.1242e-06	0	0	0	0	1.12252e-07	0	0	5.34358e-07	2.60743e-06	1.64736e-07	0	7.15247e-08	1.41275e-07	2.23382e-07	1.34169e-07	3.10556e-07	1.98679e-06	0	5.24063e-08	0	0	1.65167e-06	8.27653e-07	6.19545e-08	1.55741e-06	8.46265e-07	3.14803e-08	6.18039e-08	4.07301e-06	1.04953e-07	1.1647e-06	9.46368e-08	0	0	1.22739e-05	1.39555e-07	0	1.20112e-07	0
f__Chitinophagaceae;g__Segetibacter	1.22445e-05	0	0	0	0	0	0	0	0	0	0	0	0	0	1.11258e-07	0	0	0	0	0	0	0	0	1.15954e-06	0	0	0	0	0	0	0	0	0	0	0	0	0	1.96981e-05	0	0	0	0	1.29353e-06	0	0	0	0	0	0
f__Flavobacteriaceae;g__Gelidibacter	8.05687e-07	5.99361e-06	0	0	4.86456e-06	8.66035e-07	0	0	0	0	0	0	5.13446e-06	0	0	0	8.53641e-07	2.667e-06	0	0	5.79145e-07	2.54036e-07	0	0	1.82361e-06	0	5.84304e-07	0	0	0	0	1.3872e-05	0	1.95346e-06	3.44237e-06	4.60875e-06	0	0	0	9.51002e-07	0	5.5237e-07	0	0	8.93226e-06	1.37142e-06	0	0	1.96667e-05
f__Peptococcaceae;g__Pelotomaculum	3.25168e-06	5.87777e-07	1.78994e-07	0	1.32723e-06	1.35037e-06	0	3.92095e-06	1.70522e-07	6.0736e-07	0	5.17096e-07	1.9301e-07	0	2.0831e-06	1.77097e-07	2.90785e-06	4.19035e-06	0	3.27387e-07	4.50446e-08	4.26015e-07	3.9726e-07	4.30809e-06	6.90016e-06	0	2.60209e-06	0	1.5872e-07	0	1.76533e-07	1.23465e-05	0	0	4.92726e-07	1.96528e-06	7.98701e-08	3.47354e-07	5.42641e-06	2.36231e-06	2.15522e-06	3.79502e-06	1.907e-07	4.10107e-07	0	7.44065e-07	1.20663e-06	1.56602e-07	2.695e-06
f__Lentisphaeraceae;g__Lentisphaera	6.6418e-08	1.47873e-07	0	0	0	0	0	6.39373e-08	0	2.6771e-07	0	2.07364e-07	0	0	0	0	0	1.5274e-07	5.4427e-07	0	0	0	0	3.29882e-07	5.5674e-07	0	0	0	7.31561e-08	7.8845e-08	5.66341e-07	0	0	0	6.25306e-07	0	7.09506e-08	1.39294e-07	3.36398e-07	0	6.87568e-08	5.19904e-07	0	0	3.01252e-07	0	6.35472e-08	0	0
f__Pseudomonadaceae;g__Oblitimonas	0	0	0	0	0	0	0	3.44527e-07	0	1.04105e-07	0	0	2.33095e-06	0	0	0	0	0	0	0	0	0	0	0	0	0	0	0	0	0	0	0	0	0	0	0	0	0	0	0	0	0	0	5.71481e-08	0	0	0	0	0
f__Desulfobacteraceae;g__Desulfatibacillum	2.45048e-06	3.54121e-06	0	0	3.11754e-06	5.28897e-08	9.63333e-08	7.03418e-07	0	5.64333e-08	0	1.39796e-05	2.45932e-07	0	5.78099e-06	0	1.96377e-07	3.66134e-07	1.08086e-07	0	0	5.11754e-07	4.9187e-07	2.26283e-07	9.9014e-07	2.41979e-06	0	9.82044e-08	0	0	1.09745e-06	3.14182e-06	0	0	3.6294e-07	9.87014e-08	2.03206e-06	0	5.1487e-06	1.18875e-07	5.27046e-08	1.59638e-05	9.3138e-07	4.13399e-07	0	4.60409e-07	2.01916e-07	1.73028e-07	2.05262e-06
f__Rhodospirillaceae;g__Fodinicurvata	0	0	0	0	0	0	0	0	0	0	0	1.51299e-06	0	0	0	0	0	0	0	0	0	0	0	0	0	4.67757e-07	0	0	0	0	0	0	0	0	0	0	2.3961e-06	0	0	0	0	0	0	0	0	0	0	0	0
f__Fervidobacteriaceae;g__Fervidobacterium	2.02038e-06	0	0	0	1.41089e-06	2.35348e-07	0	2.59084e-06	0	1.33303e-06	0	0	0	0	2.01943e-07	0	0	0	1.89702e-06	0	0	1.13462e-07	2.73942e-06	1.00663e-07	1.28942e-08	0	1.02607e-07	3.06941e-06	0	7.06021e-07	0	4.0901e-07	0	1.77226e-06	1.71729e-06	2.94304e-06	5.61336e-08	0	3.92883e-07	0	2.4899e-07	4.3422e-06	3.77422e-07	4.97945e-08	0	0	0	0	1.5983e-07
f__Thermoanaerobacterales Family III. Incertae Sedis;g__Syntrophaceticus	2.20351e-06	0	1.32154e-07	1.90225e-07	1.20269e-06	3.3429e-06	1.28745e-07	2.30151e-06	0	2.2371e-07	1.01925e-06	1.17998e-06	1.42503e-07	0	1.02305e-07	1.38521e-07	1.63615e-06	3.05798e-07	2.57814e-06	8.88732e-07	4.71397e-08	8.09565e-08	5.4296e-08	3.003e-07	5.20885e-07	1.65295e-06	5.23212e-07	0	4.53995e-07	4.3549e-07	3.91013e-07	5.08011e-06	4.80535e-07	0	1.14821e-06	3.97102e-06	1.04503e-06	3.54154e-06	4.0174e-06	4.18332e-07	2.01013e-07	1.90269e-06	5.4367e-07	5.75892e-07	7.50504e-07	3.83475e-07	0	1.49458e-06	2.40719e-07
f__Methylacidiphilaceae;g__Methylacidiphilum	8.96189e-07	0	0	0	0	0	0	0	0	5.46062e-07	0	0	0	0	0	0	0	0	0	0	0	1.91295e-05	0	0	0	0	0	0	0	0	0	0	0	0	0	6.76134e-07	0	0	0	0	0	1.85384e-07	0	0	0	0	0	0	0
f__Syntrophaceae;g__Desulfobacca	0	0	0	0	0	0	0	0	0	5.81297e-08	1.54304e-05	0	0	0	8.25578e-08	0	0	0	0	0	0	0	1.1956e-06	0	0	1.20795e-06	0	0	0	0	0	0	0	0	0	0	0	0	0	0	0	5.18744e-06	0	0	0	0	0	0	0
f__Flavobacteriaceae;g__Wenyingzhuangia	0	0	0	0	0	0	0	0	0	0	0	0	0	0	0	0	0	0	0	0	0	1.08356e-05	0	8.63939e-07	1.9097e-05	0	0	0	0	0	0	0	0	0	0	0	0	0	0	0	0	0	0	0	0	0	0	0	0
f__Siphoviridae;g__Chivirus	0	0	0	1.90935e-05	0	0	0	0	0	0	0	0	0	0	0	0	0	0	0	0	0	0	0	0	0	0	0	0	0	0	0	0	0	0	0	0	0	0	0	0	0	0	0	0	0	0	0	0	0
f__Alicyclobacillaceae;g__Effusibacillus	4.97925e-07	0	2.09267e-07	0	0	0	0	4.71042e-07	0	2.14637e-07	1.62468e-06	0	1.28945e-07	0	2.20643e-06	0	0	5.0924e-07	0	0	5.9246e-07	2.10264e-07	5.84514e-07	2.71989e-07	3.15582e-06	7.10806e-06	2.95022e-08	5.93794e-08	0	0	8.91905e-07	3.03752e-08	6.00763e-08	6.47575e-06	0	2.98399e-08	0	1.16029e-07	0	1.65964e-06	0	6.57341e-06	0	3.72248e-07	4.64233e-06	3.44028e-07	3.01257e-07	3.40021e-06	6.74012e-07
f__Rhodobacteraceae;g__Citreicella	0	0	0	0	0	0	0	0	0	0	0	0	0	0	0	0	0	0	0	0	0	0	0	0	0	0	0	0	0	0	0	0	0	0	0	0	0	0	0	0	0	0	0	0	0	0	0	0	0
f__Erysipelotrichaceae;g__Eggerthia	6.98322e-07	3.6656e-08	1.17408e-05	5.80778e-08	7.01911e-07	1.90014e-05	0	1.07829e-06	0	3.15041e-07	4.23261e-08	5.24784e-06	4.69638e-07	0	3.65729e-06	3.86975e-06	7.29899e-06	7.55249e-07	0	3.64276e-08	7.24547e-07	0	3.70553e-06	1.33785e-05	3.95152e-06	6.30305e-07	1.36142e-07	8.30727e-07	2.2695e-06	3.60284e-06	1.12897e-06	7.24806e-06	1.67139e-06	6.77568e-06	4.25969e-06	4.80487e-07	3.67823e-07	0	1.4092e-06	5.68281e-08	2.55884e-06	6.78262e-06	0	3.13763e-06	0	4.7091e-06	4.32514e-07	0	3.09736e-06
f__Rhodobacteraceae;g__Sediminimonas	0	0	0	0	0	0	0	0	0	0	0	0	0	0	0	0	0	0	0	0	0	1.75406e-07	2.74553e-07	1.25597e-07	0	0	2.37985e-06	0	0	0	0	2.19992e-06	0	0	0	0	0	0	0	4.39614e-07	0	0	2.4212e-07	0	0	0	0	0	0
f__Chthoniobacteraceae;g__Chthoniobacter	6.35163e-07	0	0	0	8.80923e-06	0	0	1.63886e-06	0	0	0	0	0	6.89994e-08	0	0	0	4.20659e-06	0	0	0	1.43049e-07	1.36312e-07	0	0	0	3.59485e-07	0	9.60783e-07	0	0	2.60452e-06	0	0	0	4.8e-06	0	0	0	0	0	3.16934e-08	0	0	0	3.17575e-07	0	0	1.77633e-06
f__Chroococcaceae;g__Geminocystis	1.12235e-06	5.65777e-08	0	0	6.53835e-07	9.66217e-06	0	2.67007e-06	0	1.43229e-06	0	0	8.34681e-08	0	1.86534e-05	0	2.35653e-07	1.16178e-06	0	0	6.2255e-07	4.21439e-06	5.31876e-06	2.7939e-07	6.15702e-07	0	1.6353e-07	2.76909e-07	6.66311e-06	0	1.71355e-05	4.04717e-08	2.25524e-07	4.79347e-08	4.21715e-07	3.40855e-06	0	3.31095e-06	2.90139e-07	0	9.78797e-07	1.15151e-06	5.81966e-08	0	0	4.8852e-06	0	0	1.49675e-07
f__Chromatiaceae;g__Nitrosococcus	0	0	0	0	1.09585e-06	3.09734e-08	0	9.88032e-08	8.54411e-08	0	0	0	0	0	1.24711e-07	0	0	0	0	0	0	6.23006e-08	0	0	4.36303e-06	0	1.63687e-07	0	5.81705e-08	0	2.94844e-08	1.92045e-07	0	0	0	0	0	1.5719e-07	0	9.85181e-08	0	0	0	3.76841e-07	0	3.72697e-07	0	0	8.49911e-08
f__Shewanellaceae;g__Shewanella	9.22355e-06	0	0	0	2.18297e-06	2.99507e-06	0	5.49924e-06	4.26304e-08	3.96841e-07	4.63634e-07	0	8.72665e-06	0	2.22803e-06	0	5.71426e-07	3.03416e-06	0	4.85873e-07	3.73396e-08	1.76347e-06	4.56276e-06	1.26547e-05	6.55942e-06	3.90293e-07	1.32179e-05	0	2.13814e-06	1.7385e-05	2.66471e-06	2.65279e-06	1.53757e-05	3.83523e-06	6.44914e-06	8.58362e-06	1.13616e-05	5.09262e-06	3.30623e-06	5.01435e-07	1.83154e-05	9.9498e-06	2.20276e-06	3.12227e-06	8.6764e-08	4.26495e-07	1.61014e-05	3.71146e-06	6.68828e-07
f__Glomerellaceae;g__Colletotrichum	0	1.44587e-07	0	0	2.56242e-06	2.32239e-07	0	7.43261e-08	0	1.9159e-08	4.88709e-07	0	0	0	0	0	0	1.50722e-07	0	0	0	0	0	0	0	0	0	0	0	0	0	0	1.6892e-07	0	0	0	0	1.81248e-08	0	0	8.94655e-08	3.57545e-08	0	0	0	0	8.26869e-08	0	4.78575e-07
f__Cytophagaceae;g__Flexibacter	4.89338e-06	8.79521e-06	0	3.97799e-08	1.13702e-05	1.84627e-05	0	6.48745e-06	0	1.52613e-06	0	0	4.35029e-08	5.11973e-06	2.49664e-06	0	0	2.56321e-06	0	5.35544e-07	8.68718e-07	3.7587e-07	0	0	4.1791e-06	1.30522e-07	1.38022e-05	2.20655e-06	1.46262e-06	0	2.00617e-06	5.56669e-07	0	0	0	8.23633e-07	0	0	2.13657e-06	0	5.79675e-08	3.06205e-06	4.7595e-07	0	0	0	8.30329e-06	0	4.13445e-08
f__Podoviridae;g__T7virus	2.02443e-06	0	0	0	1.84019e-05	0	0	0	0	1.64998e-08	0	0	0	0	0	0	0	0	0	0	6.5699e-06	0	0	0	0	0	0	0	0	0	0	0	0	0	0	0	0	0	1.04804e-06	0	0	0	0	0	1.6879e-08	0	0	0	0
f__Thermaceae;g__Thermus	4.56986e-07	1.4068e-07	0	0	1.13838e-06	7.91915e-08	0	1.64772e-06	1.40325e-07	0	0	2.94419e-07	0	0	0	0	7.53665e-08	1.51865e-06	0	9.8528e-07	0	0	3.56645e-07	1.29967e-06	6.26443e-07	5.1028e-07	7.543e-08	0	6.86274e-08	0	0	1.36833e-07	0	0	6.17862e-07	1.56116e-06	0	2.85843e-06	0	0	0	0	6.11064e-08	0	0	0	1.23884e-06	0	0
f__Flavobacteriaceae;g__Arenibacter	0	5.46428e-06	4.64469e-07	0	1.19149e-06	0	0	0	2.50742e-06	0	1.49683e-07	0	0	0	1.09785e-06	0	2.79838e-06	2.52997e-06	0	0	0	1.58322e-05	0	1.64055e-06	1.34198e-06	0	0	3.7349e-06	0	0	7.14596e-06	2.33318e-06	0	0	0	0	7.64568e-06	9.27059e-07	0	0	6.28743e-06	6.11401e-07	3.41286e-08	0	4.9128e-08	3.11153e-06	9.24291e-07	0	0
f__Pectobacteriaceae;g__Brenneria	5.36723e-06	1.07165e-06	4.05066e-07	4.9644e-08	1.38715e-06	6.46343e-07	0	2.77751e-06	0	4.65631e-07	0	0	0	0	0	0	0	3.47075e-06	2.71859e-08	5.93202e-07	7.75964e-07	7.87589e-07	0	2.46392e-07	7.00672e-07	6.68029e-07	8.20856e-08	0	1.74605e-07	0	7.80758e-06	5.64704e-07	0	0	2.66011e-06	0	0	0	5.46098e-07	0	0	7.56259e-07	0	7.96711e-08	0	0	2.2092e-07	0	1.55803e-06
f__Sphingomonadaceae;g__Zymomonas	0	0	0	0	0	0	0	0	0	0	0	0	0	0	0	0	0	0	0	0	0	0	0	0	0	0	0	0	0	0	0	1.82284e-05	0	0	0	0	0	0	0	0	0	0	0	0	0	0	0	0	0
f__Pasteurellaceae;g__Bibersteinia	2.59096e-07	3.32614e-06	2.8001e-07	1.48932e-07	0	2.90108e-07	0	9.61793e-07	8.0027e-07	1.99335e-06	5.89058e-06	0	1.17704e-05	0	5.43846e-07	0	0	0	3.05209e-06	0	4.21457e-07	4.37646e-07	1.44073e-07	1.35546e-07	8.84721e-07	0	3.48084e-06	6.9521e-07	0	0	5.52323e-07	5.69008e-07	8.44042e-07	2.52725e-07	3.85399e-07	1.39745e-07	1.2455e-06	0	6.45296e-07	0	0	9.37935e-07	0	2.11626e-06	0	2.68524e-07	6.32137e-06	7.34942e-07	8.60867e-07
f__Deferribacteraceae;g__Denitrovibrio	0	0	0	0	1.39595e-06	0	0	0	0	0	0	0	0	0	3.90216e-06	0	0	6.77936e-08	0	0	0	0	7.02963e-08	1.23334e-07	0	0	1.25233e-06	0	0	0	1.34241e-06	0	0	0	0	8.35165e-08	0	1.46743e-07	1.17432e-07	0	0	2.89968e-06	9.2988e-07	0	1.88139e-07	6.55094e-08	0	0	7.00061e-08
f__Nostocaceae;g__Anabaena	8.02721e-08	7.98335e-08	0	0	0	5.80451e-07	0	0	0	1.99391e-07	0	0	0	0	0	6.10501e-06	0	1.03724e-06	0	1.57829e-06	6.44957e-08	1.3559e-07	0	0	0	0	1.32901e-06	0	0	0	0	1.58655e-06	0	0	6.70151e-06	0	1.22351e-05	0	3.73495e-08	3.57355e-08	1.7934e-06	8.30249e-08	0	0	0	0	1.79352e-08	0	0
f__Marinifilaceae;g__Marinifilum	2.91204e-06	8.14317e-07	1.07704e-06	0	3.63848e-06	9.09056e-06	5.61858e-06	8.33319e-07	0	3.54058e-07	2.34827e-07	1.0037e-07	0	8.98036e-07	1.79474e-05	2.44063e-06	0	1.53356e-07	0	5.61942e-07	5.3123e-07	3.78346e-07	2.91027e-07	4.53525e-06	4.43112e-06	1.35226e-07	1.56626e-05	1.45526e-07	0	1.33572e-06	3.71147e-06	3.61634e-07	3.00024e-06	0	8.44084e-07	1.55087e-06	5.49475e-07	1.37205e-07	7.98235e-07	1.26144e-06	7.43652e-06	3.83091e-06	5.63418e-07	0	1.11159e-05	0	5.46494e-07	4.8635e-07	7.81019e-06
f__Thermoanaerobacterales Family III. Incertae Sedis;g__Thermovenabulum	1.64892e-06	1.36848e-06	1.9783e-07	0	2.17395e-06	6.13968e-07	0	2.14091e-06	0	1.34915e-07	0	9.69172e-08	2.48554e-07	0	3.89123e-07	0	0	6.89253e-07	0	6.49085e-07	4.87596e-08	6.85306e-08	5.00046e-08	5.85902e-07	6.76064e-07	3.11508e-08	1.60227e-05	4.82585e-08	4.72028e-07	0	1.10647e-06	3.46751e-06	5.74117e-07	8.77156e-08	6.45765e-07	9.46234e-07	0	3.22479e-07	4.19448e-06	2.62658e-07	1.63395e-06	2.21166e-06	1.17073e-06	4.65433e-08	0	4.72129e-07	4.09111e-08	8.50276e-08	1.44512e-07
f__Chromobacteriaceae;g__Laribacter	0	0	1.42242e-06	0	7.70966e-07	3.14439e-06	0	0	0	0	8.50702e-06	0	0	0	0	0	0	0	0	0	1.17489e-06	0	1.46374e-06	1.34217e-07	1.10317e-06	0	0	0	0	1.94397e-07	0	0	0	0	0	0	0	8.33776e-07	3.91441e-08	3.44668e-07	0	5.22613e-06	0	0	0	2.26952e-07	0	0	0
f__Halomonadaceae;g__Halomonas	1.05452e-06	4.13606e-06	0	0	6.77232e-06	2.94088e-06	0	3.21316e-06	9.16409e-08	1.27947e-05	0	3.19145e-07	1.90102e-06	0	5.79705e-07	0	1.51758e-07	1.27733e-06	0	0	0	3.49946e-06	9.67831e-06	2.45537e-06	0	0	6.87559e-07	3.61835e-07	1.48054e-06	0	8.09776e-06	2.82308e-06	1.22265e-06	0	2.8024e-08	8.15232e-07	9.49636e-08	1.12004e-06	7.54454e-06	0	0	8.59758e-06	1.31727e-06	2.06106e-07	0	4.03749e-06	5.25823e-07	5.67238e-07	7.58337e-07
f__Rhodocyclaceae;g__Uliginosibacterium	0	0	0	1.77679e-05	0	0	0	0	0	0	0	0	0	0	0	0	0	0	5.49853e-06	0	7.59414e-06	0	0	0	0	0	0	0	0	0	0	0	0	0	0	4.22222e-07	0	0	0	0	0	0	0	0	0	0	0	0	0
f__Desulfovibrionaceae;g__Lawsonia	0	2.09885e-07	0	1.77509e-05	0	0	0	0	0	0	0	0	0	0	0	0	0	0	0	0	0	0	0	0	0	5.34971e-07	0	0	0	0	0	0	0	0	0	0	0	0	0	0	1.09235e-07	1.08634e-05	1.03487e-07	0	0	0	4.03832e-07	0	3.50595e-07
f__Myoviridae;g__T4virus	1.34809e-06	1.47714e-05	2.85818e-06	0	7.18981e-06	4.31951e-06	0	1.1779e-05	0	1.14072e-07	0	0	0	0	0	0	0	7.20307e-08	0	0	6.19609e-08	0	0	1.11318e-06	0	0	9.14054e-08	0	0	0	0	1.49488e-06	0	0	0	0	0	0	0	0	0	0	0	0	0	5.39336e-07	8.23712e-07	0	1.76245e-05
f__Clostridiaceae;g__Caloranaerobacter	2.7187e-06	6.00481e-06	1.71071e-07	3.78974e-07	1.92143e-06	4.06759e-06	5.77335e-07	5.26611e-06	2.35851e-06	1.95963e-06	1.38239e-07	2.04743e-06	5.96305e-07	0	1.01273e-06	1.81355e-06	3.35275e-06	4.21794e-06	2.87544e-06	2.26425e-06	1.62496e-07	3.09177e-06	2.37943e-06	2.11297e-06	1.4176e-05	8.27214e-07	8.5707e-06	7.65047e-07	5.31807e-06	6.58014e-06	5.51615e-06	6.47198e-06	2.76979e-06	3.823e-06	2.98733e-06	8.69166e-06	5.22629e-07	5.65873e-06	1.74969e-05	3.18663e-06	2.81132e-06	1.04266e-05	6.50576e-06	1.51297e-06	9.86173e-07	2.59338e-06	1.25306e-06	6.4267e-06	2.21147e-06
f__Chromatiaceae;g__Thiohalocapsa	0	1.25572e-07	0	0	0	0	0	5.2377e-07	0	0	0	0	2.20919e-06	0	0	0	0	0	0	0	0	0	0	0	0	0	0	0	0	0	0	6.13994e-08	0	0	0	0	0	0	1.15226e-07	0	0	2.81939e-07	0	0	0	0	0	0	0
f__Burkholderiaceae;g__Pandoraea	0	0	0	2.15794e-06	0	9.87178e-06	0	0	0	0	0	0	2.40754e-06	0	0	0	0	4.54387e-07	0	0	0	0	5.21553e-08	1.22671e-06	5.01765e-06	0	1.95064e-06	0	0	0	0	2.36883e-06	0	0	0	0	0	0	9.34407e-08	2.12953e-06	0	7.17859e-06	0	0	0	0	0	0	0
f__Rhizobiaceae;g__Ensifer	3.01711e-07	5.07296e-06	4.98066e-06	0	2.10923e-06	4.98233e-06	0	5.42432e-06	1.36348e-08	0	1.93689e-06	4.45167e-06	1.11117e-06	2.31511e-06	6.11552e-07	0	2.3285e-06	1.59109e-06	1.72933e-05	2.48689e-07	0	1.4913e-08	0	4.15691e-08	4.52211e-07	7.1855e-07	0	3.53924e-06	5.83471e-07	0	0	1.30878e-07	0	0	7.48564e-07	1.14286e-07	2.09376e-06	0	5.27732e-07	6.60311e-07	9.33542e-06	0	1.29882e-08	0	9.16028e-07	3.67589e-07	1.97665e-06	0	3.49081e-06
f__Cordycipitaceae;g__Beauveria	0	0	0	3.79441e-06	2.14334e-06	0	0	0	0	5.33212e-08	1.28488e-06	0	0	0	1.74198e-07	3.78125e-07	3.81912e-07	6.33527e-07	2.41489e-07	6.99016e-07	1.30414e-07	0	3.47734e-07	1.81193e-06	1.91635e-07	1.23115e-07	6.64404e-07	0	0	0	1.25641e-07	1.79331e-06	0	8.0485e-07	1.72189e-05	1.27156e-07	0	0	4.2893e-07	1.60613e-06	0	2.28943e-07	1.38728e-06	2.44038e-07	0	1.24906e-06	0	0	0
f__Spirochaetaceae;g__Salinispira	0	4.94786e-08	0	0	0	0	0	0	0	4.36848e-08	0	0	0	0	0	0	0	3.11484e-08	0	0	0	0	0	0	0	0	0	0	0	3.39654e-06	0	0	0	0	0	0	0	0	4.95627e-08	0	0	0	9.45873e-08	3.32779e-08	0	0	9.84279e-07	0	8.90127e-07
f__Enterobacteriaceae;g__Buttiauxella	0	0	0	0	0	0	0	2.40448e-07	0	0	0	0	0	0	0	0	0	2.02261e-07	0	0	0	7.98842e-06	0	0	2.04481e-06	2.97664e-07	0	0	0	0	1.716e-05	1.22799e-07	0	0	1.92224e-07	0	0	0	8.68999e-07	0	3.01002e-07	7.78826e-07	1.90109e-07	0	0	0	0	0	2.14685e-07
f__Rhodospirillaceae;g__Oceanibaculum	0	0	0	0	0	0	0	0	0	0	0	0	0	0	0	0	0	0	0	0	0	0	0	0	0	0	0	0	0	0	0	0	0	0	0	0	0	0	0	0	0	0	0	1.71559e-05	8.24258e-08	0	0	0	1.52963e-06
f__Pseudanabaenaceae;g__Limnothrix	0	0	0	0	0	0	0	0	9.46626e-07	0	0	0	0	0	0	0	0	1.98727e-06	0	6.99016e-08	1.45725e-05	0	0	0	0	0	1.71226e-05	0	0	0	0	1.16736e-06	6.17246e-06	0	0	0	0	0	4.07343e-07	0	0	5.72828e-07	0	0	0	0	0	0	0
f__Rhodobacteraceae;g__Jhaorihella	0	0	0	2.6702e-07	0	0	3.09749e-06	0	2.39134e-07	0	0	0	0	0	4.87531e-07	0	8.25018e-08	0	0	7.65195e-08	0	0	1.89426e-06	7.29059e-07	1.1456e-06	4.75557e-07	2.47714e-07	0	0	0	0	3.4856e-06	7.56641e-07	0	0	0	0	0	2.39103e-06	2.75734e-07	4.48831e-06	1.60155e-06	7.5931e-08	2.40428e-07	1.75582e-07	8.02394e-08	0	0	1.71494e-07
f__Burkholderiaceae;g__Polynucleobacter	0	0	0	0	9.32012e-07	0	0	0	0	0	0	0	0	0	3.84311e-06	0	0	0	0	0	0	0	0	0	0	0	0	0	0	0	0	0	0	0	0	0	4.69036e-06	0	0	0	0	2.03116e-06	0	0	2.32639e-07	0	0	0	0
f__Thermoanaerobacteraceae;g__Caldanaerobius	8.24158e-06	1.56636e-06	0	1.16356e-07	9.85214e-06	0	0	1.45853e-05	1.28891e-06	1.17624e-06	0	0	5.46046e-06	0	5.21746e-07	0	0	1.99257e-06	1.5722e-05	1.59652e-07	7.00694e-07	1.39963e-06	2.92318e-06	5.88992e-07	1.15622e-05	0	8.88884e-06	1.77708e-06	2.66884e-07	0	8.60873e-08	5.07863e-06	6.57779e-07	7.87816e-07	2.10496e-07	1.68968e-06	6.40265e-06	9.59474e-08	9.05354e-06	3.10234e-07	1.44333e-06	4.64275e-06	3.9606e-08	0	0	6.2898e-07	2.93363e-06	1.14551e-06	7.88501e-07
f__Carnobacteriaceae;g__Isobaculum	3.09691e-06	1.25887e-06	1.53507e-06	0	2.46361e-07	6.63298e-06	0	2.11522e-07	3.50407e-07	0	7.20961e-08	0	0	0	5.98667e-06	0	1.33424e-07	7.35349e-07	1.3519e-05	1.45847e-07	4.07341e-07	0	1.54167e-06	0	6.41317e-07	2.74847e-06	5.24607e-08	0	0	4.56837e-06	0	1.18599e-06	3.35095e-08	7.95083e-07	0	1.89744e-06	3.0147e-06	0	0	8.24276e-08	0	5.88394e-07	2.20024e-06	2.87493e-07	0	1.6745e-05	1.19797e-06	6.36624e-06	0
f__Syntrophaceae;g__Desulfomonile	1.73303e-08	0	0	0	0	1.94055e-06	0	0	0	0	0	0	0	0	1.69211e-06	0	6.08856e-08	1.29624e-06	0	0	4.01966e-07	6.4341e-08	0	2.56837e-06	4.46668e-06	5.84928e-08	3.2877e-06	0	2.64554e-06	0	0	2.75478e-06	0	0	4.15953e-07	1.79636e-06	0	0	8.41023e-07	1.73873e-06	1.18298e-07	1.09178e-05	0	0	0	1.20466e-06	5.46672e-08	0	4.42964e-07
f__Propionibacteriaceae;g__Tessaracoccus	4.76505e-06	7.76887e-08	2.11052e-07	1.34706e-07	1.66276e-05	4.81059e-07	0	1.25966e-06	4.42338e-07	4.32936e-08	0	0	4.55158e-08	0	1.55767e-06	0	1.33185e-06	2.64901e-07	0	0	4.23554e-08	1.31947e-07	8.25299e-07	5.72124e-07	2.13389e-06	3.59862e-07	1.5829e-06	0	3.14047e-06	0	1.16565e-06	1.97284e-06	8.48241e-07	3.27638e-06	5.03512e-07	2.10661e-07	9.1791e-07	1.84305e-06	2.56809e-06	1.73877e-07	9.78481e-06	2.42383e-07	2.68139e-07	0	0	8.90537e-07	1.08372e-06	0	2.16288e-07
f__Planococcaceae;g__Planococcus	4.63795e-06	5.02427e-08	0	4.06544e-07	9.14402e-07	6.39546e-06	0	3.53294e-06	7.59569e-06	1.30707e-06	7.93057e-07	8.01674e-07	0	0	2.8978e-07	3.24107e-07	0	4.89475e-08	1.58143e-06	5.48101e-07	4.93532e-06	1.13777e-07	1.1281e-05	5.98565e-06	1.15002e-07	4.64683e-06	4.95321e-06	1.66106e-05	3.34294e-07	0	4.30838e-06	1.07343e-06	4.38858e-07	1.10191e-05	4.89295e-07	9.26421e-07	8.95244e-07	2.52147e-07	4.53343e-07	1.3394e-07	2.3384e-06	5.58918e-06	1.12999e-06	3.12561e-07	0	7.31794e-07	1.36429e-06	1.27152e-05	2.50707e-07
f__Tsukamurellaceae;g__Tsukamurella	0	0	0	0	1.05296e-05	0	0	0	0	0	0	0	2.15669e-08	0	0	0	0	2.71043e-06	0	0	0	0	0	0	3.75502e-06	0	3.67225e-06	0	1.83459e-07	0	0	0	0	5.77658e-07	0	0	1.99106e-08	0	1.65778e-05	0	0	0	0	3.85872e-08	0	0	0	0	0
f__Orbaceae;g__Candidatus Schmidhempelia	0	0	0	0	0	0	0	0	0	0	0	0	1.63975e-05	0	0	0	0	0	0	0	0	0	0	0	0	0	0	0	0	0	0	0	0	0	0	0	0	0	0	0	1.70225e-07	0	0	0	0	0	0	0	0
f__Synergistaceae;g__Thermovirga	6.71493e-07	1.72128e-06	0	0	3.98882e-06	2.43471e-06	0	5.1173e-07	0	7.96888e-08	1.43506e-06	0	0	0	4.62591e-07	0	0	5.65955e-08	0	0	0	6.56224e-08	0	4.46928e-07	5.70605e-08	0	9.77148e-08	0	0	0	0	3.53633e-07	0	0	0	1.1143e-06	0	0	4.93224e-06	0	9.21196e-07	5.18508e-08	0	0	0	0	0	0	1.81095e-07
f__Herpetosiphonaceae;g__Herpetosiphon	1.99761e-07	0	0	9.34295e-08	0	9.09965e-08	0	0	0	2.90879e-07	0	0	0	0	0	1.62743e-05	0	0	5.85269e-08	0	8.81308e-08	0	9.03809e-08	0	0	0	0	0	0	0	1.73244e-07	1.09675e-07	0	0	0	8.76664e-08	0	0	0	0	4.01588e-06	0	0	0	0	0	7.77565e-08	7.68417e-08	9.00079e-08
f__Planococcaceae;g__Bhargavaea	3.56319e-07	1.20069e-06	0	0	1.18476e-06	2.48312e-07	0	7.01557e-07	0	3.6168e-08	0	0	0	0	0	0	1.39177e-06	1.29425e-06	0	0	0	1.87298e-07	8.22109e-08	1.86957e-06	0	0	6.71977e-07	0	3.59395e-08	0	7.87918e-08	5.88497e-07	0	0	1.21251e-05	5.86084e-07	7.89676e-08	7.75168e-08	6.53089e-07	0	0	3.43463e-06	7.24991e-08	1.62623e-05	0	8.04434e-07	0	0	1.32038e-06
f__Nocardioidaceae;g__Actinopolymorpha	0	2.45526e-07	0	0	1.05173e-05	0	0	2.21983e-06	0	6.84121e-08	0	0	0	0	0	0	8.71425e-08	2.49216e-06	0	1.21236e-07	0	0	1.36419e-07	0	3.88192e-07	0	4.3608e-08	0	0	0	2.30983e-06	2.8849e-06	0	0	0	1.80251e-06	0	0	2.99958e-06	1.09217e-07	1.43917e-06	0	8.02022e-07	0	0	2.18134e-07	3.91212e-08	0	3.46239e-07
f__Bacillaceae;g__Thalassobacillus	6.47656e-07	0	5.4109e-07	0	1.00304e-07	3.69006e-07	0	1.67082e-06	0	3.20263e-07	0	3.2891e-08	3.36702e-07	0	1.31428e-06	0	1.77842e-06	3.26955e-06	0	4.45924e-08	0	3.72376e-06	4.34676e-07	5.38849e-07	1.87351e-06	1.22327e-07	3.51216e-07	2.27621e-07	4.54629e-08	0	0	3.39937e-06	3.58562e-07	3.16993e-07	1.39519e-06	2.35124e-06	2.60313e-07	4.21237e-07	8.38247e-06	3.72367e-07	0	1.26847e-05	0	0	0	1.31019e-07	1.6191e-05	5.46376e-07	2.61537e-06
f__Aerococcaceae;g__Facklamia	4.95279e-07	4.24499e-07	0	2.54414e-07	2.24479e-06	6.8187e-06	1.62067e-07	3.04933e-06	2.09e-06	1.78472e-06	9.22536e-07	0	0	0	2.75901e-06	4.01163e-06	1.64243e-06	1.09125e-05	5.6004e-06	1.10387e-07	9.46427e-06	3.57107e-06	2.6642e-06	2.9762e-06	4.18478e-06	6.90457e-08	3.08039e-06	5.59926e-06	2.96712e-07	1.9257e-06	0	2.96504e-06	3.72838e-07	9.33734e-07	5.5599e-06	1.66051e-07	6.66608e-06	1.03628e-05	1.08276e-05	7.26912e-07	1.54315e-06	4.90582e-06	9.85162e-07	2.60463e-07	1.30912e-07	1.19127e-06	1.61555e-05	9.94909e-06	6.5306e-06
f__Unclassified;g__Methylibium	0	0	5.37504e-07	0	0	0	0	0	0	0	0	0	0	0	0	0	0	0	0	0	0	0	0	0	0	0	0	0	0	0	0	2.15625e-06	0	0	0	0	0	0	0	0	0	0	1.83319e-07	0	0	0	1.38439e-07	0	0
f__Verrucomicrobia subdivision 3;g__Pedosphaera	0	0	0	0	0	0	0	1.6131e-07	0	0	0	0	0	0	6.29914e-08	0	0	2.8739e-06	0	0	0	4.78136e-06	1.21484e-05	7.53584e-07	1.21322e-06	0	0	0	3.30545e-08	0	0	2.55692e-06	0	0	0	5.47228e-06	0	0	1.25195e-06	0	0	0	0	0	0	7.66127e-08	0	0	1.50439e-06
f__Bacillaceae;g__Halobacillus	0	1.57539e-05	3.96092e-07	2.35442e-06	0	1.16476e-07	0	2.67881e-06	0	4.06257e-08	0	3.55223e-07	0	0	0	0	1.71077e-07	1.39122e-07	0	0	0	0	7.58156e-07	3.84553e-08	3.10659e-06	1.57966e-06	1.85202e-06	3.93368e-08	7.91233e-07	8.2898e-07	0	8.50717e-07	0	1.59674e-06	0	1.22733e-07	0	6.73397e-07	1.33862e-06	0	0	8.19871e-06	5.51082e-07	1.48369e-05	0	1.29465e-06	0	2.27697e-07	4.75712e-06
f__Rhodobacteraceae;g__Oceanicola	0	1.51312e-07	2.19232e-07	0	6.90881e-06	0	0	0	0	4.10366e-06	0	0	1.182e-07	0	0	0	3.19301e-07	0	0	0	0	0	0	0	4.04068e-07	0	0	0	0	0	0	5.56878e-08	0	0	2.66543e-06	0	0	0	0	0	0	3.14722e-07	0	0	0	0	0	0	0
f__Rhodospirillaceae;g__Nisaea	0	0	0	0	0	0	0	3.90728e-07	0	0	0	0	0	0	0	0	0	3.96169e-07	0	0	0	0	0	6.17956e-07	0	0	5.32986e-07	0	1.00082e-07	5.71047e-08	1.51254e-06	0	0	0	0	0	0	1.00886e-07	4.43551e-06	0	4.97981e-08	1.87959e-07	2.35889e-08	0	0	0	0	0	0
f__Halobacteriovoraceae;g__Halobacteriovorax	0	7.1781e-08	7.80011e-08	0	1.23938e-07	0	0	0	3.27767e-08	1.94292e-07	0	0	1.20156e-08	0	0	0	0	0	3.26099e-08	0	0	0	0	0	1.29094e-07	0	0	0	0	0	0	6.64189e-07	0	2.81602e-07	5.11233e-08	1.00101e-07	0	0	0	0	0	1.06644e-08	2.31045e-06	0	0	0	0	0	0
f__Oxalobacteraceae;g__Janthinobacterium	4.62133e-06	6.25979e-06	0	0	2.01168e-06	7.13403e-06	0	4.78443e-08	0	3.07516e-07	0	0	0	0	0	0	0	1.46196e-06	0	0	0	1.67053e-08	0	2.48347e-07	1.31407e-06	1.67056e-07	6.3286e-08	0	6.53594e-08	0	0	5.64707e-07	0	1.12611e-07	5.8844e-08	4.15161e-06	0	0	1.14138e-05	0	4.60717e-08	5.21683e-07	0	3.15826e-06	0	1.69121e-07	0	0	2.4645e-07
f__Oscillatoriaceae;g__Oscillatoria	1.25466e-06	5.43335e-08	0	0	1.27023e-06	3.22697e-07	0	3.85376e-07	1.54842e-07	4.70282e-06	6.63792e-08	0	0	0	6.27037e-08	0	4.68209e-06	1.75692e-06	0	1.12502e-06	4.21063e-06	4.85441e-07	0	3.12559e-07	0	0	1.01277e-06	0	1.10435e-07	3.74922e-06	0	2.32616e-06	3.75543e-07	0	1.06938e-06	0	5.11988e-08	0	4.16643e-07	1.55618e-06	3.71098e-07	1.26415e-06	0	6.22717e-07	5.22877e-07	0	1.54446e-05	0	0
f__Pseudanabaenaceae;g__Pseudanabaena	0	0	0	0	0	0	0	0	0	0	0	0	0	0	0	0	0	0	0	0	0	0	0	0	1.5433e-06	7.59346e-07	0	0	0	0	0	0	0	0	0	0	0	0	0	0	0	0	0	0	0	0	0	0	0
f__Micromonosporaceae;g__Actinoplanes	5.84663e-07	0	0	0	0	5.69739e-06	0	1.32364e-07	0	2.0352e-07	1.52144e-05	0	0	0	0	0	0	2.66496e-07	0	0	4.60684e-08	9.56759e-08	0	6.32825e-08	4.44844e-06	0	1.12116e-07	0	4.67914e-08	0	0	1.21846e-05	0	0	1.53778e-05	4.02585e-07	0	0	6.3482e-07	0	0	3.55257e-06	0	0	0	8.10023e-07	0	0	3.29347e-07
f__Sphingobacteriaceae;g__Pseudosphingobacterium	0	0	0	0	9.1745e-07	0	0	0	0	4.96057e-07	0	0	0	0	0	0	0	0	0	0	0	0	0	0	0	0	0	0	0	0	0	3.74803e-06	0	0	7.75686e-07	0	0	3.20144e-07	0	0	0	0	0	0	0	0	3.30098e-06	0	5.06593e-07
f__Flavobacteriaceae;g__Formosa	1.6402e-06	0	0	0	2.03011e-06	0	0	1.04697e-05	0	1.67865e-06	9.0499e-08	0	0	0	3.54099e-06	0	7.67667e-06	0	0	0	6.69295e-08	1.64365e-06	0	0	7.88493e-07	1.26367e-07	2.98727e-06	0	7.79013e-07	0	0	5.06076e-07	0	8.34256e-06	1.82621e-06	6.65769e-07	0	4.94455e-06	5.86053e-07	7.87147e-07	1.83042e-07	2.73395e-07	0	1.52371e-05	0	2.05725e-06	0	0	1.30119e-06
f__Crocinitomicaceae;g__Crocinitomix	4.16611e-06	9.57942e-07	0	0	3.7057e-06	0	0	1.03395e-05	0	9.16774e-08	0	0	0	0	0	0	8.02988e-07	0	0	0	0	4.91136e-07	1.24726e-06	2.76917e-07	5.59354e-07	1.18539e-07	0	4.19091e-06	1.35322e-07	0	0	7.98192e-08	0	0	0	3.91167e-07	0	4.57349e-07	9.38859e-07	0	1.90776e-07	1.42214e-06	6.32695e-07	4.10946e-07	0	1.41994e-07	2.31453e-06	0	2.11512e-07
f__Thermococcaceae;g__Thermococcus	0	1.58211e-07	0	0	0	6.80643e-06	0	4.27545e-08	0	4.98095e-06	0	0	3.85045e-08	0	0	0	0	0	0	0	0	0	0	0	1.6828e-07	0	0	0	0	0	2.75532e-06	5.41597e-06	0	3.87922e-08	1.50335e-05	5.31005e-07	0	0	8.5382e-07	0	4.11705e-08	2.01981e-07	2.15685e-06	0	0	6.53053e-07	0	2.09687e-07	1.34178e-07
f__Methylococcaceae;g__Methylocaldum	0	0	0	0	0	0	0	0	2.93811e-08	0	0	0	0	0	0	2.47163e-06	0	0	1.49023e-05	0	0	0	2.87236e-06	4.47877e-08	0	0	0	7.81031e-07	0	0	4.77875e-06	6.26716e-08	0	0	0	0	0	0	2.84296e-08	5.08169e-08	2.95422e-08	0	1.14838e-07	0	2.33444e-06	7.39392e-08	0	0	0
f__Tolypothrichaceae;g__Tolypothrix	4.73642e-06	1.06955e-07	0	0	5.74528e-07	1.14656e-06	0	1.19466e-06	2.34282e-07	3.97352e-08	2.59236e-06	1.86532e-07	6.61919e-06	0	1.1941e-07	0	8.03849e-07	7.74396e-07	0	0	2.46766e-07	0	0	2.93371e-06	0	0	3.82317e-08	1.22115e-07	7.91401e-07	0	1.58108e-06	0	1.94631e-07	3.49661e-08	1.06645e-06	9.28063e-07	0	1.00079e-06	1.78561e-07	0	0	5.24871e-06	0	1.17775e-07	0	6.68735e-07	0	0	1.5582e-07
f__Unclassified;g__Deferrisoma	2.4781e-07	1.80199e-06	0	0	1.19452e-06	0	0	0	0	1.09874e-07	0	0	0	0	1.13989e-06	0	0	0	0	0	0	2.28142e-06	0	2.69676e-07	5.64121e-08	0	0	0	5.11341e-07	0	0	0	0	0	6.20554e-07	0	0	0	1.623e-07	0	0	0	0	0	0	1.91329e-07	0	0	0
f__Aspergillaceae;g__Aspergillus	8.48715e-07	0	9.17221e-07	0	0	0	0	0	7.28174e-08	0	1.48286e-05	0	0	2.18187e-07	1.23713e-07	0	0	0	0	0	0	0	0	0	0	8.17527e-07	7.543e-08	2.53031e-08	3.89507e-07	0	0	0	0	0	0	0	0	0	1.40919e-07	0	5.93055e-06	6.35355e-08	0	0	0	0	0	0	0
f__Sanguibacteraceae;g__Sanguibacter	1.63045e-06	0	0	1.44636e-07	8.59249e-08	0	0	0	8.28882e-07	4.08299e-07	1.44885e-07	0	0	1.29374e-07	1.71635e-06	0	3.13443e-07	6.81646e-07	4.22797e-08	1.45301e-07	0	8.1856e-08	2.67364e-07	2.31706e-07	1.16464e-06	2.53736e-07	2.70178e-06	5.3608e-07	4.90195e-08	1.39303e-07	3.08324e-06	8.35317e-08	0	1.19042e-07	1.48286e-05	6.74781e-07	8.12632e-08	1.31928e-07	3.6897e-07	1.29442e-07	4.08556e-07	3.98959e-07	6.67939e-07	6.8125e-07	2.90393e-07	1.50829e-07	1.1228e-06	1.61037e-07	6.50963e-07
f__Microcystaceae;g__Microcystis	1.60822e-06	0	0	0	9.16533e-08	5.88713e-07	0	3.67264e-08	5.27593e-07	1.30867e-06	0	0	0	0	4.6655e-06	0	1.87555e-06	3.28938e-06	0	9.04322e-08	0	7.43666e-07	2.01593e-06	8.49269e-07	1.48023e-05	3.79458e-08	4.35742e-06	7.33328e-08	6.51089e-06	0	0	7.52904e-06	4.81498e-07	0	6.00675e-07	9.55103e-07	1.83452e-06	1.02844e-05	8.37048e-07	3.86385e-06	1.06097e-07	4.19866e-06	3.01543e-07	3.47303e-06	0	3.54059e-08	5.16239e-07	0	1.47237e-07
f__Piscirickettsiaceae;g__Piscirickettsia	0	0	0	0	0	0	0	0	0	2.41666e-07	0	0	0	0	0	0	0	0	2.79812e-07	0	0	0	0	0	0	0	0	0	0	0	0	8.9424e-08	0	0	0	0	0	0	0	0	0	6.39357e-07	0	0	0	0	0	0	0
f__Flavobacteriaceae;g__Gillisia	1.92417e-06	0	9.92315e-06	0	0	3.2668e-06	0	1.47639e-05	0	3.82108e-07	4.20395e-06	0	0	0	0	0	4.37078e-08	1.07542e-05	7.99186e-06	6.02413e-08	0	1.3538e-05	0	0	1.40561e-05	0	1.02785e-05	1.27666e-06	4.76421e-07	0	8.30648e-07	0	0	0	0	1.01055e-06	1.10931e-07	0	2.32768e-07	0	0	1.82263e-07	2.75736e-06	0	1.86039e-07	0	1.56976e-06	0	1.63889e-06
f__Synergistaceae;g__Aminomonas	2.54065e-07	1.59667e-07	0	0	0	6.94333e-08	0	1.72592e-07	0	1.40809e-07	0	0	0	0	2.07837e-06	0	0	1.80247e-07	0	1.58672e-07	0	9.03932e-08	0	1.43138e-06	1.34106e-06	0	1.08941e-06	0	1.76831e-07	0	0	1.22566e-06	0	0	0	0	1.20129e-05	0	2.39908e-07	1.72784e-06	4.393e-07	1.9908e-06	0	0	4.0099e-07	2.49579e-07	0	0	1.77807e-07
f__Siphoviridae;g__C5virus	5.8121e-06	0	0	9.34295e-08	0	0	0	0	0	1.34468e-06	0	0	0	0	1.81882e-07	0	0	0	0	0	0	4.87884e-07	0	0	0	0	6.40117e-08	0	0	0	0	1.4696e-05	0	0	0	0	0	6.2938e-08	0	0	1.31723e-05	8.96229e-08	0	0	0	0	0	0	0
f__Bacillaceae;g__Pelagirhabdus	2.4605e-06	0	9.96687e-07	0	3.25625e-07	0	0	1.8818e-06	0	5.33212e-08	0	0	0	0	1.64629e-06	0	5.52798e-07	2.13614e-06	2.43795e-06	0	0	2.39795e-07	8.1444e-07	1.50994e-07	1.32735e-07	0	5.20692e-08	0	0	0	0	1.46584e-05	0	0	0	0	0	0	0	0	3.62509e-06	2.46319e-06	1.42238e-06	0	0	1.51796e-07	0	9.22101e-07	1.01226e-06
f__Chrysiogenaceae;g__Chrysiogenes	1.20975e-06	0	0	0	0	3.11658e-06	0	1.37348e-07	0	7.0576e-08	0	0	0	0	4.34349e-07	0	0	9.51013e-07	0	0	0	0	0	1.98543e-07	2.89884e-07	0	3.39527e-08	0	0	0	0	4.54445e-07	0	0	0	7.60001e-06	0	0	6.34306e-07	0	0	1.84281e-06	0	0	0	0	0	0	3.52586e-08
f__Morganellaceae;g__Proteus	2.31582e-07	0	0	0	0	0	0	1.26154e-07	0	4.09908e-06	0	0	0	0	6.1579e-08	0	0	0	1.05414e-06	0	0	0	3.04782e-06	1.07825e-05	0	0	0	0	0	0	3.13396e-06	0	0	0	3.76329e-06	0	0	0	0	0	0	0	2.23485e-06	3.64415e-07	5.98788e-07	0	0	0	0
f__Myoviridae;g__Bc431virus	0	0	3.67286e-08	0	0	0	0	0	0	0	0	0	0	0	5.06483e-06	0	0	1.17835e-06	0	0	0	0	0	0	1.93413e-08	0	0	1.8238e-08	0	0	0	0	0	0	0	0	0	0	0	0	0	0	0	0	0	0	0	0	0
f__Unclassified;g__Thermobaculum	4.72929e-07	3.15944e-07	0	0	5.5069e-07	0	0	5.57078e-08	0	5.74391e-08	0	0	0	0	0	0	1.17166e-07	0	0	0	0	0	0	0	2.65053e-06	0	7.03591e-07	0	1.21107e-07	0	0	1.47727e-06	0	0	2.18069e-07	0	4.67467e-08	0	8.19971e-08	0	0	0	0	0	0	0	0	0	0
[truncated: 763 more rows]
[truncated: 52 more columns]

## Sheet: Table S4
Genera	AVG (Control)	SD (Control)	AVG (AF)	SD (AF)	DiffNum	DiffPairs	Pairs-P-values	Pairs-Q-values
[truncated: 574 more rows]

[truncated: 9 more sheets: Table S5, Table S6, Table S7, Table S8, Table S9, Table S10, Table S11, Table S12, Table S15]
